# Supplementary material for: Transcriptome and Metabolome Analyses Reveal Differences in Terpenoid and Flavonoid Biosynthesis in Cryptomeria fortunei Needles Across Different Seasons
Source: Front Plant Sci. 2022 Jul 22;13:862746. doi: 10.3389/fpls.2022.862746 (PMC9355645; doi:10.3389/fpls.2022.862746)
Supplement: Supplementary file 2 [file Table_1.xls]

## Sheet: Supplementary Table S6.
Supplementary Table S6. All unigenes
gene_id	SCC_1	SCC_2	SCC_3	WCC_1	WCC_2	WCC_3	NR.id	NR.annotation	Swissprot.id	Swissprot.annotation	KEGG.id	KO	KEGG.gene.name	KEGG.description	Pathway	Pathway.definition	KOG.id	KOG.defination	KOG.code	KOG.categories	KOG.class	eggNOG.abbreviation	eggNOG.id	eggNOG.description	GO.annotation	Pfam.IDs	Pfam.Description	iTAK_type	Family
TRINITY_DN0_c0_g1_i1_2	59.9194	64.5378	62.8717	70.029	67.6465	67.4826	--	--	Q8GZ43|YZR3_ARATH	RanBP2-type zinc finger protein At1g67325 F1N21_14 OS=Arabidopsis thaliana (Mouse-ear cress) GN=F1N21_14 PE=1 SV=1	--	--	--	--	--	--	KOG1995	Conserved Zn-finger protein	[R]	POORLY CHARACTERIZED	General function prediction only	S	ENOG4111N2T	ranBP2-type zinc finger protein	Molecular Function: mRNA binding (GO:0003729);|Molecular Function: metal ion binding (GO:0046872);	PF00641.18	Zn-finger in Ran binding protein and others
TRINITY_DN1_c0_g1_i1_2	11.8991	11.864	13.1753	41.4929	44.7048	37.5028	--	--	Q8LDR3|CYP23_ARATH	Peptidyl-prolyl cis-trans isomerase CYP23 T2P11.13 OS=Arabidopsis thaliana (Mouse-ear cress) GN=T2P11.13 PE=2 SV=1	--	--	--	--	--	--	KOG0884	Similar to cyclophilin-type peptidyl-prolyl cis-trans isomerase	[O]	CELLULAR PROCESSES AND SIGNALING	Posttranslational modification, protein turnover, chaperones	O	COG0652	peptidyl-prolyl cis-trans isomerase activity	Molecular Function: peptidyl-prolyl cis-trans isomerase activity (GO:0003755);|Cellular Component: endosome (GO:0005768);|Cellular Component: endoplasmic reticulum (GO:0005783);|Cellular Component: Golgi apparatus (GO:0005794);|Cellular Component: trans-Golgi network (GO:0005802);	PF00160.21	Cyclophilin type peptidyl-prolyl cis-trans isomerase/CLD
TRINITY_DN1_c0_g1_i1_3	0.00149976	1.51221	0.589371	0	0	0	--	--	Q8GUH1|PUB33_ARATH	Serine/threonine-protein kinase F4I18.11 OS=Arabidopsis thaliana (Mouse-ear cress) GN=F4I18.11 PE=2 SV=2	--	--	--	--	--	--	--	--	--	--	--	T	COG0515	Serine Threonine protein kinase	--	PF00069.25,PF07714.17	Protein kinase domain|Protein tyrosine kinase
TRINITY_DN10_c0_g1_i1_3	1.01976	2.24895	1.16868	0.321283	0.292264	0.457759	--	--	Q1PEB4|Y4498_ARATH	Uncharacterized protein At4g04980 C17L7.1 OS=Arabidopsis thaliana (Mouse-ear cress) GN=C17L7.1 PE=2 SV=1	--	--	--	--	--	--	--	--	--	--	--	S	ENOG410YIBW	NA	Cellular Component: chloroplast outer membrane (GO:0009707);	--	--
TRINITY_DN100_c0_g1_i1_1	0	1.38397	0.539922	6.66722	6.01909	4.89124	--	--	--	--	--	--	--	--	--	--	--	--	--	--	--	--	--	--	--	--	--
TRINITY_DN10000_c0_g1_i1_1	7.13992	6.52342	6.18331	0.0252543	0.0261934	0	--	--	Q9C5D3|HIP7_ARATH	Heavy metal-associated isoprenylated plant protein 7 MLE2.16 OS=Arabidopsis thaliana (Mouse-ear cress) GN=MLE2.16 PE=1 SV=1	--	--	--	--	--	--	KOG1603	Copper chaperone	[P]	METABOLISM	Inorganic ion transport and metabolism	S	COG2608	heavy metal transport detoxification protein	Cellular Component: plasma membrane (GO:0005886);|Biological Process: metal ion transport (GO:0030001);|Molecular Function: transition metal ion binding (GO:0046914);|Biological Process: cellular transition metal ion homeostasis (GO:0046916);	PF00403.26	Heavy-metal-associated domain
TRINITY_DN10001_c0_g1_i1_2	2.62767	0.26439	2.67936	0.222499	0.222314	2.11962	--	--	--	--	--	--	--	--	--	--	--	--	--	--	--	--	--	--	--	--	--
TRINITY_DN10003_c0_g1_i1_1	3.75966	3.92717	3.76809	3.57123	4.40169	3.46787	--	--	Q9FN03|UVR8_ARATH	Ultraviolet-B receptor UVR8 MGI19.7 OS=Arabidopsis thaliana (Mouse-ear cress) GN=MGI19.7 PE=1 SV=1	--	--	--	--	--	--	KOG1426	FOG: RCC1 domain	[S]	POORLY CHARACTERIZED	Function unknown	DZ	COG5184	regulator of chromosome condensation	Cellular Component: chromatin (GO:0000785);|Molecular Function: chromatin binding (GO:0003682);|Molecular Function: guanyl-nucleotide exchange factor activity (GO:0005085);|Cellular Component: nucleus (GO:0005634);|Cellular Component: cytosol (GO:0005829);|Biological Process: response to UV (GO:0009411);|Biological Process: entrainment of circadian clock (GO:0009649);|Molecular Function: photorec…	PF00415.18,PF13540.6	Regulator of chromosome condensation (RCC1) repeat|Regulator of chromosome condensation (RCC1) repeat
TRINITY_DN10003_c0_g2_i1_3	0.971897	1.2228	0.984299	0.78086	0.786137	2.17164	--	--	--	--	--	--	--	--	--	--	--	--	--	--	--	--	--	--	--	--	--
TRINITY_DN10004_c0_g1_i1_2	8.59409	8.19144	8.79254	7.56463	7.45334	6.63652	--	--	O81791|RKD5_ARATH	Protein RKD5 F8D20.100 OS=Arabidopsis thaliana (Mouse-ear cress) GN=F8D20.100 PE=3 SV=1	--	--	--	--	--	--	--	--	--	--	--	S	ENOG41120E0	RWP-RK domain-containing protein	Molecular Function: DNA binding (GO:0003677);|Molecular Function: DNA-binding transcription factor activity (GO:0003700);|Cellular Component: nucleus (GO:0005634);|Biological Process: regulation of transcription, DNA-templated (GO:0006355);	PF02042.15	RWP-RK domain	0F	RWP-RK
TRINITY_DN10004_c0_g1_i1_3	1.95585	3.37193	3.57159	4.41566	4.4171	4.40574	--	--	--	--	--	--	--	--	--	--	--	--	--	--	--	--	--	--	--	--	--
TRINITY_DN10004_c0_g1_i2_1	35.8503	37.3281	37.2184	30.0226	28.7782	29.9289	--	--	F4JPR7|PUX8_ARATH	Plant UBX domain-containing protein 8 T5C23.170 OS=Arabidopsis thaliana (Mouse-ear cress) GN=T5C23.170 PE=1 SV=1	--	--	--	--	--	--	KOG1363	Predicted regulator of the ubiquitin pathway (contains UAS and UBX domains)	[T]	CELLULAR PROCESSES AND SIGNALING	Signal transduction mechanisms	S	ENOG4112AXB	UBX domain-containing protein	Cellular Component: nucleus (GO:0005634);|Cellular Component: cytosol (GO:0005829);|Biological Process: vesicle-mediated transport (GO:0016192);	PF00789.20,PF14555.6	UBX domain|UBA-like domain
TRINITY_DN10005_c0_g1_i1_2	7.27405	6.52693	5.95229	4.78436	3.58993	3.92257	--	--	O48791|SCAB1_ARATH	Stomatal closure-related actin-binding protein 1 F18A8.14 OS=Arabidopsis thaliana (Mouse-ear cress) GN=F18A8.14 PE=1 SV=1	--	--	--	--	--	--	--	--	--	--	--	S	ENOG410XTBS	NA	Molecular Function: actin binding (GO:0003779);|Cellular Component: cytoplasm (GO:0005737);|Cellular Component: cytoskeleton (GO:0005856);|Biological Process: actin filament organization (GO:0007015);|Biological Process: regulation of stomatal movement (GO:0010119);	PF16712.5,PF17684.1,PF16709.5,PF16711.5	Coiled-coil regions of plant-specific actin-binding protein|PH domain of plant-specific actin-binding protein|Ig domain of plant-specific actin-binding protein|Actin-binding domain of plant-specific actin-binding protein
TRINITY_DN10006_c0_g2_i1_2	2.8938	4.53498	1.8812	2.09768	4.35176	2.68205	--	--	--	--	--	--	--	--	--	--	--	--	--	--	--	--	--	--	--	--	--
TRINITY_DN1001_c0_g1_i1_3	6.5719	8.01641	7.6693	0.0851618	1.87e-123	0.0858398	--	--	Q8H157|PTR19_ARATH	Protein NRT1/ PTR FAMILY 4.6 T17F3.12 OS=Arabidopsis thaliana (Mouse-ear cress) GN=T17F3.12 PE=1 SV=1	--	--	--	--	--	--	KOG1237	H+/oligopeptide symporter	[E]	METABOLISM	Amino acid transport and metabolism	E	COG3104	transporter	Cellular Component: plasma membrane (GO:0005886);|Biological Process: response to nematode (GO:0009624);|Biological Process: regulation of stomatal movement (GO:0010119);|Molecular Function: peptide:proton symporter activity (GO:0015333);|Cellular Component: integral component of membrane (GO:0016021);|Molecular Function: oligopeptide transmembrane transporter activity (GO:0035673);|Biological Pr…	--	--
TRINITY_DN10010_c0_g1_i1_1	22.1542	21.9489	21.2996	19.1598	17.7827	18.179	--	--	P08283|H1_PEA	Histone H1 . OS=Pisum sativum (Garden pea) GN=. PE=2 SV=1	--	--	--	--	--	--	--	--	--	--	--	S	ENOG410XYG5	histone h1	Cellular Component: nucleosome (GO:0000786);|Molecular Function: DNA binding (GO:0003677);|Cellular Component: nucleus (GO:0005634);|Biological Process: nucleosome assembly (GO:0006334);	PF00538.19	linker histone H1 and H5 family
TRINITY_DN10010_c0_g1_i1_3	0.486262	0.553681	0.207252	2.91562	2.87768	2.74374	--	--	B2CPI5|PHT13_PETHY	Low affinity inorganic phosphate transporter 3 PT3 OS=Petunia hybrida (Petunia) GN=PT3 PE=2 SV=1	--	--	--	--	--	--	KOG0252	Inorganic phosphate transporter	[P]	METABOLISM	Inorganic ion transport and metabolism	G	ENOG410ZVN7	phosphate transporter	--	PF00083.24	Sugar (and other) transporter
TRINITY_DN10011_c0_g2_i1_1	1.34622	1.47884	1.912	1.02929	1.2304	1.37281	--	--	--	--	--	--	--	--	--	--	--	--	--	--	--	--	--	--	--	--	--
TRINITY_DN10014_c0_g1_i1_3	4.34352	7.00437	6.63841	5.12161	6.2266	4.5068	--	--	--	--	--	--	--	--	--	--	--	--	--	--	--	--	--	--	--	--	--
TRINITY_DN10015_c0_g1_i1_1	11.0608	10.3834	10.8251	13.1552	13.1492	11.6596	--	--	A9SLE5|ARGJ_PHYPA	Arginine biosynthesis bifunctional protein ArgJ beta chain PHYPADRAFT_213576 OS=Physcomitrium patens (Spreading-leaved earth moss) (Physcomitrella patens) GN=PHYPADRAFT_213576 PE=3 SV=1	339/457(74.18)	K00620	argJ	glutamate N-acetyltransferase / amino-acid N-acetyltransferase [EC:2.3.1.35 2.3.1.1]	ko00220	Arginine biosynthesis	KOG2786	Putative glutamate/ornithine acetyltransferase	[E]	METABOLISM	Amino acid transport and metabolism	E	COG1364	Catalyzes two activities which are involved in the cyclic version of arginine biosynthesis the synthesis of N- acetylglutamate from glutamate and acetyl-CoA as the acetyl donor, and of ornithine by transacetylation between N(2)-acetylornithine and glutamate (By similarity)	Molecular Function: acetyl-CoA:L-glutamate N-acetyltransferase activity (GO:0004042);|Molecular Function: glutamate N-acetyltransferase activity (GO:0004358);|Biological Process: arginine biosynthetic process (GO:0006526);|Biological Process: ornithine biosynthetic process (GO:0006592);|Cellular Component: chloroplast stroma (GO:0009570);|Molecular Function: methione N-acyltransferase activity (G…	PF01960.18	ArgJ family
TRINITY_DN10016_c0_g1_i1_1	20.1722	21.4439	20.9515	5.61214	6.73248	7.10348	--	--	Q9SUP6|WRK53_ARATH	Probable WRKY transcription factor 53 F9D16.280 OS=Arabidopsis thaliana (Mouse-ear cress) GN=F9D16.280 PE=1 SV=1	--	--	--	--	--	--	--	--	--	--	--	K	ENOG410YZU1	Transcription factor	Molecular Function: DNA binding (GO:0003677);|Molecular Function: DNA-binding transcription factor activity (GO:0003700);|Cellular Component: nucleus (GO:0005634);|Cellular Component: chloroplast (GO:0009507);|Biological Process: response to bacterium (GO:0009617);|Biological Process: response to salicylic acid (GO:0009751);|Biological Process: defense response to bacterium, incompatible interact…	PF03106.15	WRKY DNA -binding domain	1F	WRKY
TRINITY_DN10017_c0_g1_i1_1	7.9058	8.76862	11.5177	25.3761	23.5537	20.9541	--	--	Q9M9S3|WHY1_ARATH	Single-stranded DNA-binding protein WHY1, chloroplastic F14L17.18 OS=Arabidopsis thaliana (Mouse-ear cress) GN=F14L17.18 PE=1 SV=1	--	--	--	--	--	--	--	--	--	--	--	K	ENOG41124UZ	Single-stranded DNA-binding protein that functions in both chloroplasts and nucleus. In chloroplasts, maintains plastid genome stability by preventing break-induced and short homology- dependent illegitimate recombinations. In	Molecular Function: DNA binding (GO:0003677);|Molecular Function: single-stranded DNA binding (GO:0003697);|Molecular Function: mRNA binding (GO:0003729);|Biological Process: DNA repair (GO:0006281);|Biological Process: regulation of transcription, DNA-templated (GO:0006355);|Biological Process: defense response (GO:0006952);|Cellular Component: nucleoid (GO:0009295);|Cellular Component: chloropl…	PF08536.11	Whirly transcription factor	2F	Whirly
TRINITY_DN10017_c0_g1_i2_3	2.0696	1.77009	1.38703	4.78109	3.33169	4.16674	--	--	Q08747|UAF30_YEAST	Upstream activation factor subunit UAF30 YOR295W OS=Saccharomyces cerevisiae (strain ATCC 204508 / S288c) (Baker's yeast) GN=YOR295W PE=1 SV=1	--	--	--	--	--	--	KOG1946	RNA polymerase I transcription factor UAF	[K]	INFORMATION STORAGE AND PROCESSING	Transcription	B	COG5531	SWI SNF related, matrix associated, actin dependent regulator of chromatin, subfamily d, member	Cellular Component: RNA polymerase I upstream activating factor complex (GO:0000500);|Molecular Function: RNA polymerase I upstream control element sequence-specific DNA binding (GO:0001165);|Molecular Function: RNA polymerase I general transcription initiation factor activity (GO:0001181);|Cellular Component: nucleolus (GO:0005730);|Biological Process: chromatin organization (GO:0006325);|Biolog…	PF02201.18	SWIB/MDM2 domain
TRINITY_DN10017_c1_g1_i1_3	0.817901	1.07468	2.46442	6.87695	7.37645	7.90758	--	--	--	--	--	--	--	--	--	--	KOG1946	RNA polymerase I transcription factor UAF	[K]	INFORMATION STORAGE AND PROCESSING	Transcription	--	--	--	--	--	--
TRINITY_DN10019_c0_g2_i1_2	1.12838	1.03313	1.55251	1.36824	1.6197	1.75779	--	--	Q8S8F2|FBL11_ARATH	BTB/POZ domain-containing protein FBL11 F2H17.2 OS=Arabidopsis thaliana (Mouse-ear cress) GN=F2H17.2 PE=2 SV=2	--	--	--	--	--	--	KOG1947	Leucine rich repeat proteins, some proteins contain F-box	[R]	POORLY CHARACTERIZED	General function prediction only	S	ENOG4111F0D	BTB POZ domain-containing protein	Biological Process: protein ubiquitination (GO:0016567);	--	--
TRINITY_DN10022_c0_g1_i1_1	3.07648	4.0868	4.86806	5.5838	5.41625	5.01024	--	--	P59277|SYP81_ARATH	Syntaxin-81 F19C24.5 OS=Arabidopsis thaliana (Mouse-ear cress) GN=F19C24.5 PE=1 SV=2	203/312(65.06)	K08492	STX18	syntaxin 18	ko04130|ko04145	SNARE interactions in vesicular transport|Phagosome	KOG3894	SNARE protein Syntaxin 18/UFE1	[U]	CELLULAR PROCESSES AND SIGNALING	Intracellular trafficking, secretion, and vesicular transport	U	ENOG410XSGT	Syntaxin 18	Cellular Component: endoplasmic reticulum (GO:0005783);|Biological Process: retrograde vesicle-mediated transport, Golgi to ER (GO:0006890);|Biological Process: protein transport (GO:0015031);|Cellular Component: integral component of membrane (GO:0016021);|Cellular Component: SNARE complex (GO:0031201);	PF10496.9	SNARE-complex protein Syntaxin-18 N-terminus
TRINITY_DN10022_c0_g2_i1_3	0.743354	1.94042	3.53599	4.9736	5.43778	3.83626	--	--	--	--	--	--	--	--	--	--	--	--	--	--	--	--	--	--	--	--	--
TRINITY_DN10023_c0_g1_i1_2	2.23134	1.59746	2.82371	2.85371	3.10433	2.68023	--	--	Q9SRU2|BIG_ARATH	Auxin transport protein BIG F14P3.9 OS=Arabidopsis thaliana (Mouse-ear cress) GN=F14P3.9 PE=1 SV=2	--	--	--	--	--	--	KOG1776	Zn-binding protein Push	[T]	CELLULAR PROCESSES AND SIGNALING	Signal transduction mechanisms	O	ENOG410XPP8	Ubiquitin protein ligase E3 component n-recognin 4	Cellular Component: cytosol (GO:0005829);|Molecular Function: zinc ion binding (GO:0008270);|Cellular Component: plasmodesma (GO:0009506);|Biological Process: response to fungus (GO:0009620);|Biological Process: photomorphogenesis (GO:0009640);|Biological Process: response to auxin (GO:0009733);|Biological Process: auxin-activated signaling pathway (GO:0009734);|Biological Process: unidimensional…	--	--
TRINITY_DN10024_c0_g1_i1_2	1.00133	0.883795	1.73228	0.38829	3.92674	2.40263	--	--	--	--	--	--	--	--	--	--	--	--	--	--	--	--	--	--	--	--	--
TRINITY_DN10024_c0_g2_i1_2	1.27936	0.778701	1.71401	2.45033	2.60987	2.45166	--	--	--	--	--	--	--	--	--	--	--	--	--	--	--	--	--	--	--	--	--
TRINITY_DN10025_c0_g1_i1_2	1.51249	2.2476	1.44048	0.739516	0.797485	0.152258	--	--	--	--	--	--	--	--	--	--	--	--	--	--	--	--	--	--	--	PF03140.15	Plant protein of unknown function
TRINITY_DN10026_c0_g1_i1_1	4.48276	2.94854	2.27155	4.00537	1.93233	1.25147	--	--	--	--	--	--	--	--	--	--	--	--	--	--	--	--	--	--	--	--	--
TRINITY_DN10026_c0_g1_i1_2	27.3542	27.5535	27.7467	37.573	37.484	37.9146	--	--	Q1PDV6|PBL27_ARATH	Serine/threonine-protein kinase PBL27 T28N17.90 OS=Arabidopsis thaliana (Mouse-ear cress) GN=T28N17.90 PE=1 SV=1	--	--	--	--	--	--	KOG1187	Serine/threonine protein kinase	[T]	CELLULAR PROCESSES AND SIGNALING	Signal transduction mechanisms	T	COG0515	Serine Threonine protein kinase	--	PF00069.25,PF07714.17	Protein kinase domain|Protein tyrosine kinase
TRINITY_DN10027_c0_g1_i2_2	17.7035	17.3355	17.8166	49.5366	51.2272	53.4152	--	--	Q65XS5|BC10_ORYSJ	Glycosyltransferase BC10 OsJ_17281 OS=Oryza sativa subsp. japonica (Rice) GN=OsJ_17281 PE=1 SV=1	--	--	--	--	--	--	--	--	--	--	--	S	ENOG411189B	Core-2/I-Branching enzyme	--	PF02485.21	Core-2/I-Branching enzyme
TRINITY_DN10028_c0_g1_i1_1	6.75175	6.38554	6.98911	5.40704	5.17409	5.14778	--	--	O65418|APC4_ARATH	Anaphase-promoting complex subunit 4 F18E5.150 OS=Arabidopsis thaliana (Mouse-ear cress) GN=F18E5.150 PE=2 SV=2	391/784(49.87)	K03351	APC4	anaphase-promoting complex subunit 4	ko04120	Ubiquitin mediated proteolysis	KOG4640	Anaphase-promoting complex (APC), subunit 4	[DO]	CELLULAR PROCESSES AND SIGNALING|CELLULAR PROCESSES AND SIGNALING	Cell cycle control, cell division, chromosome partitioning |Posttranslational modification, protein turnover, chaperones	O	ENOG410XPXK	anaphase promoting complex subunit 4	Cellular Component: nucleus (GO:0005634);|Cellular Component: anaphase-promoting complex (GO:0005680);|Biological Process: cell cycle (GO:0007049);|Biological Process: embryo development ending in seed dormancy (GO:0009793);|Molecular Function: protein phosphatase binding (GO:0019903);|Biological Process: anaphase-promoting complex-dependent catabolic process (GO:0031145);|Cellular Component: nuc…	PF12896.7,PF12894.7	Anaphase-promoting complex, cyclosome, subunit 4|Anaphase-promoting complex subunit 4 WD40 domain
TRINITY_DN10028_c0_g1_i1_3	0.786445	0.839364	0.707188	3.1903	2.34129	3.64931	--	--	--	--	--	--	--	--	--	--	--	--	--	--	--	--	--	--	--	--	--
TRINITY_DN10030_c0_g1_i1_2	433.781	449.229	440.882	219.059	225.226	226.358	--	--	Q9AT63|PDX1_GINBI	Probable pyridoxal 5'-phosphate synthase subunit PDX1 PDX1 OS=Ginkgo biloba (Ginkgo) (Maidenhair tree) GN=PDX1 PE=2 SV=1	271/309(87.70)	K06215	pdxS, pdx1	pyridoxal 5'-phosphate synthase pdxS subunit [EC:4.3.3.6]	ko00750	Vitamin B6 metabolism	KOG1606	Stationary phase-induced protein, SOR/SNZ family	[H]	METABOLISM	Coenzyme transport and metabolism	H	COG0214	Involved in the production of pyridoxal phosphate, probably by incorporating ammonia into the pyridine ring (By similarity)	Molecular Function: pyridoxal 5'-phosphate synthase (glutamine hydrolysing) activity (GO:0036381);|Biological Process: pyridoxal phosphate biosynthetic process (GO:0042823);	PF01680.17,PF05690.14,PF01207.17	SOR/SNZ family|Thiazole biosynthesis protein ThiG|Dihydrouridine synthase (Dus)
TRINITY_DN10030_c0_g1_i1_3	1.79379	1.60233	1.42833	2.51589	1.97976	2.35669	--	--	--	--	--	--	--	--	--	--	--	--	--	--	--	--	--	--	--	--	--
TRINITY_DN10031_c0_g1_i1_3	2.21532	0.385478	1.82513	3.38154	5.56349	6.62169	--	--	--	--	--	--	--	--	--	--	--	--	--	--	--	--	--	--	--	--	--
TRINITY_DN10032_c0_g1_i1_3	6.27245	9.27461	5.51353	0	0	0.582754	--	--	--	--	--	--	--	--	--	--	--	--	--	--	--	--	--	--	--	--	--
TRINITY_DN10033_c0_g1_i1_1	16.1012	16.3975	16.1045	20.8185	20.8575	21.1217	--	--	O80739|POT12_ARATH	Putative potassium transporter 12 T13D8.5 OS=Arabidopsis thaliana (Mouse-ear cress) GN=T13D8.5 PE=1 SV=2	--	--	--	--	--	--	--	--	--	--	--	P	COG3158	Transport of potassium into the cell (By similarity)	Cellular Component: plasma membrane (GO:0005886);|Biological Process: potassium ion transport (GO:0006813);|Cellular Component: chloroplast (GO:0009507);|Molecular Function: potassium ion transmembrane transporter activity (GO:0015079);|Cellular Component: membrane (GO:0016020);|Cellular Component: integral component of membrane (GO:0016021);	PF02705.16	K+ potassium transporter
TRINITY_DN10034_c0_g1_i1_3	62.3978	54.8774	50.9912	43.3838	45.3776	54.6655	--	--	--	--	--	--	--	--	--	--	--	--	--	--	--	--	--	--	--	--	--
TRINITY_DN10035_c0_g1_i1_2	39.7259	36.1956	37.2762	52.9599	56.0456	53.1726	--	--	Q9T0K7|HIBC6_ARATH	3-hydroxyisobutyryl-CoA hydrolase-like protein 3, mitochondrial T9E8.100 OS=Arabidopsis thaliana (Mouse-ear cress) GN=T9E8.100 PE=1 SV=2	286/423(67.61)	K05605	HIBCH	3-hydroxyisobutyryl-CoA hydrolase [EC:3.1.2.4]	ko00280|ko00410|ko00640	Valine, leucine and isoleucine degradation|beta-Alanine metabolism|Propanoate metabolism	KOG1684	Enoyl-CoA hydratase	[I]	METABOLISM	Lipid transport and metabolism	I	COG1024	Enoyl-CoA hydratase	Molecular Function: 3-hydroxyisobutyryl-CoA hydrolase activity (GO:0003860);|Cellular Component: mitochondrion (GO:0005739);|Cellular Component: cytosol (GO:0005829);|Biological Process: fatty acid beta-oxidation (GO:0006635);	PF16113.5,PF00378.20	Enoyl-CoA hydratase/isomerase|Enoyl-CoA hydratase/isomerase
TRINITY_DN10036_c0_g1_i1_2	2.44523	1.19816	3.15193	3.95143	3.40679	5.27522	--	--	Q94HW2|POLR1_ARATH	Endonuclease RE1 T4M14.18 OS=Arabidopsis thaliana (Mouse-ear cress) GN=T4M14.18 PE=2 SV=1	--	--	--	--	--	--	KOG0017	FOG: Transposon-encoded proteins with TYA, reverse transcriptase, integrase domains in various combinations	[R]	POORLY CHARACTERIZED	General function prediction only	L	COG2801	Retrotransposon protein	Cellular Component: retrotransposon nucleocapsid (GO:0000943);|Molecular Function: nucleic acid binding (GO:0003676);|Molecular Function: RNA-directed DNA polymerase activity (GO:0003964);|Molecular Function: aspartic-type endopeptidase activity (GO:0004190);|Molecular Function: endonuclease activity (GO:0004519);|Biological Process: DNA recombination (GO:0006310);|Biological Process: DNA integra…	PF07727.14	Reverse transcriptase (RNA-dependent DNA polymerase)
TRINITY_DN10038_c0_g1_i1_2	24.4527	22.1335	22.8087	33.1415	37.1945	37.718	--	--	Q9C835|CP21D_ARATH	Peptidyl-prolyl cis-trans isomerase CYP21-4 T8E24.14 OS=Arabidopsis thaliana (Mouse-ear cress) GN=T8E24.14 PE=2 SV=1	--	--	--	--	--	--	KOG0882	Cyclophilin-related peptidyl-prolyl cis-trans isomerase	[O]	CELLULAR PROCESSES AND SIGNALING	Posttranslational modification, protein turnover, chaperones	O	ENOG410XQB4	peptidylprolyl isomerase domain and WD	Molecular Function: peptidyl-prolyl cis-trans isomerase activity (GO:0003755);|Cellular Component: endosome (GO:0005768);|Cellular Component: Golgi apparatus (GO:0005794);|Cellular Component: trans-Golgi network (GO:0005802);|Cellular Component: plasma membrane (GO:0005886);|Cellular Component: integral component of membrane (GO:0016021);	PF00160.21	Cyclophilin type peptidyl-prolyl cis-trans isomerase/CLD
TRINITY_DN10039_c0_g1_i1_2	4.33015	1.01119	3.54932	0.614738	0.93009	1.7594	--	--	P49730|RIR2_TOBAC	Ribonucleoside-diphosphate reductase small chain . OS=Nicotiana tabacum (Common tobacco) GN=. PE=2 SV=1	77/101(76.24)	K10808	RRM2	ribonucleoside-diphosphate reductase subunit M2 [EC:1.17.4.1]	ko00230|ko00240|ko00480	Purine metabolism|Pyrimidine metabolism|Glutathione metabolism	KOG1567	Ribonucleotide reductase, beta subunit	[F]	METABOLISM	Nucleotide transport and metabolism	F	COG0208	Provides the precursors necessary for DNA synthesis. Catalyzes the biosynthesis of deoxyribonucleotides from the corresponding ribonucleotides (By similarity)	Molecular Function: ribonucleoside-diphosphate reductase activity, thioredoxin disulfide as acceptor (GO:0004748);|Cellular Component: cytoplasm (GO:0005737);|Biological Process: DNA replication (GO:0006260);|Biological Process: deoxyribonucleotide biosynthetic process (GO:0009263);|Molecular Function: metal ion binding (GO:0046872);	PF00268.21	Ribonucleotide reductase, small chain
TRINITY_DN10040_c0_g1_i1_1	2.58567	0.775557	4.07358	5.3886	4.18447	1.18874	--	--	--	--	--	--	--	--	--	--	--	--	--	--	--	--	--	--	--	--	--
TRINITY_DN10041_c0_g1_i1_3	4.76708	1.83549	0.887954	0.586618	0.585022	1.61202	--	--	Q9LIQ7|PP252_ARATH	Pentatricopeptide repeat-containing protein At3g24000, mitochondrial F14O13.19 OS=Arabidopsis thaliana (Mouse-ear cress) GN=F14O13.19 PE=3 SV=1	--	--	--	--	--	--	KOG4197	FOG: PPR repeat	[R]	POORLY CHARACTERIZED	General function prediction only	S	ENOG410Z7Z7	Pentatricopeptide repeat-containing protein	--	--	--
TRINITY_DN10042_c0_g1_i1_2	15.4337	17.8095	22.9039	43.9989	46.0028	38.5342	--	--	--	--	--	--	--	--	--	--	--	--	--	--	--	S	ENOG410ZBZM	NA	--	--	--
TRINITY_DN10043_c0_g1_i1_3	1.05749	0.363351	1.51041	1.54162	2.20019	2.18852	--	--	Q9M3G7|ATM_ARATH	Serine/threonine-protein kinase ATM T24C20.70 OS=Arabidopsis thaliana (Mouse-ear cress) GN=T24C20.70 PE=1 SV=1	94/167(56.29)	K04728	ATM, TEL1	serine-protein kinase ATM [EC:2.7.11.1]	ko03440	Homologous recombination	KOG0892	Protein kinase ATM/Tel1, involved in telomere length regulation and DNA repair	[TBLD]	CELLULAR PROCESSES AND SIGNALING|INFORMATION STORAGE AND PROCESSING|INFORMATION STORAGE AND PROCESSING|CELLULAR PROCESSES AND SIGNALING	Signal transduction mechanisms |Chromatin structure and dynamics |Replication, recombination and repair |Cell cycle control, cell division, chromosome partitioning	S	ENOG410XNPY	ataxia telangiectasia mutated	Molecular Function: DNA binding (GO:0003677);|Molecular Function: protein serine/threonine kinase activity (GO:0004674);|Molecular Function: ATP binding (GO:0005524);|Cellular Component: nucleus (GO:0005634);|Biological Process: cellular response to DNA damage stimulus (GO:0006974);|Biological Process: RNA splicing (GO:0008380);|Biological Process: meiotic cell cycle (GO:0051321);|Biological Proc…	PF02259.23	FAT domain
TRINITY_DN10044_c0_g1_i1_3	3.39872	3.46313	5.44685	0	0	0.975055	--	--	--	--	--	--	--	--	--	--	--	--	--	--	--	--	--	--	--	--	--
TRINITY_DN10044_c0_g1_i2_2	0.911665	1.21199	1.26694	1.69836	1.73324	1.71612	--	--	--	--	--	--	--	--	--	--	--	--	--	--	--	--	--	--	--	--	--
TRINITY_DN10044_c0_g2_i1_3	2.0781	2.01689	2.04941	0.72956	0.674686	0.768029	--	--	Q9SAU2|RPE_ARATH	Ribulose-5-phosphate-3-epimerase, chloroplastic MFB13.19 OS=Arabidopsis thaliana (Mouse-ear cress) GN=MFB13.19 PE=2 SV=1	30/51(58.82)	K01783	rpe, RPE	ribulose-phosphate 3-epimerase [EC:5.1.3.1]	ko00030|ko00040|ko00710	Pentose phosphate pathway|Pentose and glucuronate interconversions|Carbon fixation in photosynthetic organisms	KOG3111	D-ribulose-5-phosphate 3-epimerase	[G]	METABOLISM	Carbohydrate transport and metabolism	G	COG0036	ribulose-phosphate 3-epimerase activity	--	--	--
TRINITY_DN10045_c0_g1_i1_3	2.06279	2.92618	0.338725	1.72168	2.39283	4.33632	--	--	--	--	--	--	--	--	--	--	--	--	--	--	--	--	--	--	--	--	--
TRINITY_DN10046_c0_g1_i1_3	0.238499	0.0344208	0.278936	1.31e-39	0.0670096	6.22983	--	--	P0CG63|UBI4P_YEAST	Ubiquitin YLL039C OS=Saccharomyces cerevisiae (strain ATCC 204508 / S288c) (Baker's yeast) GN=YLL039C PE=1 SV=1	--	--	--	--	--	--	KOG0001	Ubiquitin and ubiquitin-like proteins	[OR]	CELLULAR PROCESSES AND SIGNALING|POORLY CHARACTERIZED	Posttranslational modification, protein turnover, chaperones |General function prediction only	O	COG5272	ubiquitin	Biological Process: protein polyubiquitination (GO:0000209);|Cellular Component: nucleus (GO:0005634);|Cellular Component: cytoplasm (GO:0005737);|Cellular Component: cytosol (GO:0005829);|Biological Process: protein monoubiquitination (GO:0006513);|Biological Process: protein ubiquitination (GO:0016567);|Biological Process: protein deubiquitination (GO:0016579);|Biological Process: ascospore for…	PF00240.23,PF11976.8,PF14560.6,PF18396.1,PF18037.1,PF13881.6,PF10302.9,PF13019.6,PF18036.1,PF04452.14,PF12977.7,PF11069.8	Ubiquitin family|Ubiquitin-2 like Rad60 SUMO-like|Ubiquitin-like domain|TANK binding kinase 1 ubiquitin-like domain|Ubiquitin-like domain|Ubiquitin-2 like Rad60 SUMO-like|DUF2407 ubiquitin-like domain|Silencing defective 2 N-terminal ubiquitin domain|Ubiquitin-like domain|RNA methyltransferase|Domain of Unknown Function with PDB structure (DUF3861)|Protein of unknown function (DUF2870)
TRINITY_DN10046_c0_g1_i2_1	52.9076	55.719	52.9397	115.267	112.437	111.01	--	--	Q9ZW85|LEUD3_ARATH	3-isopropylmalate dehydratase small subunit 1 MFL8.15 OS=Arabidopsis thaliana (Mouse-ear cress) GN=MFL8.15 PE=1 SV=1	154/243(63.37)	K01704	leuD, IPMI-S	3-isopropylmalate/(R)-2-methylmalate dehydratase small subunit [EC:4.2.1.33 4.2.1.35]	ko00290|ko00660	Valine, leucine and isoleucine biosynthesis|C5-Branched dibasic acid metabolism	KOG0454	3-isopropylmalate dehydratase (aconitase superfamily)	[E]	METABOLISM	Amino acid transport and metabolism	E	COG0066	Catalyzes the isomerization between 2-isopropylmalate and 3-isopropylmalate, via the formation of 2-isopropylmaleate (By similarity)	Molecular Function: 3-isopropylmalate dehydratase activity (GO:0003861);|Biological Process: leucine biosynthetic process (GO:0009098);|Cellular Component: chloroplast (GO:0009507);|Cellular Component: plastid (GO:0009536);|Cellular Component: chloroplast stroma (GO:0009570);|Biological Process: response to salt stress (GO:0009651);|Biological Process: chloroplast organization (GO:0009658);|Biolo…	PF00694.19	Aconitase C-terminal domain
TRINITY_DN10047_c0_g1_i1_1	3.97026	3.86437	1.79083	8.45857	3.21393	1.94473	--	--	--	--	--	--	--	--	--	--	--	--	--	--	--	--	--	--	--	--	--
TRINITY_DN10048_c0_g1_i1_3	0.728647	1.66183	0.543505	1.45443	0.414255	2.58056	--	--	--	--	--	--	--	--	--	--	--	--	--	--	--	--	--	--	--	PF14215.6	bHLH-MYC and R2R3-MYB transcription factors N-terminal
TRINITY_DN10048_c0_g2_i1_2	0.880038	1.3899	2.58416	0	1.78977	0.560848	--	--	--	--	--	--	--	--	--	--	--	--	--	--	--	--	--	--	--	--	--
TRINITY_DN10049_c0_g1_i3_1	49.151	48.3128	49.0931	119.124	120.916	122.885	--	--	Q94A21|SPX4_ARATH	SPX domain-containing protein 4 F8M21_220 OS=Arabidopsis thaliana (Mouse-ear cress) GN=F8M21_220 PE=2 SV=1	--	--	--	--	--	--	KOG1161	Protein involved in vacuolar polyphosphate accumulation, contains SPX domain	[P]	METABOLISM	Inorganic ion transport and metabolism	P	COG5036	Vacuolar transporter chaperone	Biological Process: cellular response to phosphate starvation (GO:0016036);	PF03105.19	SPX domain
TRINITY_DN10050_c0_g1_i1_1	2.79997	1.35454	2.8295	0	0.107523	0.10406	--	--	Q9LFG8|AB20G_ARATH	ABC transporter G family member 20 F4P12.210 OS=Arabidopsis thaliana (Mouse-ear cress) GN=F4P12.210 PE=2 SV=1	--	--	--	--	--	--	KOG0061	Transporter, ABC superfamily (Breast cancer resistance protein)	[Q]	METABOLISM	Secondary metabolites biosynthesis, transport and catabolism	V	COG1131	(ABC) transporter	Molecular Function: ATP binding (GO:0005524);|Cellular Component: plasma membrane (GO:0005886);|Biological Process: suberin biosynthetic process (GO:0010345);|Cellular Component: integral component of membrane (GO:0016021);|Molecular Function: ATPase activity, coupled to transmembrane movement of substances (GO:0042626);|Biological Process: transmembrane transport (GO:0055085);	PF01061.24	ABC-2 type transporter
TRINITY_DN10050_c0_g1_i1_2	1.95068	1.69687	2.97845	3.21526	2.78698	2.6282	--	--	--	--	--	--	--	--	--	--	--	--	--	--	--	--	--	--	--	--	--
TRINITY_DN10052_c0_g1_i1_1	14.0452	15.4	14.1426	0.461055	0.60882	1.1133	--	--	Q5XEM9|ALFL5_ARATH	PHD finger protein ALFIN-LIKE 5 F7C8.100 OS=Arabidopsis thaliana (Mouse-ear cress) GN=F7C8.100 PE=2 SV=1	--	--	--	--	--	--	KOG1632	Uncharacterized PHD Zn-finger protein	[R]	POORLY CHARACTERIZED	General function prediction only	S	ENOG410YG6P	Finger protein	Molecular Function: DNA binding (GO:0003677);|Molecular Function: transcription corepressor activity (GO:0003714);|Cellular Component: nucleus (GO:0005634);|Biological Process: chromatin organization (GO:0006325);|Biological Process: regulation of transcription, DNA-templated (GO:0006355);|Biological Process: response to water deprivation (GO:0009414);|Biological Process: response to salt stress …	PF12165.8,PF00628.29	Alfin|PHD-finger	0F	Alfin-like
TRINITY_DN10053_c0_g1_i3_1	6.02264	5.06506	5.14012	25.3351	27.2501	26.1384	--	--	F4HW02|GAT1_ARATH	GABA transporter 1 T23G18.9 OS=Arabidopsis thaliana (Mouse-ear cress) GN=T23G18.9 PE=1 SV=1	--	--	--	--	--	--	KOG1303	Amino acid transporters	[E]	METABOLISM	Amino acid transport and metabolism	E	COG0814	amino acid transport	Biological Process: amino acid transmembrane transport (GO:0003333);|Cellular Component: plasma membrane (GO:0005886);|Molecular Function: amino acid transmembrane transporter activity (GO:0015171);|Molecular Function: gamma-aminobutyric acid transmembrane transporter activity (GO:0015185);|Biological Process: gamma-aminobutyric acid transport (GO:0015812);|Cellular Component: integral component …	PF01490.18	Transmembrane amino acid transporter protein
TRINITY_DN10054_c0_g1_i1_1	22.0829	22.9458	22.8292	6.44592	6.00989	5.9509	--	--	Q0V7X4|FIT_ARATH	Transcription factor FER-LIKE IRON DEFICIENCY-INDUCED TRANSCRIPTION FACTOR F24D13.5 OS=Arabidopsis thaliana (Mouse-ear cress) GN=F24D13.5 PE=1 SV=1	--	--	--	--	--	--	--	--	--	--	--	K	ENOG410YDYS	Transcription factor	Molecular Function: DNA binding (GO:0003677);|Molecular Function: DNA-binding transcription factor activity (GO:0003700);|Cellular Component: nucleus (GO:0005634);|Biological Process: regulation of transcription, DNA-templated (GO:0006355);|Biological Process: response to iron ion (GO:0010039);|Biological Process: regulation of iron ion transport (GO:0034756);|Molecular Function: protein dimeriza…	PF00010.26	Helix-loop-helix DNA-binding domain	0F	bHLH
TRINITY_DN10054_c0_g1_i1_2	0.289351	4.99252	1.75212	0.757331	1.27931	1.26401	--	--	Q9SHC8|VAP12_ARATH	Vesicle-associated protein 1-2, N-terminally processed T14P1.5 OS=Arabidopsis thaliana (Mouse-ear cress) GN=T14P1.5 PE=1 SV=1	--	--	--	--	--	--	KOG0439	VAMP-associated protein involved in inositol metabolism	[U]	CELLULAR PROCESSES AND SIGNALING	Intracellular trafficking, secretion, and vesicular transport	U	COG5066	Central component in molecular interactions underlying sperm crawling. Forms an extensive filament system that extends from sperm villipoda, along the leading edge of the pseudopod (By similarity)	Cellular Component: nucleus (GO:0005634);|Cellular Component: endoplasmic reticulum (GO:0005783);|Cellular Component: endoplasmic reticulum membrane (GO:0005789);|Cellular Component: cytosol (GO:0005829);|Cellular Component: plasma membrane (GO:0005886);|Biological Process: protein targeting (GO:0006605);|Cellular Component: integral component of membrane (GO:0016021);	--	--
TRINITY_DN10055_c0_g1_i1_3	16.9733	18.9231	16.7334	16.1254	17.7982	17.4668	--	--	A9SDL4|SIR5_PHYPA	NAD-dependent protein deacylase SRT1505 OS=Physcomitrium patens (Spreading-leaved earth moss) (Physcomitrella patens) GN=SRT1505 PE=3 SV=1	178/265(67.17)	K11415	SIRT5, SIR2L5	NAD+-dependent protein deacetylase sirtuin 5 [EC:2.3.1.286]	ko00760	Nicotinate and nicotinamide metabolism	KOG2684	Sirtuin 5 and related class III sirtuins (SIR2 family)	[BK]	INFORMATION STORAGE AND PROCESSING|INFORMATION STORAGE AND PROCESSING	Chromatin structure and dynamics |Transcription	K	COG0846	NAD-dependent protein deacetylase which modulates the activities of several enzymes which are inactive in their acetylated form	Cellular Component: mitochondrion (GO:0005739);|Molecular Function: zinc ion binding (GO:0008270);|Molecular Function: NAD-dependent protein deacetylase activity (GO:0034979);|Molecular Function: protein-malonyllysine demalonylase activity (GO:0036054);|Molecular Function: protein-succinyllysine desuccinylase activity (GO:0036055);|Molecular Function: NAD+ binding (GO:0070403);	PF02146.17	Sir2 family
TRINITY_DN10056_c0_g1_i1_1	0.332899	0.362501	2.13242	4.54088	2.68515	3.69855	--	--	--	--	--	--	--	--	--	--	--	--	--	--	--	--	--	--	--	--	--
TRINITY_DN10057_c0_g1_i1_3	1.72824	3.07111	2.21296	0	0	0	--	--	Q9UR07|TF211_SCHPO	Transposon Tf2-11 polyprotein SPBC1289.17 OS=Schizosaccharomyces pombe (strain 972 / ATCC 24843) (Fission yeast) GN=SPBC1289.17 PE=3 SV=1	--	--	--	--	--	--	KOG0017	FOG: Transposon-encoded proteins with TYA, reverse transcriptase, integrase domains in various combinations	[R]	POORLY CHARACTERIZED	General function prediction only	L	COG2801	Retrotransposon protein	Molecular Function: DNA binding (GO:0003677);|Molecular Function: RNA binding (GO:0003723);|Molecular Function: DNA-directed DNA polymerase activity (GO:0003887);|Molecular Function: RNA-directed DNA polymerase activity (GO:0003964);|Molecular Function: aspartic-type endopeptidase activity (GO:0004190);|Molecular Function: endonuclease activity (GO:0004519);|Cellular Component: nucleus (GO:000563…	PF00665.26	Integrase core domain
TRINITY_DN10059_c0_g1_i1_2	17.7721	19.5591	19.283	15.7354	15.5606	20.9664	--	--	Q1MTQ9|NIP7_SCHPO	60S ribosome subunit biogenesis protein nip7 SPCC320.11c OS=Schizosaccharomyces pombe (strain 972 / ATCC 24843) (Fission yeast) GN=SPCC320.11c PE=3 SV=1	--	--	--	--	--	--	KOG3492	Ribosome biogenesis protein NIP7	[J]	INFORMATION STORAGE AND PROCESSING	Translation, ribosomal structure and biogenesis	J	COG1374	pre-rRNA processing and 60S ribosome subunit assembly (By similarity)	Molecular Function: RNA binding (GO:0003723);|Cellular Component: nucleus (GO:0005634);|Cellular Component: nucleolus (GO:0005730);|Cellular Component: cytosol (GO:0005829);|Cellular Component: preribosome, large subunit precursor (GO:0030687);|Biological Process: ribosome assembly (GO:0042255);|Biological Process: ribosomal large subunit biogenesis (GO:0042273);|Biological Process: assembly of l…	PF17833.1,PF03657.13	UPF0113 Pre-PUA domain|UPF0113 PUA domain
TRINITY_DN10059_c0_g1_i1_3	2.69321	2.21228	2.09492	1.66442	1.53904	1.77741	--	--	K7WIZ6|RIBRX_MAIZE	Riboflavin biosynthesis intermediates N-glycosidase GRMZM2G090068 OS=Zea mays (Maize) GN=GRMZM2G090068 PE=1 SV=1	231/367(62.94)	K11752	ribD	diaminohydroxyphosphoribosylaminopyrimidine deaminase / 5-amino-6-(5-phosphoribosylamino)uracil reductase [EC:3.5.4.26 1.1.1.193]	ko00740	Riboflavin metabolism	KOG1018	Cytosine deaminase FCY1 and related enzymes	[F]	METABOLISM	Nucleotide transport and metabolism	H	COG1985	Converts 2,5-diamino-6-(ribosylamino)-4(3h)-pyrimidinone 5'-phosphate into 5-amino-6-(ribosylamino)-2,4(1h,3h)- pyrimidinedione 5'-phosphate (By similarity)	Molecular Function: dihydrouracil dehydrogenase (NAD+) activity (GO:0004159);|Molecular Function: 5-amino-6-(5-phosphoribosylamino)uracil reductase activity (GO:0008703);|Molecular Function: diaminohydroxyphosphoribosylaminopyrimidine deaminase activity (GO:0008835);|Biological Process: riboflavin biosynthetic process (GO:0009231);|Cellular Component: chloroplast (GO:0009507);|Biological Process:…	PF01872.17	RibD C-terminal domain
TRINITY_DN10059_c0_g1_i3_1	75.9984	73.2981	78.3294	7.26842	8.1382	7.80299	--	--	Q93VG8|PPDEX_ARATH	DeSI-like protein At4g17486 dl4780c OS=Arabidopsis thaliana (Mouse-ear cress) GN=dl4780c PE=2 SV=1	--	--	--	--	--	--	KOG0324	Uncharacterized conserved protein	[S]	POORLY CHARACTERIZED	Function unknown	S	ENOG4111H3Z	Desumoylating isopeptidase	Molecular Function: peptidase activity (GO:0008233);	PF05903.14	PPPDE putative peptidase domain
TRINITY_DN10060_c0_g1_i2_1	0	0.310373	0	6.04516	2.86523	4.35233	--	--	--	--	--	--	--	--	--	--	--	--	--	--	--	--	--	--	--	--	--
TRINITY_DN10061_c0_g1_i1_2	16.0238	15.7267	14.7125	39.3412	39.7536	40.681	--	--	--	--	--	--	--	--	--	--	--	--	--	--	--	S	ENOG4111ZUJ	Cupin 2 Conserved Barrel Domain Protein	--	PF07883.11	Cupin domain
TRINITY_DN10061_c0_g1_i1_3	1.76198	3.39851	2.3069	3.18703	3.75877	3.14124	--	--	Q8S2E6|Y1235_ORYSJ	B3 domain-containing protein Os01g0723500 P0022F10.16 OS=Oryza sativa subsp. japonica (Rice) GN=P0022F10.16 PE=3 SV=1	--	--	--	--	--	--	--	--	--	--	--	K	ENOG410YZ3E	B3 domain-containing transcription factor	Molecular Function: DNA binding (GO:0003677);|Cellular Component: nucleus (GO:0005634);	PF02362.21	B3 DNA binding domain	2F	B3
TRINITY_DN10062_c0_g1_i1_1	1.65355	1.34778	1.68581	2.84584	2.14549	2.57061	--	--	Q39610|DYHA_CHLRE	Dynein alpha chain, flagellar outer arm ODA-11 OS=Chlamydomonas reinhardtii (Chlamydomonas smithii) GN=ODA-11 PE=3 SV=2	--	--	--	--	--	--	KOG0379	Kelch repeat-containing proteins	[R]	POORLY CHARACTERIZED	General function prediction only	S	ENOG410Y5WM	Kelch domain containing	Molecular Function: microtubule motor activity (GO:0003777);|Molecular Function: ATP binding (GO:0005524);|Cellular Component: cytoplasm (GO:0005737);|Cellular Component: microtubule (GO:0005874);|Biological Process: microtubule-based movement (GO:0007018);|Molecular Function: ATPase activity (GO:0016887);|Biological Process: cell projection organization (GO:0030030);|Cellular Component: dynein c…	PF13418.6,PF13854.6,PF13415.6,PF13964.6	Galactose oxidase, central domain|Kelch motif|Galactose oxidase, central domain|Kelch motif
TRINITY_DN10063_c0_g1_i1_2	4.00958	2.74128	3.03298	95.375	92.0876	88.0948	--	--	--	--	--	--	--	--	--	--	--	--	--	--	--	--	--	--	--	--	--
TRINITY_DN10064_c0_g1_i1_1	21.1264	19.9783	20.0444	22.6075	23.0349	22.4305	--	--	Q9C9C4|ENO1_ARATH	Enolase 1, chloroplastic F2P9.10 OS=Arabidopsis thaliana (Mouse-ear cress) GN=F2P9.10 PE=1 SV=1	387/474(81.65)	K01689	ENO, eno	enolase [EC:4.2.1.11]	ko00010|ko03018	Glycolysis / Gluconeogenesis|RNA degradation	KOG2670	Enolase	[G]	METABOLISM	Carbohydrate transport and metabolism	G	COG0148	Catalyzes the reversible conversion of 2- phosphoglycerate into phosphoenolpyruvate. It is essential for the degradation of carbohydrates via glycolysis (By similarity)	Cellular Component: phosphopyruvate hydratase complex (GO:0000015);|Molecular Function: magnesium ion binding (GO:0000287);|Molecular Function: phosphopyruvate hydratase activity (GO:0004634);|Biological Process: glycolytic process (GO:0006096);|Cellular Component: chloroplast (GO:0009507);|Cellular Component: chloroplast stroma (GO:0009570);|Biological Process: response to cytokinin (GO:0009735)…	PF00113.22,PF03952.16,PF13378.6	Enolase, C-terminal TIM barrel domain|Enolase, N-terminal domain|Enolase C-terminal domain-like
TRINITY_DN10064_c0_g1_i2_3	16.6715	16.8464	16.9785	7.86709	8.93025	9.83543	--	--	--	--	--	--	--	--	--	--	KOG3044	Uncharacterized conserved protein	[S]	POORLY CHARACTERIZED	Function unknown	S	ENOG4111QQ2	Coiled-coil domain containing 97	--	PF09747.9	Coiled-coil domain containing protein (DUF2052)
TRINITY_DN10064_c0_g1_i3_2	6.34436	7.1213	8.88999	4.05708	3.05394	6.36547	--	--	--	--	--	--	--	--	--	--	--	--	--	--	--	S	ENOG41124MY	PIGY upstream reading frame	--	--	--
TRINITY_DN10067_c0_g1_i1_1	20.5229	20.7563	19.3812	36.9009	39.7052	32.4923	--	--	Q8L981|APC13_ARATH	Anaphase-promoting complex subunit 13 T18K17 OS=Arabidopsis thaliana (Mouse-ear cress) GN=T18K17 PE=1 SV=1	39/63(61.90)	K12456	APC13	anaphase-promoting complex subunit 13	ko04120	Ubiquitin mediated proteolysis	--	--	--	--	--	S	ENOG410ZCC8	NA	Cellular Component: anaphase-promoting complex (GO:0005680);|Biological Process: cell cycle (GO:0007049);|Biological Process: pollen maturation (GO:0010152);|Biological Process: inflorescence development (GO:0010229);|Biological Process: protein ubiquitination (GO:0016567);|Biological Process: phyllome development (GO:0048827);|Biological Process: cell division (GO:0051301);|Biological Process: p…	--	--
TRINITY_DN10067_c0_g1_i1_3	0.178622	0.153673	0.05891	16.3948	15.7412	16.8884	--	--	Q9ZVA2|EP1L2_ARATH	EP1-like glycoprotein 2 F9K20.12 OS=Arabidopsis thaliana (Mouse-ear cress) GN=F9K20.12 PE=1 SV=1	--	--	--	--	--	--	--	--	--	--	--	S	ENOG410YGSV	Curculin-like mannose-binding lectin family protein	Cellular Component: cell wall (GO:0005618);|Cellular Component: Golgi apparatus (GO:0005794);|Cellular Component: plasma membrane (GO:0005886);|Cellular Component: plant-type cell wall (GO:0009505);|Cellular Component: plasmodesma (GO:0009506);|Biological Process: response to cytokinin (GO:0009735);|Molecular Function: carbohydrate binding (GO:0030246);|Cellular Component: apoplast (GO:0048046);	PF01453.24,PF08276.11	D-mannose binding lectin|PAN-like domain
TRINITY_DN10068_c0_g1_i3_1	18.9246	17.5707	15.7513	0.109801	0.230771	0.0763946	--	--	Q9SF78|GDL29_ARATH	GDSL esterase/lipase At1g71691 F14O23.4 OS=Arabidopsis thaliana (Mouse-ear cress) GN=F14O23.4 PE=2 SV=1	--	--	--	--	--	--	--	--	--	--	--	S	COG3240	GDSL esterase lipase	Cellular Component: extracellular region (GO:0005576);|Biological Process: lipid catabolic process (GO:0016042);|Molecular Function: hydrolase activity, acting on ester bonds (GO:0016788);	PF00657.22	GDSL-like Lipase/Acylhydrolase
TRINITY_DN10068_c0_g1_i3_3	0.827678	2.23718	1.2182	0.970372	1.1139	2.07042	--	--	--	--	--	--	--	--	--	--	--	--	--	--	--	--	--	--	--	--	--
TRINITY_DN10068_c0_g2_i1_2	3.9809	4.84485	2.88893	2.41015	3.63564	3.46598	--	--	--	--	--	--	--	--	--	--	--	--	--	--	--	--	--	--	--	--	--
TRINITY_DN10069_c0_g1_i1_2	4.34198	3.80241	5.18774	0.0648896	0.0326543	0.0319492	--	--	Q9C7A2|ITN1_ARATH	Ankyrin repeat-containing protein ITN1 MQC3.17 OS=Arabidopsis thaliana (Mouse-ear cress) GN=MQC3.17 PE=1 SV=1	--	--	--	--	--	--	KOG0504	FOG: Ankyrin repeat	[R]	POORLY CHARACTERIZED	General function prediction only	S	COG0666	Ankyrin Repeat	Cellular Component: nucleus (GO:0005634);|Cellular Component: plasma membrane (GO:0005886);|Biological Process: response to salt stress (GO:0009651);|Cellular Component: membrane (GO:0016020);|Cellular Component: integral component of membrane (GO:0016021);|Biological Process: cellular protein localization (GO:0034613);	PF12796.7,PF13857.6,PF13637.6,PF13606.6,PF00023.30,PF13962.6	Ankyrin repeats (3 copies)|Ankyrin repeats (many copies)|Ankyrin repeats (many copies)|Ankyrin repeat|Ankyrin repeat|Domain of unknown function
TRINITY_DN10070_c0_g1_i1_3	13.2002	13.1793	11.7729	18.03	17.452	19.4977	--	--	O22212|PRP4L_ARATH	U4/U6 small nuclear ribonucleoprotein PRP4-like protein T26J13.9 OS=Arabidopsis thaliana (Mouse-ear cress) GN=T26J13.9 PE=2 SV=1	169/253(66.80)	K12662	PRPF4, PRP4	U4/U6 small nuclear ribonucleoprotein PRP4	ko03040	Spliceosome	KOG0272	U4/U6 small nuclear ribonucleoprotein Prp4 (contains WD40 repeats)	[A]	INFORMATION STORAGE AND PROCESSING	RNA processing and modification	S	ENOG410XNP8	U4 u6 small nuclear ribonucleoprotein	Biological Process: mRNA splicing, via spliceosome (GO:0000398);|Biological Process: cell fate determination (GO:0001709);|Cellular Component: spliceosomal complex (GO:0005681);|Biological Process: cell-cell signaling (GO:0007267);|Biological Process: embryo sac development (GO:0009553);|Biological Process: embryo sac egg cell differentiation (GO:0009560);|Cellular Component: nuclear speck (GO:00…	PF00400.32,PF08799.11,PF12894.7,PF16529.5	WD domain, G-beta repeat|pre-mRNA processing factor 4 (PRP4) like|Anaphase-promoting complex subunit 4 WD40 domain|WD40 region of Ge1, enhancer of mRNA-decapping protein
TRINITY_DN10071_c0_g1_i1_3	2.37738	4.48779	2.82637	0.218479	0.637029	0	--	--	Q8X034|RL15_NEUCR	60S ribosomal protein L15 B21D9.030 OS=FGSC 987) GN=B21D9.030 PE=3 SV=1	153/204(75.00)	K02877	RP-L15e, RPL15	large subunit ribosomal protein L15e	ko03010	Ribosome	KOG1678	60s ribosomal protein L15	[J]	INFORMATION STORAGE AND PROCESSING	Translation, ribosomal structure and biogenesis	J	COG1632	Ribosomal protein L15	Biological Process: cytoplasmic translation (GO:0002181);|Molecular Function: RNA binding (GO:0003723);|Molecular Function: structural constituent of ribosome (GO:0003735);|Cellular Component: cytosolic large ribosomal subunit (GO:0022625);	PF00827.17	Ribosomal L15
TRINITY_DN10071_c0_g2_i1_2	0.99796	0.943304	1.94928	8.67e-05	1.12384	0.823872	--	--	O13983|HRQ1_SCHPO	ATP-dependent helicase hrq1 SPAC23A1.19c OS=Schizosaccharomyces pombe (strain 972 / ATCC 24843) (Fission yeast) GN=SPAC23A1.19c PE=1 SV=4	--	--	--	--	--	--	KOG4150	Predicted ATP-dependent RNA helicase	[A]	INFORMATION STORAGE AND PROCESSING	RNA processing and modification	L	COG1205	DEAD DEAH box helicase	Molecular Function: bubble DNA binding (GO:0000405);|Molecular Function: ATP binding (GO:0005524);|Cellular Component: nucleus (GO:0005634);|Biological Process: nucleotide-excision repair (GO:0006289);|Cellular Component: site of double-strand break (GO:0035861);|Molecular Function: ATP-dependent 3'-5' DNA helicase activity (GO:0043140);|Biological Process: UV-damage excision repair (GO:0070914);…	PF00271.31	Helicase conserved C-terminal domain
TRINITY_DN10072_c0_g1_i2_1	14.3341	13.5037	15.3032	2.60751	2.81629	3.07375	--	--	--	--	--	--	--	--	--	--	--	--	--	--	--	--	--	--	--	PF14368.6	Probable lipid transfer
TRINITY_DN10073_c0_g1_i1_3	1.10255	1.62114	0.815192	0	0	0	--	--	--	--	--	--	--	--	--	--	--	--	--	--	--	--	--	--	--	--	--
TRINITY_DN10076_c0_g1_i1_1	53.6192	49.8351	55.4491	107.328	110.104	97.3693	--	--	Q9FKB0|LSM5_ARATH	Sm-like protein LSM5 K24G6.21 OS=Arabidopsis thaliana (Mouse-ear cress) GN=K24G6.21 PE=1 SV=1	83/86(96.51)	K12624	LSM5	U6 snRNA-associated Sm-like protein LSm5	ko03018|ko03040	RNA degradation|Spliceosome	KOG1775	U6 snRNA-associated Sm-like protein	[A]	INFORMATION STORAGE AND PROCESSING	RNA processing and modification	K	COG1958	small nuclear ribonucleoprotein	Biological Process: mRNA splicing, via spliceosome (GO:0000398);|Molecular Function: RNA binding (GO:0003723);|Cellular Component: spliceosomal complex (GO:0005681);|Cellular Component: U6 snRNP (GO:0005688);|Cellular Component: cytoplasm (GO:0005737);|Biological Process: response to water deprivation (GO:0009414);|Biological Process: response to abscisic acid (GO:0009737);|Cellular Component: U4…	--	--
TRINITY_DN10077_c0_g1_i1_3	93.8378	108.166	104.231	29.3991	29.2568	22.6924	--	--	--	--	--	--	--	--	--	--	--	--	--	--	--	--	--	--	--	--	--
TRINITY_DN10077_c0_g1_i2_1	0.397951	0.448756	1.45e-14	1.18407	0.779465	0.326029	--	--	--	--	--	--	--	--	--	--	--	--	--	--	--	--	--	--	--	--	--
TRINITY_DN10078_c0_g1_i1_1	0	0.423381	0	10.1977	2.89155	3.06121	--	--	--	--	--	--	--	--	--	--	--	--	--	--	--	--	--	--	--	--	--
TRINITY_DN10078_c0_g1_i2_3	31.9016	31.3562	31.0964	19.369	19.3688	21.3612	--	--	Q9ZVD0|SRRT_ARATH	Serrate RNA effector molecule T20P8.15 OS=Arabidopsis thaliana (Mouse-ear cress) GN=T20P8.15 PE=1 SV=2	--	--	--	--	--	--	KOG2295	C2H2 Zn-finger protein	[R]	POORLY CHARACTERIZED	General function prediction only	K	ENOG410XR8S	Serrate RNA effector molecule homolog	Biological Process: regulation of alternative mRNA splicing, via spliceosome (GO:0000381);|Molecular Function: DNA binding (GO:0003677);|Molecular Function: DNA-binding transcription factor activity (GO:0003700);|Cellular Component: nucleus (GO:0005634);|Cellular Component: nucleolus (GO:0005730);|Cellular Component: cytosol (GO:0005829);|Cellular Component: nuclear cap binding complex (GO:000584…	PF04959.13,PF12066.8	Arsenite-resistance protein 2|Domain of unknown function (DUF3546)
TRINITY_DN10080_c0_g1_i1_1	5.69715	4.59863	3.39876	0.314266	0.631216	0	--	--	O49884|RL30_LUPLU	60S ribosomal protein L30 RPL30 OS=Lupinus luteus (European yellow lupine) GN=RPL30 PE=3 SV=1	90/111(81.08)	K02908	RP-L30e, RPL30	large subunit ribosomal protein L30e	ko03010	Ribosome	KOG2988	60S ribosomal protein L30	[J]	INFORMATION STORAGE AND PROCESSING	Translation, ribosomal structure and biogenesis	J	COG1911	(ribosomal) protein	Molecular Function: RNA binding (GO:0003723);|Molecular Function: structural constituent of ribosome (GO:0003735);|Cellular Component: ribosome (GO:0005840);|Biological Process: translation (GO:0006412);	PF01248.26	Ribosomal protein L7Ae/L30e/S12e/Gadd45 family
TRINITY_DN10080_c0_g1_i1_3	12.7247	9.14777	6.80516	3.45508	4.51751	5.43369	--	--	O82337|AGP16_ARATH	Arabinogalactan protein 16 F11C10.2 OS=Arabidopsis thaliana (Mouse-ear cress) GN=F11C10.2 PE=1 SV=1	--	--	--	--	--	--	--	--	--	--	--	S	ENOG410Z4BH	Arabinogalactan peptide	Cellular Component: plasma membrane (GO:0005886);|Cellular Component: anchored component of membrane (GO:0031225);	--	--
TRINITY_DN10081_c0_g1_i1_2	29.0064	26.2225	24.6817	3.29645	3.23648	2.30464	--	--	--	--	--	--	--	--	--	--	--	--	--	--	--	--	--	--	--	--	--
TRINITY_DN10082_c0_g1_i1_1	3.29473	1.95613	1.58371	0.296818	2.26e-31	0.341582	--	--	Q56X72|RTNLS_ARATH	Reticulon-like protein B21 MTI20.26 OS=Arabidopsis thaliana (Mouse-ear cress) GN=MTI20.26 PE=2 SV=2	--	--	--	--	--	--	--	--	--	--	--	S	ENOG4111T8T	Reticulon	Cellular Component: endoplasmic reticulum membrane (GO:0005789);|Cellular Component: integral component of membrane (GO:0016021);	--	--
TRINITY_DN10082_c0_g1_i1_2	1.42897	2.6205	1.29116	1.56394	2.26831	1.37601	--	--	--	--	--	--	--	--	--	--	--	--	--	--	--	--	--	--	--	--	--
TRINITY_DN10083_c0_g1_i1_2	14.6371	19.018	20.8313	14.6142	16.5877	15.503	--	--	Q9FFY3|LTG30_ARATH	Non-specific lipid transfer protein GPI-anchored 30 MAC12.14 OS=Arabidopsis thaliana (Mouse-ear cress) GN=MAC12.14 PE=2 SV=1	--	--	--	--	--	--	--	--	--	--	--	U	ENOG410ZPM3	protease inhibitor seed storage lipid transfer protein (LTP) family protein	--	PF14368.6,PF00234.22	Probable lipid transfer|Protease inhibitor/seed storage/LTP family
TRINITY_DN10083_c0_g2_i2_1	7.79269	8.38885	8.16995	11.3263	11.9421	11.5497	--	--	O14045|TPT1_SCHPO	Putative tRNA 2'-phosphotransferase SPAC2C4.12c OS=Schizosaccharomyces pombe (strain 972 / ATCC 24843) (Fission yeast) GN=SPAC2C4.12c PE=3 SV=2	--	--	--	--	--	--	KOG2278	RNA:NAD 2'-phosphotransferase TPT1	[J]	INFORMATION STORAGE AND PROCESSING	Translation, ribosomal structure and biogenesis	J	COG1859	Removes the 2'-phosphate from RNA via an intermediate in which the phosphate is ADP-ribosylated by NAD followed by a presumed transesterification to release the RNA and generate ADP- ribose 1''-2''-cyclic phosphate (APPR P). May function as an ADP- ribosylase (By similarity)	Molecular Function: tRNA 2'-phosphotransferase activity (GO:0000215);|Cellular Component: nucleus (GO:0005634);|Biological Process: tRNA splicing, via endonucleolytic cleavage and ligation (GO:0006388);|Biological Process: protein maturation by [4Fe-4S] cluster transfer (GO:0106035);	PF01885.16	RNA 2'-phosphotransferase, Tpt1 / KptA family
TRINITY_DN10085_c0_g2_i1_2	73.143	84.1785	78.9317	98.7189	103.045	96.3706	--	--	Q9C9Z5|NDUA1_ARATH	NADH dehydrogenase [ubiquinone] 1 alpha subcomplex subunit 1 F17O14.8 OS=Arabidopsis thaliana (Mouse-ear cress) GN=F17O14.8 PE=3 SV=1	45/74(60.81)	K03945	NDUFA1	NADH dehydrogenase (ubiquinone) 1 alpha subcomplex subunit 1	ko00190	Oxidative phosphorylation	--	--	--	--	--	U	ENOG410Z9T9	NADH dehydrogenase (ubiquinone) 1 alpha subcomplex	Cellular Component: mitochondrion (GO:0005739);|Cellular Component: mitochondrial respiratory chain complex I (GO:0005747);|Cellular Component: integral component of membrane (GO:0016021);|Biological Process: oxidation-reduction process (GO:0055114);	--	--
TRINITY_DN10086_c0_g1_i1_3	53.2501	52.2307	54.7338	21.6593	22.1134	23.4965	--	--	P28644|ROC1_SPIOL	28 kDa ribonucleoprotein, chloroplastic . OS=Spinacia oleracea (Spinach) GN=. PE=1 SV=1	--	--	--	--	--	--	KOG0118	FOG: RRM domain	[R]	POORLY CHARACTERIZED	General function prediction only	S	COG0724	Rna-binding protein	Molecular Function: RNA binding (GO:0003723);|Biological Process: mRNA processing (GO:0006397);|Cellular Component: chloroplast (GO:0009507);	PF00076.22,PF13893.6,PF16367.5	RNA recognition motif. (a.k.a. RRM, RBD, or RNP domain)|RNA recognition motif. (a.k.a. RRM, RBD, or RNP domain)|RNA recognition motif
TRINITY_DN10087_c0_g1_i1_2	26.0006	24.3102	25.8135	23.6741	24.7588	24.2275	--	--	Q9SKB6|MRL7L_ARATH	Thioredoxin-like fold domain-containing protein MRL7L, chloroplastic At2g31840 OS=Arabidopsis thaliana (Mouse-ear cress) GN=At2g31840 PE=1 SV=1	--	--	--	--	--	--	--	--	--	--	--	S	ENOG410YAAY	NA	Biological Process: regulation of transcription, DNA-templated (GO:0006355);|Cellular Component: chloroplast stroma (GO:0009570);|Biological Process: chloroplast organization (GO:0009658);	--	--
TRINITY_DN10088_c0_g1_i2_3	17.3965	16.2028	15.3707	10.5896	12.1171	11.4917	--	--	O23310|NFYB3_ARATH	Nuclear transcription factor Y subunit B-3 dl3310w OS=Arabidopsis thaliana (Mouse-ear cress) GN=dl3310w PE=1 SV=1	--	--	--	--	--	--	KOG0869	CCAAT-binding factor, subunit A (HAP3)	[K]	INFORMATION STORAGE AND PROCESSING	Transcription	B	COG2036	Core component of nucleosome. Nucleosomes wrap and compact DNA into chromatin, limiting DNA accessibility to the cellular machineries which require DNA as a template. Histones thereby play a central role in transcription regulation, DNA repair, DNA replication and chromosomal stability. DNA accessibility is regulated via a complex set of post-translational modifications of histones, also called h…	Molecular Function: DNA-binding transcription factor activity (GO:0003700);|Cellular Component: nucleus (GO:0005634);|Molecular Function: sequence-specific DNA binding (GO:0043565);|Biological Process: positive regulation of transcription, DNA-templated (GO:0045893);|Molecular Function: protein heterodimerization activity (GO:0046982);	PF00808.23	Histone-like transcription factor (CBF/NF-Y) and archaeal histone	2F	NF-YB
TRINITY_DN10089_c0_g1_i1_2	14.7856	16.6285	15.6089	9.98677	11.3145	10.513	--	--	--	--	--	--	--	--	--	--	--	--	--	--	--	S	ENOG410YIHB	NA	--	--	--
TRINITY_DN10089_c0_g1_i1_3	10.5598	9.52489	10.7357	19.0596	18.2894	18.6684	--	--	Q9ZV87|NAPES_ARATH	N-acylphosphatidylethanolamine synthase F9K20.27 OS=Arabidopsis thaliana (Mouse-ear cress) GN=F9K20.27 PE=2 SV=1	219/400(54.75)	K13511	TAZ	monolysocardiolipin acyltransferase [EC:2.3.1.-]	ko00564	Glycerophospholipid metabolism	KOG2847	Phosphate acyltransferase	[I]	METABOLISM	Lipid transport and metabolism	I	ENOG410XT5T	tafazzin	Cellular Component: plasma membrane (GO:0005886);|Biological Process: glycerophospholipid metabolic process (GO:0006650);|Biological Process: phospholipid biosynthetic process (GO:0008654);|Cellular Component: integral component of membrane (GO:0016021);|Molecular Function: transferase activity, transferring acyl groups (GO:0016746);|Molecular Function: lysophospholipid acyltransferase activity (…	PF01553.21	Acyltransferase
TRINITY_DN1009_c0_g1_i1_1	331.37	332.516	337.736	330.463	359.516	317.619	--	--	Q9AXQ5|IF5A2_SOLLC	Eukaryotic translation initiation factor 5A-2 . OS=Solanum lycopersicum (Tomato) (Lycopersicon esculentum) GN=. PE=2 SV=1	--	--	--	--	--	--	KOG3271	Translation initiation factor 5A (eIF-5A)	[J]	INFORMATION STORAGE AND PROCESSING	Translation, ribosomal structure and biogenesis	S	COG3268	saccharopine dehydrogenase	Molecular Function: translation initiation factor activity (GO:0003743);|Molecular Function: translation elongation factor activity (GO:0003746);|Biological Process: translational frameshifting (GO:0006452);|Molecular Function: ribosome binding (GO:0043022);|Biological Process: positive regulation of translational elongation (GO:0045901);|Biological Process: positive regulation of translational t…	PF01287.20	Eukaryotic elongation factor 5A hypusine, DNA-binding OB fold
TRINITY_DN1009_c0_g1_i1_3	0.921568	0	0.937201	3.54758	2.31425	4.34574	--	--	--	--	--	--	--	--	--	--	--	--	--	--	--	--	--	--	--	--	--
TRINITY_DN10090_c0_g1_i1_1	23.477	16.8075	18.7146	23.0513	23.3306	21.2978	--	--	O74347|COXM1_SCHPO	COX assembly mitochondrial protein 1 SPBC21D10.07 OS=Schizosaccharomyces pombe (strain 972 / ATCC 24843) (Fission yeast) GN=SPBC21D10.07 PE=3 SV=1	--	--	--	--	--	--	--	--	--	--	--	S	ENOG410XUUZ	Cytochrome c oxidase biogenesis protein Cmc1 like	Molecular Function: copper ion binding (GO:0005507);|Cellular Component: mitochondrion (GO:0005739);|Cellular Component: mitochondrial intermembrane space (GO:0005758);|Cellular Component: extrinsic component of mitochondrial inner membrane (GO:0031314);|Biological Process: mitochondrial respiratory chain complex IV assembly (GO:0033617);	--	--
TRINITY_DN10090_c0_g1_i1_3	1.93255	1.94318	3.12872	4.09939	3.55744	4.52094	--	--	--	--	--	--	--	--	--	--	--	--	--	--	--	--	--	--	--	--	--
TRINITY_DN10093_c0_g1_i1_2	2.28794	2.8515	1.69075	0.422419	1.12291	0.391091	--	--	--	--	--	--	--	--	--	--	--	--	--	--	--	S	ENOG410Y9MH	NA	--	--	--
TRINITY_DN10097_c0_g1_i1_2	0.259672	1.15028	1.04082	1.9418	3.27817	3.53996	--	--	--	--	--	--	--	--	--	--	--	--	--	--	--	--	--	--	--	--	--
TRINITY_DN10097_c0_g1_i2_3	21.825	20.7691	20.6692	27.1213	28.4272	29.5033	--	--	Q6BY27|DBP2_DEBHA	ATP-dependent RNA helicase DBP2 DEHA2A12958g OS=IGC 2968) (Yeast) (Torulaspora hansenii) GN=DEHA2A12958g PE=3 SV=1	388/520(74.62)	K12823	DDX5, DBP2	ATP-dependent RNA helicase DDX5/DBP2 [EC:3.6.4.13]	ko03040	Spliceosome	KOG0331	ATP-dependent RNA helicase	[A]	INFORMATION STORAGE AND PROCESSING	RNA processing and modification	L	COG0513	purine NTP-dependent helicase activity	Biological Process: nuclear-transcribed mRNA catabolic process, nonsense-mediated decay (GO:0000184);|Molecular Function: RNA binding (GO:0003723);|Molecular Function: ATP-dependent RNA helicase activity (GO:0004004);|Molecular Function: ATP binding (GO:0005524);|Cellular Component: nucleus (GO:0005634);|Cellular Component: cytoplasm (GO:0005737);|Biological Process: rRNA processing (GO:0006364);…	PF00270.29,PF00271.31,PF04851.15	DEAD/DEAH box helicase|Helicase conserved C-terminal domain|Type III restriction enzyme, res subunit
TRINITY_DN10098_c0_g1_i1_1	53.712	49.075	50.9794	3.09692	3.56427	3.48586	--	--	O49668|PAM68_ARATH	Protein PAM68, chloroplastic T18B16.70 OS=Arabidopsis thaliana (Mouse-ear cress) GN=T18B16.70 PE=1 SV=1	--	--	--	--	--	--	--	--	--	--	--	S	ENOG411261T	Protein of unknown function (DUF3464)	Cellular Component: chloroplast (GO:0009507);|Cellular Component: photosystem II (GO:0009523);|Cellular Component: chloroplast thylakoid membrane (GO:0009535);|Biological Process: photosynthesis (GO:0015979);|Cellular Component: integral component of membrane (GO:0016021);	PF11947.8	Photosynthesis affected mutant 68
TRINITY_DN10098_c0_g1_i1_3	8.28355	7.93542	8.09254	0.101821	0.234715	0.180661	--	--	Q9SCU1|PATL6_ARATH	Patellin-6 T18N14.50 OS=Arabidopsis thaliana (Mouse-ear cress) GN=T18N14.50 PE=2 SV=1	--	--	--	--	--	--	KOG1471	Phosphatidylinositol transfer protein SEC14 and related proteins	[I]	METABOLISM	Lipid transport and metabolism	S	ENOG410XRSQ	Transfer protein	Cellular Component: cytoplasm (GO:0005737);|Cellular Component: plasma membrane (GO:0005886);|Biological Process: cell cycle (GO:0007049);|Molecular Function: lipid binding (GO:0008289);|Biological Process: cell division (GO:0051301);	PF00650.20,PF03765.15	CRAL/TRIO domain|CRAL/TRIO, N-terminal domain
TRINITY_DN10099_c0_g1_i1_2	4.11358	2.80218	6.45552	6.2995	8.88677	3.36262	--	--	--	--	--	--	--	--	--	--	--	--	--	--	--	--	--	--	--	--	--
TRINITY_DN1010_c0_g1_i1_2	3.15293	3.69566	3.73101	0.381814	2.00702	0.373192	--	--	--	--	--	--	--	--	--	--	--	--	--	--	--	--	--	--	--	PF13041.6,PF12854.7,PF01535.20,PF13812.6	PPR repeat family|PPR repeat|PPR repeat|Pentatricopeptide repeat domain
TRINITY_DN1010_c0_g1_i2_3	14.9182	15.5816	14.0284	14.0096	13.1864	13.4518	--	--	Q40863|EMB8_PICGL	Embryogenesis-associated protein EMB8 EMB8 OS=Picea glauca (White spruce) (Pinus glauca) GN=EMB8 PE=2 SV=1	--	--	--	--	--	--	KOG1838	Alpha/beta hydrolase	[R]	POORLY CHARACTERIZED	General function prediction only	S	COG0429	Alpha beta hydrolase	Molecular Function: carboxylic ester hydrolase activity (GO:0052689);	PF00561.20,PF12146.8	alpha/beta hydrolase fold|Serine aminopeptidase, S33
TRINITY_DN10100_c0_g1_i1_1	9.43108	5.79986	6.78568	3.46119	0	0	--	--	--	--	--	--	--	--	--	--	--	--	--	--	--	--	--	--	--	--	--
TRINITY_DN10100_c0_g1_i1_2	58.2023	61.371	60.8846	110.428	114.548	111.99	--	--	--	--	--	--	--	--	--	--	--	--	--	--	--	S	ENOG4111ZQI	type 1 membrane protein	--	--	--
TRINITY_DN10100_c0_g1_i1_3	38.1585	35.9343	36.4151	5.74268	5.05651	5.3573	--	--	Q9FLC6|ATL73_ARATH	RING-H2 finger protein ATL73 K18I23.8 OS=Arabidopsis thaliana (Mouse-ear cress) GN=K18I23.8 PE=2 SV=1	--	--	--	--	--	--	KOG0800	FOG: Predicted E3 ubiquitin ligase	[O]	CELLULAR PROCESSES AND SIGNALING	Posttranslational modification, protein turnover, chaperones	O	ENOG41121N2	zinc ion binding	Molecular Function: ubiquitin-protein transferase activity (GO:0004842);|Biological Process: pollen development (GO:0009555);|Biological Process: anther dehiscence (GO:0009901);|Cellular Component: integral component of membrane (GO:0016021);|Biological Process: protein ubiquitination (GO:0016567);|Molecular Function: metal ion binding (GO:0046872);|Biological Process: stamen development (GO:0048…	PF13639.6,PF17123.5,PF13923.6,PF12678.7,PF00097.25,PF12861.7	Ring finger domain|RING-like zinc finger|Zinc finger, C3HC4 type (RING finger)|RING-H2 zinc finger domain|Zinc finger, C3HC4 type (RING finger)|Anaphase-promoting complex subunit 11 RING-H2 finger
TRINITY_DN10100_c0_g2_i1_1	10.5989	6.17393	4.17997	0.539995	0	2.50392	--	--	--	--	--	--	--	--	--	--	--	--	--	--	--	--	--	--	--	--	--
TRINITY_DN10102_c0_g1_i1_1	7.62332	3.85227	3.84042	21.1444	21.3389	16.3438	--	--	--	--	--	--	--	--	--	--	--	--	--	--	--	--	--	--	--	--	--
TRINITY_DN10102_c0_g1_i1_2	5.39349	4.73543	4.47717	9.80011	12.5026	11.235	--	--	Q9FKM3|AATPK_ARATH	AAA-ATPase At5g57480 MUA2.5 OS=Arabidopsis thaliana (Mouse-ear cress) GN=MUA2.5 PE=3 SV=1	--	--	--	--	--	--	KOG0743	AAA+-type ATPase	[O]	CELLULAR PROCESSES AND SIGNALING	Posttranslational modification, protein turnover, chaperones	O	COG0465	Acts as a processive, ATP-dependent zinc metallopeptidase for both cytoplasmic and membrane proteins. Plays a role in the quality control of integral membrane proteins (By similarity)	Molecular Function: ATP binding (GO:0005524);|Molecular Function: ATPase activity (GO:0016887);	PF14363.6,PF00004.29	Domain associated at C-terminal with AAA|ATPase family associated with various cellular activities (AAA)
TRINITY_DN10104_c0_g1_i1_3	4.59818	5.07727	3.78432	2.7829	0.372255	1.43871	--	--	--	--	--	--	--	--	--	--	--	--	--	--	--	--	--	--	--	--	--
TRINITY_DN10104_c1_g1_i2_1	20.1137	23.0673	17.8424	37.2572	38.0698	37.817	--	--	Q681K2|ATS3A_ARATH	Embryo-specific protein ATS3A At2g41475 OS=Arabidopsis thaliana (Mouse-ear cress) GN=At2g41475 PE=1 SV=1	--	--	--	--	--	--	--	--	--	--	--	S	ENOG410YRBB	Embryo-specific protein 3, (ATS3)	Cellular Component: extracellular region (GO:0005576);|Cellular Component: plasmodesma (GO:0009506);	PF06232.11,PF01477.23	Embryo-specific protein 3, (ATS3)|PLAT/LH2 domain
TRINITY_DN10105_c0_g1_i1_3	14.04	14.4485	13.513	20.5492	20.2124	18.6479	--	--	--	--	--	--	--	--	--	--	--	--	--	--	--	S	ENOG4111JMB	NA	--	--	--
TRINITY_DN10105_c0_g1_i2_2	1.41252	0.971252	1.7309	0.5269	0.296107	0.348407	--	--	--	--	--	--	--	--	--	--	--	--	--	--	--	--	--	--	--	--	--
TRINITY_DN10107_c0_g1_i1_1	2.55378	0.814732	4.07514	0.618073	6.17e-15	0.197632	--	--	P25012|CCNB2_SOYBN	G2/mitotic-specific cyclin S13-7 . OS=Glycine max (Soybean) (Glycine hispida) GN=. PE=2 SV=1	--	--	--	--	--	--	KOG0653	Cyclin B and related kinase-activating proteins	[D]	CELLULAR PROCESSES AND SIGNALING	Cell cycle control, cell division, chromosome partitioning	D	COG5024	g2 mitotic-specific	Biological Process: regulation of cyclin-dependent protein serine/threonine kinase activity (GO:0000079);|Biological Process: mitotic cell cycle (GO:0000278);|Cellular Component: cyclin-dependent protein kinase holoenzyme complex (GO:0000307);|Cellular Component: nucleus (GO:0005634);|Cellular Component: cytoplasm (GO:0005737);|Biological Process: protein phosphorylation (GO:0006468);|Biological …	PF02984.19	Cyclin, C-terminal domain
TRINITY_DN10107_c0_g1_i1_3	4.45409	4.84727	4.76586	7.05169	6.24256	7.14834	--	--	--	--	159/467(34.05)	K06100	SYMPK	symplekin	ko03015	mRNA surveillance pathway	KOG1895	mRNA cleavage and polyadenylation factor II complex, subunit PTA1	[A]	INFORMATION STORAGE AND PROCESSING	RNA processing and modification	S	ENOG410XQAS	Symplekin	--	PF11935.8	Domain of unknown function (DUF3453)
TRINITY_DN10108_c0_g1_i1_1	7.37543	6.75999	7.17952	6.86167	6.16174	5.64362	--	--	F4JJP1|Y4759_ARATH	WEB family protein At4g27595, chloroplastic T29A15 OS=Arabidopsis thaliana (Mouse-ear cress) GN=T29A15 PE=2 SV=1	--	--	--	--	--	--	--	--	--	--	--	S	ENOG410Y9W9	protein transport protein-related	Cellular Component: microtubule associated complex (GO:0005875);|Biological Process: reciprocal meiotic recombination (GO:0007131);|Cellular Component: chloroplast (GO:0009507);	PF05701.11	Weak chloroplast movement under blue light
TRINITY_DN10109_c0_g1_i1_2	2.11254	1.9859	2.35736	0.802706	1.12079	0.498844	--	--	A7M6E7|TM1R_SOLLC	ToMV resistance protein Tm-1(GCR237) Tm-1 OS=Solanum lycopersicum (Tomato) (Lycopersicon esculentum) GN=Tm-1 PE=1 SV=1	--	--	--	--	--	--	--	--	--	--	--	S	COG5564	TIM-barrel signal transduction protein	--	PF09370.10,PF06792.11	Phosphoenolpyruvate hydrolase-like|Uncharacterised protein family (UPF0261)
TRINITY_DN10109_c0_g1_i3_3	19.8536	25.0866	21.743	13.2664	14.5701	13.9278	--	--	--	--	--	--	--	--	--	--	KOG2521	Uncharacterized conserved protein	[S]	POORLY CHARACTERIZED	Function unknown	S	ENOG4111184	transmembrane protein 53	--	PF05705.14	Eukaryotic protein of unknown function (DUF829)
TRINITY_DN1011_c0_g1_i1_1	1.93679	0.654001	1.95856	5.20042	2.37674	1.46292	--	--	--	--	--	--	--	--	--	--	--	--	--	--	--	--	--	--	--	--	--
TRINITY_DN10110_c0_g3_i1_2	1.70835	1.8668	2.92782	0.755433	2.34479	1.18698	--	--	Q8H2D5|POLH_ARATH	DNA polymerase eta K23L20.8 OS=Arabidopsis thaliana (Mouse-ear cress) GN=K23L20.8 PE=1 SV=1	--	--	--	--	--	--	KOG2095	DNA polymerase iota/DNA damage inducible protein	[L]	INFORMATION STORAGE AND PROCESSING	Replication, recombination and repair	L	COG0389	Poorly processive error-prone DNA polymerase involved in untargeted mutagenesis. Copies undamaged DNA at stalled replication forks which arise in vivo from mismatched or misaligned primer ends. These misaligned primers can be extended by polIV. Exhibits no 3-5 exonuclease (proofreading) activity. May be involved in translesional synthesis in conjunction with the beta clamp from polIII (By similar…	Molecular Function: damaged DNA binding (GO:0003684);|Molecular Function: DNA-directed DNA polymerase activity (GO:0003887);|Cellular Component: nucleus (GO:0005634);|Cellular Component: replication fork (GO:0005657);|Biological Process: DNA replication (GO:0006260);|Biological Process: response to radiation (GO:0009314);|Biological Process: UV protection (GO:0009650);|Biological Process: respons…	PF00817.20	impB/mucB/samB family
TRINITY_DN10112_c0_g1_i1_2	110.545	111.188	112.838	196.3	204.215	200.736	--	--	O22349|TBA3_ELEIN	Tubulin alpha-3 chain TUA3 OS=Eleusine indica (Goosegrass) (Cynosurus indicus) GN=TUA3 PE=2 SV=1	439/449(97.77)	K07374	TUBA	tubulin alpha	ko04145	Phagosome	KOG1376	Alpha tubulin	[Z]	CELLULAR PROCESSES AND SIGNALING	Cytoskeleton	Z	COG5023	protein polymerization	Molecular Function: GTPase activity (GO:0003924);|Molecular Function: structural constituent of cytoskeleton (GO:0005200);|Molecular Function: GTP binding (GO:0005525);|Cellular Component: cytoplasm (GO:0005737);|Cellular Component: microtubule (GO:0005874);|Biological Process: microtubule-based process (GO:0007017);	PF00091.25,PF03953.17	Tubulin/FtsZ family, GTPase domain|Tubulin C-terminal domain
TRINITY_DN10113_c0_g1_i1_1	3.45071	2.97554	1.51608	1.73438	0.900057	0.820463	--	--	--	--	--	--	--	--	--	--	--	--	--	--	--	--	--	--	--	--	--
TRINITY_DN10113_c0_g1_i1_3	2.74086	3.43183	2.82166	0.718143	4.81368	5.32721	--	--	--	--	--	--	--	--	--	--	--	--	--	--	--	--	--	--	--	--	--
TRINITY_DN10114_c0_g1_i1_3	10.701	10.4792	10.3958	1.82409	1.37376	1.78816	--	--	Q9ZUE0|PEK12_ARATH	Proline-rich receptor-like protein kinase PERK12 F28C11.17 OS=Arabidopsis thaliana (Mouse-ear cress) GN=F28C11.17 PE=2 SV=2	--	--	--	--	--	--	KOG1187	Serine/threonine protein kinase	[T]	CELLULAR PROCESSES AND SIGNALING	Signal transduction mechanisms	T	COG0515	Serine Threonine protein kinase	--	PF00069.25,PF07714.17	Protein kinase domain|Protein tyrosine kinase
TRINITY_DN10115_c0_g1_i1_1	4.31937	1.02343	1.19005	4.22634	2.1945	3.52198	--	--	--	--	--	--	--	--	--	--	--	--	--	--	--	--	--	--	--	--	--
TRINITY_DN10115_c0_g1_i1_2	12.2989	11.981	11.7642	19.1482	17.6633	19.2686	--	--	Q2HXL0|RBOHC_SOLTU	Respiratory burst oxidase homolog protein C RBOHC OS=Solanum tuberosum (Potato) GN=RBOHC PE=1 SV=2	683/916(74.56)	K13447	RBOH	respiratory burst oxidase [EC:1.6.3.- 1.11.1.-]	ko04016|ko04626	MAPK signaling pathway - plant|Plant-pathogen interaction	KOG0039	Ferric reductase, NADH/NADPH oxidase and related proteins	[PQ]	METABOLISM|METABOLISM	Inorganic ion transport and metabolism |Secondary metabolites biosynthesis, transport and catabolism	U	ENOG410XNZY	NADPH Oxidase	Molecular Function: peroxidase activity (GO:0004601);|Molecular Function: calcium ion binding (GO:0005509);|Cellular Component: integral component of membrane (GO:0016021);|Molecular Function: oxidoreductase activity, acting on NAD(P)H, oxygen as acceptor (GO:0050664);	PF08030.12,PF08414.10,PF08022.12,PF01794.19,PF13499.6,PF00036.32	Ferric reductase NAD binding domain|Respiratory burst NADPH oxidase|FAD-binding domain|Ferric reductase like transmembrane component|EF-hand domain pair|EF hand
TRINITY_DN10115_c0_g1_i1_3	3.42072	4.68692	3.79569	0.446284	0.785719	0.606267	--	--	O82504|RDR2_ARATH	RNA-dependent RNA polymerase 2 F2P3.11 OS=Arabidopsis thaliana (Mouse-ear cress) GN=F2P3.11 PE=1 SV=1	--	--	--	--	--	--	KOG0988	RNA-directed RNA polymerase QDE-1 required for posttranscriptional gene silencing and RNA interference	[A]	INFORMATION STORAGE AND PROCESSING	RNA processing and modification	K	ENOG410XQMQ	rna polymerase	Molecular Function: RNA binding (GO:0003723);|Molecular Function: RNA-directed 5'-3' RNA polymerase activity (GO:0003968);|Cellular Component: nucleus (GO:0005634);|Cellular Component: nucleoplasm (GO:0005654);|Cellular Component: nucleolus (GO:0005730);|Biological Process: long-distance posttranscriptional gene silencing (GO:0010495);|Biological Process: gene silencing (GO:0016458);|Biological P…	--	--
TRINITY_DN10116_c0_g1_i1_3	2.44283	2.29019	2.57644	0.9926	0.84844	0.923483	--	--	Q9SVD0|SMXL3_ARATH	Protein SMAX1-LIKE 3 F22O6.130 OS=Arabidopsis thaliana (Mouse-ear cress) GN=F22O6.130 PE=2 SV=1	--	--	--	--	--	--	KOG1051	Chaperone HSP104 and related ATP-dependent Clp proteases	[O]	CELLULAR PROCESSES AND SIGNALING	Posttranslational modification, protein turnover, chaperones	O	COG0542	ATP-dependent CLP protease ATP-binding subunit	Biological Process: protein metabolic process (GO:0019538);	--	--
TRINITY_DN10119_c0_g1_i1_1	126.634	132.43	146.311	309.5	302.313	308.858	--	--	P49689|RS30_ARATH	40S ribosomal protein S30 MIK19.12 OS=Arabidopsis thaliana (Mouse-ear cress) GN=MIK19.12 PE=3 SV=3	59/61(96.72)	K02983	RP-S30e, RPS30	small subunit ribosomal protein S30e	ko03010	Ribosome	KOG0009	Ubiquitin-like/40S ribosomal S30 protein fusion	[JO]	INFORMATION STORAGE AND PROCESSING|CELLULAR PROCESSES AND SIGNALING	Translation, ribosomal structure and biogenesis |Posttranslational modification, protein turnover, chaperones	J	ENOG41123KC	40s ribosomal protein s30	Molecular Function: structural constituent of ribosome (GO:0003735);|Cellular Component: nucleolus (GO:0005730);|Biological Process: translation (GO:0006412);|Cellular Component: cytosolic small ribosomal subunit (GO:0022627);	PF04758.14	Ribosomal protein S30
TRINITY_DN10119_c0_g1_i1_2	54.8836	50.3447	54.2628	16.5969	17.5866	18.0523	--	--	Q9ZUZ3|SAU32_ARATH	Auxin-responsive protein SAUR32 At2g46690 OS=Arabidopsis thaliana (Mouse-ear cress) GN=At2g46690 PE=2 SV=1	63/102(61.76)	K14488	SAUR	SAUR family protein	ko04075	Plant hormone signal transduction	--	--	--	--	--	S	ENOG410YXA2	Auxin-induced protein	Cellular Component: nucleus (GO:0005634);|Cellular Component: cytoplasm (GO:0005737);|Biological Process: multicellular organism development (GO:0007275);|Biological Process: auxin-activated signaling pathway (GO:0009734);|Biological Process: regulation of growth (GO:0040008);|Biological Process: regulation of seedling development (GO:1900140);	PF02519.14	Auxin responsive protein
TRINITY_DN10119_c0_g1_i2_3	4.50212	4.71489	6.07519	8.94174	4.40813	6.21008	--	--	Q9XGM2|MRE11_ARATH	Double-strand break repair protein MRE11 MDK4.8 OS=Arabidopsis thaliana (Mouse-ear cress) GN=MDK4.8 PE=1 SV=1	104/116(89.66)	K10865	MRE11	double-strand break repair protein MRE11	ko03440|ko03450	Homologous recombination|Non-homologous end-joining	KOG2310	DNA repair exonuclease MRE11	[L]	INFORMATION STORAGE AND PROCESSING	Replication, recombination and repair	L	COG0420	Exonuclease	Molecular Function: single-stranded DNA endodeoxyribonuclease activity (GO:0000014);|Biological Process: telomere maintenance (GO:0000723);|Cellular Component: chromatin (GO:0000785);|Cellular Component: euchromatin (GO:0000791);|Cellular Component: synaptonemal complex (GO:0000795);|Molecular Function: double-stranded telomeric DNA binding (GO:0003691);|Molecular Function: endonuclease activity …	PF00149.28	Calcineurin-like phosphoesterase
TRINITY_DN1012_c0_g1_i1_1	1.74098	0.627016	1.36958	0.22288	0.152955	0.0728851	--	--	F4K0J3|KN4C_ARATH	Kinesin-like protein KIN-4C MSL3.5 OS=Arabidopsis thaliana (Mouse-ear cress) GN=MSL3.5 PE=2 SV=2	--	--	--	--	--	--	KOG0244	Kinesin-like protein	[Z]	CELLULAR PROCESSES AND SIGNALING	Cytoskeleton	Z	COG5059	Kinesin family member	Molecular Function: microtubule motor activity (GO:0003777);|Molecular Function: ATP binding (GO:0005524);|Cellular Component: kinesin complex (GO:0005871);|Cellular Component: microtubule (GO:0005874);|Biological Process: microtubule-based movement (GO:0007018);|Biological Process: mitotic spindle organization (GO:0007052);|Molecular Function: microtubule binding (GO:0008017);|Cellular Component…	--	--
TRINITY_DN1012_c0_g1_i1_3	0.57212	2.35745	4.04545	1.62288	0.948833	0.209068	--	--	--	--	--	--	--	--	--	--	--	--	--	--	--	--	--	--	--	--	--
TRINITY_DN10121_c0_g1_i1_3	20.8339	20.5213	20.4474	0.508328	0.748989	0.612253	--	--	P27057|GAST1_SOLLC	Protein GAST1 GAST1 OS=Solanum lycopersicum (Tomato) (Lycopersicon esculentum) GN=GAST1 PE=2 SV=1	--	--	--	--	--	--	--	--	--	--	--	U	ENOG41116UK	Gibberellin regulated protein	Cellular Component: extracellular region (GO:0005576);	PF02704.14	Gibberellin regulated protein
TRINITY_DN10121_c0_g1_i2_1	327.857	324.913	331.154	522.223	539.601	503.58	--	--	Q9SL05|PGR5_ARATH	Protein PROTON GRADIENT REGULATION 5, chloroplastic T20G20.3 OS=Arabidopsis thaliana (Mouse-ear cress) GN=T20G20.3 PE=1 SV=1	--	--	--	--	--	--	--	--	--	--	--	S	ENOG411252E	protein PROTON GRADIENT REGULATION 5	Molecular Function: electron transfer activity (GO:0009055);|Biological Process: response to water deprivation (GO:0009414);|Cellular Component: chloroplast (GO:0009507);|Cellular Component: chloroplast thylakoid (GO:0009534);|Cellular Component: chloroplast thylakoid membrane (GO:0009535);|Biological Process: response to high light intensity (GO:0009644);|Biological Process: photosynthetic elect…	--	--
TRINITY_DN10121_c0_g1_i2_2	11.4221	11.4396	11.9309	3.29907	2.76273	3.07858	--	--	--	--	--	--	--	--	--	--	KOG3491	Predicted membrane protein	[S]	POORLY CHARACTERIZED	Function unknown	U	ENOG411221U	stress-associated endoplasmic reticulum protein	--	--	--
TRINITY_DN10122_c0_g1_i1_1	8.40909	10.3282	10.4049	12.3604	11.1262	10.2742	--	--	--	--	92/147(62.59)	K14398	CPSF6_7	cleavage and polyadenylation specificity factor subunit 6/7	ko03015	mRNA surveillance pathway	KOG0118	FOG: RRM domain	[R]	POORLY CHARACTERIZED	General function prediction only	S	COG0724	Rna-binding protein	--	--	--
TRINITY_DN10122_c0_g1_i3_3	37.9509	40.448	38.6949	43.3187	44.4415	43.1779	--	--	--	--	--	--	--	--	--	--	--	--	--	--	--	S	ENOG4111Z8B	NA	--	--	--
TRINITY_DN10123_c0_g1_i1_1	1.67763	7.05e-10	0.377221	0.299796	0.592023	0.550494	--	--	--	--	--	--	--	--	--	--	--	--	--	--	--	--	--	--	--	--	--
TRINITY_DN10124_c0_g1_i3_1	2.05415	1.53206	2.41597	2.09286	1.02677	2.69632	--	--	--	--	--	--	--	--	--	--	--	--	--	--	--	--	--	--	--	--	--
TRINITY_DN10124_c0_g2_i1_1	2.28828	2.28127	1.25528	0.165607	0.636879	0.858433	--	--	--	--	--	--	--	--	--	--	--	--	--	--	--	--	--	--	--	--	--
TRINITY_DN10124_c0_g2_i2_2	0.896069	0.994275	2.07241	1.79404	1.48621	0.837639	--	--	Q7XD96|DCL3B_ORYSJ	Endoribonuclease Dicer homolog 3b OSJNBa0029C15.23 OS=Oryza sativa subsp. japonica (Rice) GN=OSJNBa0029C15.23 PE=3 SV=2	--	--	--	--	--	--	KOG0701	dsRNA-specific nuclease Dicer and related ribonucleases	[A]	INFORMATION STORAGE AND PROCESSING	RNA processing and modification	K	COG0571	Digests double-stranded RNA. Involved in the processing of primary rRNA transcript to yield the immediate precursors to the large and small rRNAs (23S and 16S). Also processes some mRNAs, and tRNAs when they are encoded in the rRNA operon (By similarity)	Molecular Function: RNA binding (GO:0003723);|Molecular Function: helicase activity (GO:0004386);|Molecular Function: ribonuclease III activity (GO:0004525);|Molecular Function: ATP binding (GO:0005524);|Cellular Component: nucleus (GO:0005634);|Cellular Component: cytoplasm (GO:0005737);|Cellular Component: RISC complex (GO:0016442);|Biological Process: production of siRNA involved in RNA interf…	--	--
TRINITY_DN10125_c0_g1_i1_1	4.41442	4.59195	5.27307	21.9407	22.1314	22.8843	--	--	O65012|C78A4_PINRA	Cytochrome P450 78A4 PRE74 OS=Pinus radiata (Monterey pine) (Pinus insignis) GN=PRE74 PE=2 SV=1	--	--	--	--	--	--	KOG0156	Cytochrome P450 CYP2 subfamily	[Q]	METABOLISM	Secondary metabolites biosynthesis, transport and catabolism	Q	COG2124	Cytochrome p450	Molecular Function: monooxygenase activity (GO:0004497);|Molecular Function: iron ion binding (GO:0005506);|Molecular Function: oxidoreductase activity, acting on paired donors, with incorporation or reduction of molecular oxygen (GO:0016705);|Molecular Function: heme binding (GO:0020037);	PF00067.22	Cytochrome P450
TRINITY_DN10126_c0_g1_i1_3	10.4257	8.86284	9.31465	19.1165	18.0827	18.3304	--	--	P42881|GPT_SCHPO	UDP-N-acetylglucosamine--dolichyl-phosphate N-acetylglucosaminephosphotransferase SPBC15D4.04 OS=Schizosaccharomyces pombe (strain 972 / ATCC 24843) (Fission yeast) GN=SPBC15D4.04 PE=3 SV=1	312/424(73.58)	K01001	ALG7	UDP-N-acetylglucosamine--dolichyl-phosphate N-acetylglucosaminephosphotransferase [EC:2.7.8.15]	ko00510	N-Glycan biosynthesis	KOG2788	Glycosyltransferase	[G]	METABOLISM	Carbohydrate transport and metabolism	M	COG0472	phospho-N-acetylmuramoyl-pentapeptide-transferase activity	Molecular Function: UDP-N-acetylglucosamine-dolichyl-phosphate N-acetylglucosaminephosphotransferase activity (GO:0003975);|Cellular Component: endoplasmic reticulum (GO:0005783);|Biological Process: protein N-linked glycosylation (GO:0006487);|Biological Process: dolichyl diphosphate biosynthetic process (GO:0006489);|Biological Process: N-glycan processing (GO:0006491);|Molecular Function: phos…	PF00953.21	Glycosyl transferase family 4
TRINITY_DN10127_c0_g1_i2_2	6.16278	6.18957	6.11721	10.4488	10.9574	11.8392	--	--	Q9M350|GACP4_ARATH	Gamma-tubulin complex component 4 F5K20_60 OS=Arabidopsis thaliana (Mouse-ear cress) GN=F5K20_60 PE=2 SV=2	--	--	--	--	--	--	KOG2065	Gamma-tubulin ring complex protein	[Z]	CELLULAR PROCESSES AND SIGNALING	Cytoskeleton	S	ENOG410XPES	Tubulin, gamma complex associated protein 4	Cellular Component: spindle pole (GO:0000922);|Cellular Component: equatorial microtubule organizing center (GO:0000923);|Cellular Component: gamma-tubulin complex (GO:0000930);|Molecular Function: structural constituent of cytoskeleton (GO:0005200);|Cellular Component: centrosome (GO:0005813);|Cellular Component: spindle pole body (GO:0005816);|Cellular Component: spindle (GO:0005819);|Cellular …	PF04130.13,PF17681.1	Gamma tubulin complex component C-terminal|Gamma tubulin complex component N-terminal
TRINITY_DN10127_c0_g2_i1_1	0.497635	0.318548	0.871333	3.19895	2.77867	2.57772	--	--	--	--	--	--	--	--	--	--	--	--	--	--	--	--	--	--	--	--	--
TRINITY_DN10129_c0_g1_i1_1	20.7927	22.7563	21.9416	21.5519	25.0607	22.0187	--	--	Q9SL45|SAU10_ARATH	Protein SMALL AUXIN UP-REGULATED RNA 10 T27K22.12 OS=Arabidopsis thaliana (Mouse-ear cress) GN=T27K22.12 PE=2 SV=1	--	--	--	--	--	--	--	--	--	--	--	S	ENOG410Z28U	auxin-induced protein	Biological Process: shade avoidance (GO:0009641);|Biological Process: response to auxin (GO:0009733);|Biological Process: response to brassinosteroid (GO:0009741);|Biological Process: response to low fluence red light stimulus (GO:0010202);|Biological Process: regulation of unidimensional cell growth (GO:0051510);|Biological Process: developmental growth involved in morphogenesis (GO:0060560);	PF02519.14	Auxin responsive protein
TRINITY_DN10129_c0_g1_i1_3	5.38619	3.34574	6.02434	1.95377	1.90241	1.34807	--	--	--	--	--	--	--	--	--	--	--	--	--	--	--	--	--	--	--	--	--
TRINITY_DN1013_c0_g1_i1_1	3.30431	1.63141	0.945208	0.763747	0	0.737838	--	--	--	--	--	--	--	--	--	--	--	--	--	--	--	--	--	--	--	--	--
TRINITY_DN1013_c0_g1_i1_2	0	1.20073	0.711446	0.47743	0.243469	0.459787	--	--	O22042|M3K3_ARATH	Mitogen-activated protein kinase kinase kinase 3 F24F17.1 OS=Arabidopsis thaliana (Mouse-ear cress) GN=F24F17.1 PE=1 SV=1	--	--	--	--	--	--	KOG0198	MEKK and related serine/threonine protein kinases	[T]	CELLULAR PROCESSES AND SIGNALING	Signal transduction mechanisms	T	ENOG410XQGS	mitogen-activated protein kinase kinase kinase	Molecular Function: protein serine/threonine kinase activity (GO:0004674);|Molecular Function: MAP kinase kinase kinase activity (GO:0004709);|Molecular Function: ATP binding (GO:0005524);|Cellular Component: cytoplasm (GO:0005737);|Cellular Component: microtubule (GO:0005874);|Biological Process: signal transduction by protein phosphorylation (GO:0023014);|Biological Process: stress-activated pr…	PF00069.25,PF07714.17	Protein kinase domain|Protein tyrosine kinase
TRINITY_DN10130_c0_g1_i1_1	52.7429	52.665	50.8192	23.1762	23.4399	20.1645	--	--	Q9LVQ0|PME31_ARATH	Pectinesterase 31 MXE2.5 OS=Arabidopsis thaliana (Mouse-ear cress) GN=MXE2.5 PE=1 SV=1	211/312(67.63)	K01051	E3.1.1.11	pectinesterase [EC:3.1.1.11]	ko00040	Pentose and glucuronate interconversions	--	--	--	--	--	G	COG4677	pectinesterase	Cellular Component: cell wall (GO:0005618);|Molecular Function: pectinesterase activity (GO:0030599);|Biological Process: cell wall modification (GO:0042545);|Molecular Function: aspartyl esterase activity (GO:0045330);|Biological Process: pectin metabolic process (GO:0045488);|Biological Process: pectin catabolic process (GO:0045490);|Biological Process: defense response to Gram-negative bacteri…	PF01095.19	Pectinesterase
TRINITY_DN10130_c0_g1_i1_2	5.12998	3.77356	4.42203	6.14936	6.28498	5.7122	--	--	Q8LF41|TFB4_ARATH	General transcription and DNA repair factor IIH subunit TFB4 F15H18.15 OS=Arabidopsis thaliana (Mouse-ear cress) GN=F15H18.15 PE=2 SV=1	193/288(67.01)	K03143	TFIIH3, GTF2H3, TFB4	transcription initiation factor TFIIH subunit 3	ko03022|ko03420	Basal transcription factors|Nucleotide excision repair	KOG2487	RNA polymerase II transcription initiation/nucleotide excision repair factor TFIIH, subunit TFB4	[KL]	INFORMATION STORAGE AND PROCESSING|INFORMATION STORAGE AND PROCESSING	Transcription |Replication, recombination and repair	K	COG5242	Transcription factor	Cellular Component: transcription factor TFIIH core complex (GO:0000439);|Cellular Component: transcription factor TFIIH holo complex (GO:0005675);|Biological Process: nucleotide-excision repair (GO:0006289);|Molecular Function: metal ion binding (GO:0046872);|Biological Process: phosphorylation of RNA polymerase II C-terminal domain (GO:0070816);	PF03850.14	Transcription factor Tfb4
TRINITY_DN10130_c0_g1_i1_3	7.23917	7.30351	7.69542	12.2784	10.9333	10.5012	--	--	--	--	--	--	--	--	--	--	KOG3266	Predicted glycine cleavage system H protein	[E]	METABOLISM	Amino acid transport and metabolism	S	ENOG4111FVG	family with sequence similarity 206, member A	--	PF01597.19	Glycine cleavage H-protein
TRINITY_DN10131_c0_g1_i1_1	8.88986	9.40807	7.98555	9.01774	10.1356	8.60608	--	--	P87131|CYSKL_SCHPO	Cysteine synthase 2 SPAC3A12.17c OS=Schizosaccharomyces pombe (strain 972 / ATCC 24843) (Fission yeast) GN=SPAC3A12.17c PE=3 SV=1	306/438(69.86)	K01738	cysK	cysteine synthase [EC:2.5.1.47]	ko00270|ko00920	Cysteine and methionine metabolism|Sulfur metabolism	KOG1481	Cysteine synthase	[E]	METABOLISM	Amino acid transport and metabolism	E	COG0031	cysteine biosynthetic process from serine	Molecular Function: cysteine synthase activity (GO:0004124);|Cellular Component: cytoplasm (GO:0005737);|Cellular Component: mitochondrion (GO:0005739);|Cellular Component: mitochondrial outer membrane (GO:0005741);|Biological Process: cysteine biosynthetic process from serine (GO:0006535);|Cellular Component: integral component of membrane (GO:0016021);|Molecular Function: pyridoxal phosphate bi…	PF00291.25	Pyridoxal-phosphate dependent enzyme
TRINITY_DN10131_c0_g1_i2_2	43.1436	43.2603	42.2068	20.1991	18.9836	19.3374	--	--	--	--	--	--	--	--	--	--	--	--	--	--	--	S	ENOG410YI5X	NA	--	--	--
TRINITY_DN10132_c0_g1_i2_3	23.6702	27.0161	26.0295	15.648	14.9604	14.6389	--	--	F4JZN6|TC10B_ARATH	3-dehydrosphinganine reductase TSC10B T24G5 OS=Arabidopsis thaliana (Mouse-ear cress) GN=T24G5 PE=1 SV=1	212/323(65.63)	K04708	KDSR	3-dehydrosphinganine reductase [EC:1.1.1.102]	ko00600	Sphingolipid metabolism	KOG1210	Predicted 3-ketosphinganine reductase	[Q]	METABOLISM	Secondary metabolites biosynthesis, transport and catabolism	S	ENOG410YF8M	reductase	Cellular Component: endoplasmic reticulum (GO:0005783);|Cellular Component: endoplasmic reticulum membrane (GO:0005789);|Biological Process: 3-keto-sphinganine metabolic process (GO:0006666);|Cellular Component: integral component of membrane (GO:0016021);|Biological Process: sphingolipid biosynthetic process (GO:0030148);|Molecular Function: 3-dehydrosphinganine reductase activity (GO:0047560);	PF00106.25,PF13561.6,PF08659.10,PF01370.21	short chain dehydrogenase|Enoyl-(Acyl carrier protein) reductase|KR domain|NAD dependent epimerase/dehydratase family
TRINITY_DN10133_c0_g1_i1_1	30.5762	30.3798	27.8813	26.8875	32.0729	31.6319	--	--	P49592|NC2B_ARATH	Protein Dr1 homolog MYJ24.8 OS=Arabidopsis thaliana (Mouse-ear cress) GN=MYJ24.8 PE=1 SV=1	--	--	--	--	--	--	KOG0871	Class 2 transcription repressor NC2, beta subunit (Dr1)	[K]	INFORMATION STORAGE AND PROCESSING	Transcription	K	COG5150	Down-regulator of transcription 1, TBP-binding (Negative cofactor 2)	Molecular Function: DNA-binding transcription factor activity (GO:0003700);|Cellular Component: nucleus (GO:0005634);|Biological Process: regulation of transcription, DNA-templated (GO:0006355);|Molecular Function: protein heterodimerization activity (GO:0046982);	PF00808.23	Histone-like transcription factor (CBF/NF-Y) and archaeal histone	0F	NF-YB
TRINITY_DN10134_c0_g1_i1_1	2.05515	4.28001	6.00838	14.301	14.5811	17.4979	--	--	--	--	--	--	--	--	--	--	--	--	--	--	--	--	--	--	--	--	--
TRINITY_DN10135_c0_g1_i1_3	2.72699	2.90864	2.39033	0.506522	0.200558	0.16539	--	--	--	--	--	--	--	--	--	--	KOG2556	Leishmanolysin-like peptidase (Peptidase M8 family)	[MV]	CELLULAR PROCESSES AND SIGNALING|CELLULAR PROCESSES AND SIGNALING	Cell wall/membrane/envelope biogenesis |Defense mechanisms	O	ENOG410XSAG	surface protease GP63	--	PF01457.16	Leishmanolysin
TRINITY_DN10135_c0_g2_i1_3	2.60613	3.65124	3.11631	1.07106	0.565024	0.779352	--	--	--	--	--	--	--	--	--	--	KOG2556	Leishmanolysin-like peptidase (Peptidase M8 family)	[MV]	CELLULAR PROCESSES AND SIGNALING|CELLULAR PROCESSES AND SIGNALING	Cell wall/membrane/envelope biogenesis |Defense mechanisms	O	ENOG410XSAG	surface protease GP63	--	PF01457.16	Leishmanolysin
TRINITY_DN10136_c0_g1_i1_1	2.59702	1.5381	0.992036	2.81617	6.70485	3.43511	--	--	--	--	--	--	--	--	--	--	--	--	--	--	--	--	--	--	--	--	--
TRINITY_DN10137_c0_g1_i2_3	0.804512	2.75675	1.07003	2.00627	0.465952	1.99508	--	--	--	--	--	--	--	--	--	--	--	--	--	--	--	--	--	--	--	--	--
TRINITY_DN10138_c0_g1_i1_2	28.3548	27.0365	26.0094	22.5673	23.0592	24.8526	--	--	Q75GR5|SPIN1_ORYSJ	KH domain-containing protein SPIN1 OsJ_13097 OS=Oryza sativa subsp. japonica (Rice) GN=OsJ_13097 PE=1 SV=1	--	--	--	--	--	--	KOG1588	RNA-binding protein Sam68 and related KH domain proteins	[A]	INFORMATION STORAGE AND PROCESSING	RNA processing and modification	A	COG5176	mRNA processing	Molecular Function: DNA binding (GO:0003677);|Molecular Function: RNA binding (GO:0003723);|Cellular Component: nucleus (GO:0005634);|Biological Process: flower development (GO:0009908);|Biological Process: negative regulation of short-day photoperiodism, flowering (GO:0048577);|Biological Process: negative regulation of long-day photoperiodism, flowering (GO:0048579);	PF16544.5	Homodimerisation region of STAR domain protein
TRINITY_DN10139_c0_g1_i1_2	85.7654	84.7644	87.5402	34.101	36.3235	35.0521	--	--	--	--	--	--	--	--	--	--	--	--	--	--	--	--	--	--	--	--	--
TRINITY_DN10140_c0_g1_i1_1	4.62557	5.1494	5.10194	2.14934	0.986105	1.57742	--	--	--	--	--	--	--	--	--	--	--	--	--	--	--	--	--	--	--	--	--
TRINITY_DN10140_c0_g1_i1_3	0.332688	1.05778	0.696352	3.85311	4.05557	3.60221	--	--	--	--	--	--	--	--	--	--	--	--	--	--	--	--	--	--	--	--	--
TRINITY_DN10141_c0_g1_i1_3	284.322	280.376	289.563	241.621	239	234.811	--	--	O65502|HC244_ARATH	Protein HIGH CHLOROPHYLL FLUORESCENCE PHENOTYPE 244, chloroplastic F23E12.190 OS=Arabidopsis thaliana (Mouse-ear cress) GN=F23E12.190 PE=1 SV=1	--	--	--	--	--	--	KOG1203	Predicted dehydrogenase	[G]	METABOLISM	Carbohydrate transport and metabolism	GM	COG0702	epimerase dehydratase	--	PF05368.13,PF13460.6,PF01370.21	NmrA-like family|NAD(P)H-binding|NAD dependent epimerase/dehydratase family
TRINITY_DN10142_c0_g1_i1_1	9.28927	10.1192	11.6604	0	0	0.0457102	--	--	--	--	--	--	--	--	--	--	--	--	--	--	--	S	ENOG4111V77	NA	--	--	--
TRINITY_DN10143_c0_g1_i1_3	59.8233	60.5919	58.2012	2.40201	1.66499	2.42227	--	--	Q38954|PHT21_ARATH	Inorganic phosphate transporter 2-1, chloroplastic MFE16.10 OS=Arabidopsis thaliana (Mouse-ear cress) GN=MFE16.10 PE=1 SV=1	--	--	--	--	--	--	KOG2493	Na+/Pi symporter	[P]	METABOLISM	Inorganic ion transport and metabolism	P	COG0306	inorganic phosphate transmembrane transporter activity	Molecular Function: inorganic phosphate transmembrane transporter activity (GO:0005315);|Cellular Component: integral component of plasma membrane (GO:0005887);|Biological Process: phosphate ion transport (GO:0006817);|Cellular Component: chloroplast (GO:0009507);|Molecular Function: low-affinity phosphate transmembrane transporter activity (GO:0009673);|Cellular Component: chloroplast inner memb…	PF01384.20	Phosphate transporter family
TRINITY_DN10143_c0_g1_i2_2	4.41457	3.82091	3.88891	2.55781	2.41707	2.40688	--	--	Q8LPQ5|BTS_ARATH	Zinc finger protein BRUTUS MIE15.8 OS=Arabidopsis thaliana (Mouse-ear cress) GN=MIE15.8 PE=1 SV=1	--	--	--	--	--	--	KOG1940	Zn-finger protein	[R]	POORLY CHARACTERIZED	General function prediction only	S	ENOG410XXHF	ring finger and CHY zinc finger	Molecular Function: iron ion binding (GO:0005506);|Cellular Component: nucleus (GO:0005634);|Molecular Function: zinc ion binding (GO:0008270);|Biological Process: cellular response to iron ion starvation (GO:0010106);|Cellular Component: integral component of membrane (GO:0016021);|Biological Process: protein ubiquitination (GO:0016567);|Molecular Function: ligase activity (GO:0016874);|Biologic…	PF14599.6,PF01814.23,PF05495.12,PF13639.6	Zinc-ribbon|Hemerythrin HHE cation binding domain|CHY zinc finger|Ring finger domain
TRINITY_DN10144_c0_g1_i1_2	40.7016	41.5687	52.0628	93.0379	97.2793	92.4561	--	--	--	--	--	--	--	--	--	--	--	--	--	--	--	S	ENOG410ZCA0	NA	--	--	--
TRINITY_DN10144_c0_g1_i1_3	6.81588	7.15107	8.75366	14.9204	15.7517	14.8731	--	--	B9F655|PIRL7_ORYSJ	Plant intracellular Ras-group-related LRR protein 7 OsJ_09890 OS=Oryza sativa subsp. japonica (Rice) GN=OsJ_09890 PE=2 SV=1	--	--	--	--	--	--	KOG0619	FOG: Leucine rich repeat	[R]	POORLY CHARACTERIZED	General function prediction only	S	COG4886	leucine Rich Repeat	--	PF13855.6,PF12799.7	Leucine rich repeat|Leucine Rich repeats (2 copies)
TRINITY_DN10146_c0_g1_i1_1	3.82e-11	0.0589004	2.46e-09	4.4791	5.49784	4.37022	--	--	Q9SVL6|CRPM2_ARATH	Cold-regulated 413 plasma membrane protein 2 F18B3.110 OS=Arabidopsis thaliana (Mouse-ear cress) GN=F18B3.110 PE=2 SV=1	--	--	--	--	--	--	--	--	--	--	--	S	ENOG4111SCF	Cold acclimation protein	Cellular Component: vacuolar membrane (GO:0005774);|Cellular Component: plasma membrane (GO:0005886);|Cellular Component: integral component of membrane (GO:0016021);	PF05562.11	Cold acclimation protein WCOR413
TRINITY_DN10147_c0_g1_i2_3	0.661017	2.08722	2.11913	0.87229	1.28894	1.71933	--	--	Q94BP3|FAO4B_ARATH	Long-chain-alcohol oxidase FAO4B T5F17.20 OS=Arabidopsis thaliana (Mouse-ear cress) GN=T5F17.20 PE=2 SV=2	--	--	--	--	--	--	--	--	--	--	--	E	COG2303	oxidoreductase	Cellular Component: endoplasmic reticulum (GO:0005783);|Cellular Component: integral component of membrane (GO:0016021);|Molecular Function: long-chain-alcohol oxidase activity (GO:0046577);|Molecular Function: flavin adenine dinucleotide binding (GO:0050660);	PF00890.24,PF00732.19,PF13450.6	FAD binding domain|GMC oxidoreductase|NAD(P)-binding Rossmann-like domain
TRINITY_DN10148_c0_g1_i1_3	1.64333	3.38143	4.50921	1.67998	0.29055	0.549999	--	--	A7M6E8|TM1S_SOLLC	ToMV susceptible protein tm-1(GCR26) Solyc02g062560 OS=Solanum lycopersicum (Tomato) (Lycopersicon esculentum) GN=Solyc02g062560 PE=1 SV=1	--	--	--	--	--	--	--	--	--	--	--	S	COG5564	TIM-barrel signal transduction protein	--	--	--
TRINITY_DN10149_c0_g1_i1_1	3.68883	3.583	3.67344	4.02724	4.56134	2.81729	--	--	--	--	--	--	--	--	--	--	KOG3387	60S ribosomal protein 15.5kD/SNU13, NHP2/L7A family (includes ribonuclease P subunit p38), involved in splicing	[AJ]	INFORMATION STORAGE AND PROCESSING|INFORMATION STORAGE AND PROCESSING	RNA processing and modification |Translation, ribosomal structure and biogenesis	S	ENOG410YIK9	Ribosomal protein L7Ae/L30e/S12e/Gadd45 family	--	PF01248.26	Ribosomal protein L7Ae/L30e/S12e/Gadd45 family
TRINITY_DN1015_c0_g1_i1_1	3.12563	0.6876	2.52708	0.943902	0.841171	1.16175	--	--	Q9LW32|PP258_ARATH	Pentatricopeptide repeat-containing protein At3g26782, mitochondrial MDJ14.8 OS=Arabidopsis thaliana (Mouse-ear cress) GN=MDJ14.8 PE=2 SV=1	--	--	--	--	--	--	KOG4197	FOG: PPR repeat	[R]	POORLY CHARACTERIZED	General function prediction only	S	ENOG410Z7Z7	Pentatricopeptide repeat-containing protein	--	PF01535.20,PF13041.6,PF12854.7,PF13812.6	PPR repeat|PPR repeat family|PPR repeat|Pentatricopeptide repeat domain
TRINITY_DN1015_c0_g1_i1_3	1.60233	1.67796	1.03563	2.09721	1.62144	1.40514	--	--	--	--	--	--	--	--	--	--	--	--	--	--	--	S	ENOG410Z7Z7	Pentatricopeptide repeat-containing protein	--	PF13041.6,PF12854.7,PF01535.20,PF13812.6,PF17177.4,PF10037.9	PPR repeat family|PPR repeat|PPR repeat|Pentatricopeptide repeat domain|Pentacotripeptide-repeat region of PRORP|Mitochondrial 28S ribosomal protein S27
TRINITY_DN10151_c0_g1_i1_1	0	2.47431	0	17.1423	1.48787	1.34753	--	--	--	--	--	--	--	--	--	--	--	--	--	--	--	--	--	--	--	--	--
TRINITY_DN10151_c0_g1_i1_2	14.9669	15.161	14.4934	25.4457	24.2028	23.1287	--	--	F4HYD7|RANBM_ARATH	Ran-binding protein M homolog F12A4.1 OS=Arabidopsis thaliana (Mouse-ear cress) GN=F12A4.1 PE=1 SV=1	--	--	--	--	--	--	KOG1477	SPRY domain-containing proteins	[R]	POORLY CHARACTERIZED	General function prediction only	S	ENOG410XPCC	ran binding protein	Cellular Component: nucleus (GO:0005634);|Cellular Component: cytoplasm (GO:0005737);|Cellular Component: perinuclear region of cytoplasm (GO:0048471);	PF10607.9,PF00622.28	CTLH/CRA C-terminal to LisH motif domain|SPRY domain
TRINITY_DN10152_c0_g3_i1_1	18.8443	5.01374	8.21275	0.751108	0	0	--	--	--	--	--	--	--	--	--	--	--	--	--	--	--	--	--	--	--	--	--
TRINITY_DN10152_c1_g1_i1_1	12.6996	0.900474	4.20319	3.07237	0.827778	0.776331	--	--	--	--	--	--	--	--	--	--	--	--	--	--	--	--	--	--	--	--	--
TRINITY_DN10153_c0_g1_i1_1	2.18535	5.35e-24	0.0207881	5.17317	2.45619	4.28809	--	--	--	--	--	--	--	--	--	--	--	--	--	--	--	--	--	--	--	--	--
TRINITY_DN10153_c0_g1_i1_2	4.76459	5.00711	4.92303	0.581049	0.598765	0.195434	--	--	Q9M0Y9|RIC10_ARATH	CRIB domain-containing protein RIC10 T1J1.7 OS=Arabidopsis thaliana (Mouse-ear cress) GN=T1J1.7 PE=2 SV=1	--	--	--	--	--	--	--	--	--	--	--	S	ENOG410Z01I	regulation of growth	Cellular Component: cytoplasm (GO:0005737);|Biological Process: pollen tube growth (GO:0009860);|Biological Process: regulation of growth (GO:0040008);	PF00786.28	P21-Rho-binding domain
TRINITY_DN10153_c0_g1_i1_3	166.276	165.097	173.625	216.505	219.561	213.517	--	--	Q94B60|CLPP4_ARATH	ATP-dependent Clp protease proteolytic subunit 4, chloroplastic MFC19.5 OS=Arabidopsis thaliana (Mouse-ear cress) GN=MFC19.5 PE=1 SV=1	--	--	--	--	--	--	KOG0840	ATP-dependent Clp protease, proteolytic subunit	[O]	CELLULAR PROCESSES AND SIGNALING	Posttranslational modification, protein turnover, chaperones	O	COG0740	Cleaves peptides in various proteins in a process that requires ATP hydrolysis. Has a chymotrypsin-like activity. Plays a major role in the degradation of misfolded proteins (By similarity)	Molecular Function: serine-type endopeptidase activity (GO:0004252);|Cellular Component: chloroplast (GO:0009507);|Cellular Component: plastid stroma (GO:0009532);|Cellular Component: chloroplast thylakoid membrane (GO:0009535);|Cellular Component: chloroplast stroma (GO:0009570);|Cellular Component: thylakoid (GO:0009579);|Biological Process: chloroplast organization (GO:0009658);|Cellular Compo…	PF00574.23	Clp protease
TRINITY_DN10154_c0_g1_i1_3	22.1876	21.7895	21.9968	34.2162	34.5194	35.1923	--	--	--	--	--	--	--	--	--	--	--	--	--	--	--	--	--	--	--	--	--
TRINITY_DN10155_c0_g1_i1_2	5.0548	5.83465	7.30124	2.01933	2.09682	2.05796	--	--	--	--	--	--	--	--	--	--	--	--	--	--	--	--	--	--	--	--	--
TRINITY_DN10156_c0_g1_i1_3	1.35125	2.56209	1.73307	1.42016	1.0034	1.3659	--	--	Q7XA40|RGA3_SOLBU	Putative disease resistance protein RGA3 177O13.36 OS=Solanum bulbocastanum (Wild potato) GN=177O13.36 PE=2 SV=2	--	--	--	--	--	--	KOG4658	Apoptotic ATPase	[T]	CELLULAR PROCESSES AND SIGNALING	Signal transduction mechanisms	S	COG4886	leucine Rich Repeat	Molecular Function: ATP binding (GO:0005524);|Biological Process: defense response (GO:0006952);|Molecular Function: ADP binding (GO:0043531);	PF00931.22	NB-ARC domain
TRINITY_DN10158_c0_g1_i1_3	3.8727	4.62936	3.57055	1.95886	4.00692	1.55778	--	--	--	--	--	--	--	--	--	--	--	--	--	--	--	--	--	--	--	--	--
TRINITY_DN10159_c0_g1_i1_3	3.66089	3.4457	3.83894	3.60327	3.25355	3.45856	--	--	--	--	--	--	--	--	--	--	--	--	--	--	--	S	ENOG410YBGS	NA	--	--	--
TRINITY_DN10160_c0_g3_i3_3	2.29e-14	0.397069	0.290256	7.61341	7.76133	6.55849	--	--	F4HPZ9|LIG6_ARATH	DNA ligase 6 F4N21.14 OS=Arabidopsis thaliana (Mouse-ear cress) GN=F4N21.14 PE=2 SV=1	74/106(69.81)	K10747	LIG1	DNA ligase 1 [EC:6.5.1.1 6.5.1.6 6.5.1.7]	ko03030|ko03410|ko03420|ko03430	DNA replication|Base excision repair|Nucleotide excision repair|Mismatch repair	KOG0967	ATP-dependent DNA ligase I	[L]	INFORMATION STORAGE AND PROCESSING	Replication, recombination and repair	L	COG1793	DNA ligase	Biological Process: response to molecule of bacterial origin (GO:0002237);|Molecular Function: DNA binding (GO:0003677);|Molecular Function: DNA ligase (ATP) activity (GO:0003910);|Molecular Function: ATP binding (GO:0005524);|Cellular Component: nucleus (GO:0005634);|Cellular Component: cytoplasm (GO:0005737);|Cellular Component: mitochondrion (GO:0005739);|Biological Process: lagging strand elo…	PF04679.15	ATP dependent DNA ligase C terminal region
TRINITY_DN10162_c0_g1_i1_2	6.42443	6.23842	6.90765	10.2024	9.54389	9.69251	--	--	Q9SI61|ASE1_ARATH	Amidophosphoribosyltransferase 1, chloroplastic F1P15 OS=Arabidopsis thaliana (Mouse-ear cress) GN=F1P15 PE=2 SV=1	404/503(80.32)	K00764	purF, PPAT	amidophosphoribosyltransferase [EC:2.4.2.14]	ko00230|ko00250	Purine metabolism|Alanine, aspartate and glutamate metabolism	KOG0572	Glutamine phosphoribosylpyrophosphate amidotransferase	[F]	METABOLISM	Nucleotide transport and metabolism	F	COG0034	glutamine phosphoribosylpyrophosphate amidotransferase	Molecular Function: amidophosphoribosyltransferase activity (GO:0004044);|Cellular Component: cell wall (GO:0005618);|Cellular Component: cytosol (GO:0005829);|Biological Process: 'de novo' IMP biosynthetic process (GO:0006189);|Biological Process: glutamine metabolic process (GO:0006541);|Biological Process: purine nucleobase biosynthetic process (GO:0009113);|Biological Process: nucleoside meta…	PF13537.6,PF13522.6,PF00156.27	Glutamine amidotransferase domain|Glutamine amidotransferase domain|Phosphoribosyl transferase domain
TRINITY_DN10163_c0_g1_i1_1	0	0	0	3.78096	0.460469	0	--	--	--	--	--	--	--	--	--	--	--	--	--	--	--	--	--	--	--	--	--
TRINITY_DN10164_c0_g1_i1_3	3.18016	2.62802	2.81048	5.23017	5.26691	6.37878	--	--	Q67XX3|FB252_ARATH	F-box protein At5g06550 F15M7.8 OS=Arabidopsis thaliana (Mouse-ear cress) GN=F15M7.8 PE=2 SV=1	--	--	--	--	--	--	KOG2130	Phosphatidylserine-specific receptor PtdSerR, contains JmjC domain	[BT]	INFORMATION STORAGE AND PROCESSING|CELLULAR PROCESSES AND SIGNALING	Chromatin structure and dynamics |Signal transduction mechanisms	S	ENOG410XQCR	jumonji domain containing 6	Molecular Function: proximal promoter sequence-specific DNA binding (GO:0000987);|Cellular Component: nucleus (GO:0005634);|Biological Process: positive regulation of seed germination (GO:0010030);|Biological Process: histone H4-R3 methylation (GO:0043985);	PF13621.6,PF02373.22,PF12937.7	Cupin-like domain|JmjC domain, hydroxylase|F-box-like
TRINITY_DN10166_c0_g1_i4_1	65.2558	64.3255	62.8695	73.0645	79.4088	72.6333	--	--	--	--	--	--	--	--	--	--	--	--	--	--	--	--	--	--	--	--	--
TRINITY_DN10167_c0_g1_i1_3	2.34977	3.97851	1.55328	4.62151	0.542669	3.52807	--	--	--	--	--	--	--	--	--	--	--	--	--	--	--	--	--	--	--	--	--
TRINITY_DN10167_c0_g1_i2_1	13.5111	11.0441	10.1702	2.69371	2.32222	2.36401	--	--	Q8S8A0|GDU4_ARATH	Protein GLUTAMINE DUMPER 4 F27A10.11 OS=Arabidopsis thaliana (Mouse-ear cress) GN=F27A10.11 PE=2 SV=1	--	--	--	--	--	--	--	--	--	--	--	S	ENOG410ZC7F	NA	Biological Process: amino acid transport (GO:0006865);|Cellular Component: integral component of membrane (GO:0016021);|Biological Process: regulation of amino acid export (GO:0080143);	--	--
TRINITY_DN10168_c0_g1_i1_1	4.97523	4.7033	5.37081	0.606583	0.635918	0.624117	--	--	--	--	--	--	--	--	--	--	--	--	--	--	--	--	--	--	--	--	--
TRINITY_DN10169_c0_g1_i2_3	30.5009	30.9929	30.3062	49.4314	51.9051	50.33	--	--	Q94A97|UBC35_ARATH	Ubiquitin-conjugating enzyme E2 35 F9K20.8 OS=Arabidopsis thaliana (Mouse-ear cress) GN=F9K20.8 PE=1 SV=1	144/153(94.12)	K10580	UBE2N, BLU, UBC13	ubiquitin-conjugating enzyme E2 N [EC:2.3.2.23]	ko04120	Ubiquitin mediated proteolysis	KOG0417	Ubiquitin-protein ligase	[O]	CELLULAR PROCESSES AND SIGNALING	Posttranslational modification, protein turnover, chaperones	O	COG5078	ubiquitin-conjugating enzyme	Molecular Function: ubiquitin-protein transferase activity (GO:0004842);|Molecular Function: ATP binding (GO:0005524);|Cellular Component: nucleus (GO:0005634);|Biological Process: postreplication repair (GO:0006301);|Biological Process: ubiquitin-dependent protein catabolic process (GO:0006511);|Biological Process: response to iron ion (GO:0010039);|Biological Process: root epidermal cell differ…	PF00179.26	Ubiquitin-conjugating enzyme
TRINITY_DN10170_c0_g2_i1_2	1.35666	5.18887	7.47528	0.444388	0	0	--	--	--	--	--	--	--	--	--	--	--	--	--	--	--	--	--	--	--	--	--
TRINITY_DN10171_c0_g1_i1_2	2.09795	1.46472	4.21052	3.82678	2.15133	2.03978	--	--	--	--	--	--	--	--	--	--	--	--	--	--	--	--	--	--	--	--	--
TRINITY_DN10171_c0_g1_i1_3	1.81417	5.61127	2.63592	7.18e-18	0.24134	0.233517	--	--	P14799|RS27A_NEUCR	40S ribosomal protein S27a NCU04553 OS=FGSC 987) GN=NCU04553 PE=1 SV=4	146/148(98.65)	K02977	RP-S27Ae, RPS27A	small subunit ribosomal protein S27Ae	ko03010	Ribosome	KOG0004	Ubiquitin/40S ribosomal protein S27a fusion	[J]	INFORMATION STORAGE AND PROCESSING	Translation, ribosomal structure and biogenesis	O	COG5272	ubiquitin	Molecular Function: structural constituent of ribosome (GO:0003735);|Cellular Component: nucleus (GO:0005634);|Cellular Component: cytoplasm (GO:0005737);|Cellular Component: ribosome (GO:0005840);|Biological Process: translation (GO:0006412);|Biological Process: protein ubiquitination (GO:0016567);|Biological Process: modification-dependent protein catabolic process (GO:0019941);|Molecular Funct…	PF00240.23,PF01599.19,PF11976.8	Ubiquitin family|Ribosomal protein S27a|Ubiquitin-2 like Rad60 SUMO-like
TRINITY_DN10173_c0_g2_i2_3	86.9483	86.455	86.813	85.7748	81.9736	76.2313	--	--	Q8LHP0|ELOF1_ORYSJ	Transcription elongation factor 1 homolog OsJ_25233 OS=Oryza sativa subsp. japonica (Rice) GN=OsJ_25233 PE=3 SV=1	--	--	--	--	--	--	KOG3214	Uncharacterized Zn ribbon-containing protein	[S]	POORLY CHARACTERIZED	Function unknown	S	COG4888	elongation factor 1 homolog	Molecular Function: RNA polymerase II complex binding (GO:0000993);|Biological Process: transcription elongation from RNA polymerase II promoter (GO:0006368);|Cellular Component: transcription elongation factor complex (GO:0008023);|Molecular Function: metal ion binding (GO:0046872);|Biological Process: chromatin-mediated maintenance of transcription (GO:0048096);	--	--
TRINITY_DN10176_c0_g1_i1_2	8.31181	7.48597	7.33266	14.8857	14.5391	14.1191	--	--	B8AXB6|UFL1_ORYSI	E3 UFM1-protein ligase 1 homolog OsI_18219 OS=Oryza sativa subsp. indica (Rice) GN=OsI_18219 PE=3 SV=1	--	--	--	--	--	--	KOG2235	Uncharacterized conserved protein	[S]	POORLY CHARACTERIZED	Function unknown	O	ENOG410XSRX	ligase 1	Molecular Function: transferase activity (GO:0016740);	PF09743.9	E3 UFM1-protein ligase 1
TRINITY_DN10176_c0_g1_i1_3	2.27656	2.01207	1.15653	1.42917	1.826	2.44788	--	--	P31115|PUS3_YEAST	tRNA pseudouridine(38/39) synthase YFL001W OS=Saccharomyces cerevisiae (strain ATCC 204508 / S288c) (Baker's yeast) GN=YFL001W PE=1 SV=1	--	--	--	--	--	--	KOG2554	Pseudouridylate synthase	[J]	INFORMATION STORAGE AND PROCESSING	Translation, ribosomal structure and biogenesis	J	COG0101	Formation of pseudouridine at positions 38, 39 and 40 in the anticodon stem and loop of transfer RNAs (By similarity)	Molecular Function: RNA binding (GO:0003723);|Cellular Component: nucleus (GO:0005634);|Cellular Component: cytoplasm (GO:0005737);|Molecular Function: pseudouridine synthase activity (GO:0009982);|Biological Process: tRNA pseudouridine synthesis (GO:0031119);|Molecular Function: tRNA pseudouridine synthase activity (GO:0106029);|Biological Process: mRNA pseudouridine synthesis (GO:1990481);	PF01416.20	tRNA pseudouridine synthase
TRINITY_DN10178_c0_g1_i1_1	1.61676	0.967679	1.49709	0.508335	0.682189	0.756256	--	--	Q8W4G6|CRK15_ARATH	Cysteine-rich receptor-like protein kinase 15 F21P8.120 OS=Arabidopsis thaliana (Mouse-ear cress) GN=F21P8.120 PE=2 SV=2	--	--	--	--	--	--	--	--	--	--	--	T	COG0515	Serine Threonine protein kinase	Molecular Function: protein serine/threonine kinase activity (GO:0004674);|Molecular Function: ATP binding (GO:0005524);|Cellular Component: integral component of membrane (GO:0016021);	--	--
TRINITY_DN10179_c0_g1_i1_2	2.31404	1.64222	1.9368	25.7623	28.1033	26.2543	--	--	--	--	--	--	--	--	--	--	--	--	--	--	--	--	--	--	--	--	--
TRINITY_DN1018_c0_g1_i1_1	4.45264	1.43463	2.35816	0.790068	0.519721	1.68451	--	--	--	--	--	--	--	--	--	--	--	--	--	--	--	--	--	--	--	--	--
TRINITY_DN10180_c0_g1_i2_2	26.9263	28.9529	30.2833	0.192653	0.317555	0.428811	--	--	--	--	--	--	--	--	--	--	--	--	--	--	--	S	ENOG410YCZW	DC1 domain-containing protein	--	PF03107.16	C1 domain
TRINITY_DN10181_c0_g1_i1_3	4.72643	8.08724	6.0285	1.9751	1.45582	0.451372	--	--	--	--	--	--	--	--	--	--	--	--	--	--	--	--	--	--	--	--	--
TRINITY_DN10184_c0_g1_i1_3	2.21499	2.73756	2.22231	0	0	0	--	--	--	--	--	--	--	--	--	--	--	--	--	--	--	S	ENOG410XQG8	Conserved hypothetical, protein	--	PF12697.7	Alpha/beta hydrolase family
TRINITY_DN10185_c0_g1_i1_1	9.22545	9.68023	9.28648	4.9853	4.47778	4.83302	--	--	P0C5E2|LRL12_ARATH	LEAF RUST 10 DISEASE-RESISTANCE LOCUS RECEPTOR-LIKE PROTEIN KINASE-like 1.2 F15H18.11 OS=Arabidopsis thaliana (Mouse-ear cress) GN=F15H18.11 PE=2 SV=3	--	--	--	--	--	--	KOG1187	Serine/threonine protein kinase	[T]	CELLULAR PROCESSES AND SIGNALING	Signal transduction mechanisms	T	COG0515	Serine Threonine protein kinase	--	PF00069.25,PF07714.17,PF13947.6,PF14380.6	Protein kinase domain|Protein tyrosine kinase|Wall-associated receptor kinase galacturonan-binding|Wall-associated receptor kinase C-terminal
TRINITY_DN10185_c0_g1_i1_2	11.2528	10.4422	10.8118	4.21416	4.62467	3.95977	--	--	Q9SYK0|HEXO2_ARATH	Beta-hexosaminidase 2 F3F20.4 OS=Arabidopsis thaliana (Mouse-ear cress) GN=F3F20.4 PE=1 SV=1	363/569(63.80)	K12373	HEXA_B	hexosaminidase [EC:3.2.1.52]	ko00511|ko00513|ko00520|ko00531|ko00603|ko00604	Other glycan degradation|Various types of N-glycan biosynthesis|Amino sugar and nucleotide sugar metabolism|Glycosaminoglycan degradation|Glycosphingolipid biosynthesis - globo and isoglobo series|Glycosphingolipid biosynthesis - ganglio series	KOG2499	Beta-N-acetylhexosaminidase	[G]	METABOLISM	Carbohydrate transport and metabolism	G	COG3525	ec 3.2.1.52	Molecular Function: beta-N-acetylhexosaminidase activity (GO:0004563);|Cellular Component: plasma membrane (GO:0005886);|Biological Process: carbohydrate metabolic process (GO:0005975);|Molecular Function: hexosaminidase activity (GO:0015929);|Molecular Function: UDP-glucosyltransferase activity (GO:0035251);|Molecular Function: N-acetyl-beta-D-galactosaminidase activity (GO:0102148);	PF00728.22,PF14845.6	Glycosyl hydrolase family 20, catalytic domain|beta-acetyl hexosaminidase like
TRINITY_DN10186_c0_g1_i1_3	4.06801	4.64024	5.02782	2.11556	1.96845	1.42803	--	--	--	--	--	--	--	--	--	--	--	--	--	--	--	--	--	--	--	--	--
TRINITY_DN10187_c0_g1_i1_2	1.70364	2.46559	1.28398	3.99203	4.39519	1.77566	--	--	--	--	--	--	--	--	--	--	--	--	--	--	--	--	--	--	--	--	--
TRINITY_DN10187_c0_g1_i1_3	7.65877	5.29546	6.57984	5.82174	6.1492	5.46993	--	--	Q8VZ52|ATG10_ARATH	Ubiquitin-like-conjugating enzyme ATG10 F21O3 OS=Arabidopsis thaliana (Mouse-ear cress) GN=F21O3 PE=1 SV=1	112/269(41.64)	K17888	ATG10L, ATG10	ubiquitin-like-conjugating enzyme ATG10	ko04136	Autophagy - other	KOG4741	Uncharacterized conserved protein	[S]	POORLY CHARACTERIZED	Function unknown	S	ENOG4111W4Q	autophagy related 10	Molecular Function: ubiquitin activating enzyme activity (GO:0004839);|Biological Process: autophagy (GO:0006914);|Biological Process: cellular response to nitrogen starvation (GO:0006995);|Cellular Component: integral component of membrane (GO:0016021);|Molecular Function: transferase activity (GO:0016740);|Biological Process: defense response to bacterium (GO:0042742);|Biological Process: cellu…	PF03987.15	Autophagocytosis associated protein, active-site domain
TRINITY_DN10187_c0_g1_i2_1	18.8632	17.5991	16.7777	22.5374	22.4998	16.6984	--	--	--	--	--	--	--	--	--	--	--	--	--	--	--	S	ENOG410XW1Y	transmembrane protein 69	--	PF11911.8	Protein of unknown function (DUF3429)
TRINITY_DN10188_c0_g1_i1_1	1.39294	1.3274	0.979921	0	0.136594	0	--	--	--	--	--	--	--	--	--	--	KOG2945	Predicted RNA-binding protein	[R]	POORLY CHARACTERIZED	General function prediction only	S	ENOG410YBHR	SERPINE1 mRNA binding protein 1	--	PF04774.15	Hyaluronan / mRNA binding family
TRINITY_DN10189_c0_g1_i1_1	3.36778	4.18994	3.4668	0.175138	0.174741	0.126673	--	--	Q9LDR9|EXP10_ARATH	Expansin-A10 T24P13.15 OS=Arabidopsis thaliana (Mouse-ear cress) GN=T24P13.15 PE=2 SV=1	--	--	--	--	--	--	--	--	--	--	--	G	ENOG410YCRV	loosening and extension of plant cell walls by disrupting non-covalent bonding between cellulose microfibrils and matrix glucans. No enzymatic activity has been found	--	PF01357.21,PF03330.18	Pollen allergen|Lytic transglycolase
TRINITY_DN10189_c0_g1_i1_3	4.54082	9.31222	5.82177	1.98143	2.51401	3.42297	--	--	--	--	--	--	--	--	--	--	--	--	--	--	--	--	--	--	--	--	--
TRINITY_DN10190_c0_g1_i1_2	19.0238	18.5936	19.8242	31.6725	40.2237	31.1234	--	--	F4JUL9|ARPC4_ARATH	Actin-related protein 2/3 complex subunit 4 dl3115c OS=Arabidopsis thaliana (Mouse-ear cress) GN=dl3115c PE=1 SV=1	158/168(94.05)	K05755	ARPC4	actin related protein 2/3 complex, subunit 4	ko04144	Endocytosis	KOG1876	Actin-related protein Arp2/3 complex, subunit ARPC4	[Z]	CELLULAR PROCESSES AND SIGNALING	Cytoskeleton	S	ENOG4111G2F	protein 2 3 complex, subunit	Molecular Function: actin binding (GO:0003779);|Cellular Component: cytoplasm (GO:0005737);|Cellular Component: Arp2/3 protein complex (GO:0005885);|Biological Process: actin filament polymerization (GO:0030041);|Biological Process: Arp2/3 complex-mediated actin nucleation (GO:0034314);|Cellular Component: cell projection (GO:0042995);	PF05856.12	ARP2/3 complex 20 kDa subunit (ARPC4)
TRINITY_DN10190_c0_g1_i2_1	77.5452	76.0668	79.3957	215.844	220.982	218.788	--	--	P29766|RL8_SOLLC	60S ribosomal protein L8 RPL2 OS=Solanum lycopersicum (Tomato) (Lycopersicon esculentum) GN=RPL2 PE=2 SV=1	241/259(93.05)	K02938	RP-L8e, RPL8	large subunit ribosomal protein L8e	ko03010	Ribosome	KOG2309	60s ribosomal protein L2/L8	[J]	INFORMATION STORAGE AND PROCESSING	Translation, ribosomal structure and biogenesis	J	COG0090	One of the primary rRNA binding proteins. Required for association of the 30S and 50S subunits to form the 70S ribosome, for tRNA binding and peptide bond formation. It has been suggested to have peptidyltransferase activity	Biological Process: cytoplasmic translation (GO:0002181);|Molecular Function: structural constituent of ribosome (GO:0003735);|Cellular Component: cytosolic large ribosomal subunit (GO:0022625);	PF03947.18,PF00181.23	Ribosomal Proteins L2, C-terminal domain|Ribosomal Proteins L2, RNA binding domain
TRINITY_DN10191_c0_g1_i1_1	1.02027	0.507987	1.31868	4.13521	1.30326	2.52767	--	--	--	--	--	--	--	--	--	--	--	--	--	--	--	--	--	--	--	--	--
TRINITY_DN10191_c0_g1_i1_2	1.49078	1.12015	3.09361	2.73706	4.90081	2.70862	--	--	Q9LFH9|LRK81_ARATH	L-type lectin-domain containing receptor kinase VIII.1 F4P12.80 OS=Arabidopsis thaliana (Mouse-ear cress) GN=F4P12.80 PE=2 SV=1	--	--	--	--	--	--	--	--	--	--	--	T	COG0515	Serine Threonine protein kinase	Biological Process: defense response to oomycetes (GO:0002229);|Molecular Function: transmembrane receptor protein serine/threonine kinase activity (GO:0004675);|Molecular Function: ATP binding (GO:0005524);|Cellular Component: plasma membrane (GO:0005886);|Biological Process: defense response (GO:0006952);|Cellular Component: integral component of membrane (GO:0016021);|Molecular Function: carbo…	--	--
TRINITY_DN10192_c0_g2_i1_1	48.3269	49.206	48.5184	63.1988	62.3319	63.9055	--	--	Q9LKA4|UBA2C_ARATH	UBP1-associated protein 2C K15M2.15 OS=Arabidopsis thaliana (Mouse-ear cress) GN=K15M2.15 PE=2 SV=1	203/367(55.31)	K12741	HNRNPA1_3	heterogeneous nuclear ribonucleoprotein A1/A3	ko03040	Spliceosome	KOG0118	FOG: RRM domain	[R]	POORLY CHARACTERIZED	General function prediction only	S	ENOG410Z77Q	RNA recognition motif. (a.k.a. RRM, RBD, or RNP domain)	Molecular Function: RNA binding (GO:0003723);|Molecular Function: mRNA binding (GO:0003729);|Cellular Component: nucleus (GO:0005634);|Cellular Component: nucleolus (GO:0005730);|Biological Process: defense response (GO:0006952);|Biological Process: cell death (GO:0008219);|Biological Process: ethylene biosynthetic process (GO:0009693);|Biological Process: leaf senescence (GO:0010150);|Cellular C…	PF00076.22,PF16367.5	RNA recognition motif. (a.k.a. RRM, RBD, or RNP domain)|RNA recognition motif
TRINITY_DN10193_c0_g1_i2_2	7.2937	7.46655	7.43959	10.9027	10.6054	10.9906	--	--	--	--	--	--	--	--	--	--	--	--	--	--	--	S	ENOG410ZWEA	Cell division cycle associated 7	--	--	--
TRINITY_DN10193_c0_g1_i3_1	6.43074	5.03893	4.40319	7.14051	7.07548	8.35512	--	--	--	--	--	--	--	--	--	--	--	--	--	--	--	--	--	--	--	--	--
TRINITY_DN10196_c0_g1_i1_3	7.9953	8.26928	8.69913	1.90347	1.65148	1.58655	--	--	Q6NPN5|FK113_ARATH	F-box/kelch-repeat protein At5g26960 F2P16.220 OS=Arabidopsis thaliana (Mouse-ear cress) GN=F2P16.220 PE=2 SV=1	--	--	--	--	--	--	KOG1072	FOG: Kelch repeat	[R]	POORLY CHARACTERIZED	General function prediction only	S	ENOG4110X8D	Kelch repeat-containing F-box family protein	--	PF01344.25,PF13964.6,PF13415.6,PF07646.15	Kelch motif|Kelch motif|Galactose oxidase, central domain|Kelch motif
TRINITY_DN10197_c0_g1_i1_1	266.634	252.081	271.318	345.611	345.626	328.351	--	--	Q943F3|RL18A_ORYSJ	60S ribosomal protein L18a OsJ_03475 OS=Oryza sativa subsp. japonica (Rice) GN=OsJ_03475 PE=1 SV=1	162/178(91.01)	K02882	RP-L18Ae, RPL18A	large subunit ribosomal protein L18Ae	ko03010	Ribosome	KOG0829	60S ribosomal protein L18A	[J]	INFORMATION STORAGE AND PROCESSING	Translation, ribosomal structure and biogenesis	J	COG2157	ribosomal protein	Molecular Function: structural constituent of ribosome (GO:0003735);|Biological Process: translation (GO:0006412);|Cellular Component: cytosolic large ribosomal subunit (GO:0022625);	PF01775.17	Ribosomal proteins 50S-L18Ae/60S-L20/60S-L18A
TRINITY_DN10197_c0_g1_i1_2	4.75328	6.07516	5.49657	0.0727087	0	0	--	--	Q766C2|NEP2_NEPGR	Aspartic proteinase nepenthesin-2 nep2 OS=Nepenthes gracilis (Slender pitcher plant) GN=nep2 PE=1 SV=1	--	--	--	--	--	--	KOG1339	Aspartyl protease	[O]	CELLULAR PROCESSES AND SIGNALING	Posttranslational modification, protein turnover, chaperones	O	ENOG410XNV7	aspartic	Molecular Function: aspartic-type endopeptidase activity (GO:0004190);|Cellular Component: extracellular region (GO:0005576);	PF14543.6,PF14541.6,PF00026.23	Xylanase inhibitor N-terminal|Xylanase inhibitor C-terminal|Eukaryotic aspartyl protease
TRINITY_DN10197_c0_g1_i2_3	48.7342	46.6396	46.6344	61.3293	61.6548	64.0874	--	--	Q9ASS2|FREE1_ARATH	Protein FREE1 T20H2.10 OS=Arabidopsis thaliana (Mouse-ear cress) GN=T20H2.10 PE=1 SV=1	--	--	--	--	--	--	KOG1729	FYVE finger containing protein	[R]	POORLY CHARACTERIZED	General function prediction only	S	ENOG410XREA	FYVE zinc finger	Cellular Component: ESCRT I complex (GO:0000813);|Molecular Function: mRNA binding (GO:0003729);|Cellular Component: nucleus (GO:0005634);|Biological Process: protein transport (GO:0015031);|Cellular Component: late endosome membrane (GO:0031902);|Biological Process: multivesicular body assembly (GO:0036258);|Molecular Function: ubiquitin binding (GO:0043130);|Molecular Function: metal ion bindin…	PF01363.21	FYVE zinc finger
TRINITY_DN10199_c0_g1_i1_2	2.58963	1.38641	2.1975	3.0931	3.66552	2.2324	--	--	--	--	--	--	--	--	--	--	--	--	--	--	--	S	ENOG4111X6Z	NA	--	PF14724.6	Mitochondrial-associated sphingomyelin phosphodiesterase
TRINITY_DN10200_c0_g1_i1_1	3.35122	1.64802	1.6768	0.206439	2.78e-24	0	--	--	P56289|IF5A1_SCHPO	Eukaryotic translation initiation factor 5A-1 SPAC26H5.10c OS=Schizosaccharomyces pombe (strain 972 / ATCC 24843) (Fission yeast) GN=SPAC26H5.10c PE=1 SV=1	--	--	--	--	--	--	KOG3271	Translation initiation factor 5A (eIF-5A)	[J]	INFORMATION STORAGE AND PROCESSING	Translation, ribosomal structure and biogenesis	J	COG0231	Involved in peptide bond synthesis. Stimulates efficient translation and peptide-bond synthesis on native or reconstituted 70S ribosomes in vitro. Probably functions indirectly by altering the affinity of the ribosome for aminoacyl-tRNA, thus increasing their reactivity as acceptors for peptidyl transferase (By similarity)	Biological Process: cytoplasmic translational elongation (GO:0002182);|Biological Process: cytoplasmic translational termination (GO:0002184);|Molecular Function: translation elongation factor activity (GO:0003746);|Cellular Component: nucleus (GO:0005634);|Cellular Component: nucleolus (GO:0005730);|Cellular Component: cytosol (GO:0005829);|Biological Process: translational frameshifting (GO:000…	--	--
TRINITY_DN10200_c0_g1_i1_2	1.0159	0.749031	4.40655	1.99811	2.78194	2.69467	--	--	Q8RWE8|GGAP1_ARATH	GDP-L-galactose phosphorylase 1 F10M23.190 OS=Arabidopsis thaliana (Mouse-ear cress) GN=F10M23.190 PE=1 SV=1	162/313(51.76)	K14190	VTC2_5	GDP-L-galactose phosphorylase [EC:2.7.7.69]	ko00053	Ascorbate and aldarate metabolism	KOG2720	Predicted hydrolase (HIT family)	[R]	POORLY CHARACTERIZED	General function prediction only	S	ENOG4111FR6	GDP-D-glucose phosphorylase	Molecular Function: nucleotide binding (GO:0000166);|Molecular Function: guanyl-nucleotide exchange factor activity (GO:0005085);|Cellular Component: nucleus (GO:0005634);|Cellular Component: cytoplasm (GO:0005737);|Biological Process: glucose metabolic process (GO:0006006);|Molecular Function: mannose-1-phosphate guanylyltransferase (GDP) activity (GO:0008928);|Biological Process: response to he…	--	--
TRINITY_DN10200_c0_g2_i1_1	2.62687	2.38619	1.02849	0.217001	5.77e-07	0	--	--	Q9UST4|IF5A2_SCHPO	Eukaryotic translation initiation factor 5A-2 SPBC336.10c OS=Schizosaccharomyces pombe (strain 972 / ATCC 24843) (Fission yeast) GN=SPBC336.10c PE=3 SV=2	--	--	--	--	--	--	KOG3271	Translation initiation factor 5A (eIF-5A)	[J]	INFORMATION STORAGE AND PROCESSING	Translation, ribosomal structure and biogenesis	J	COG0231	Involved in peptide bond synthesis. Stimulates efficient translation and peptide-bond synthesis on native or reconstituted 70S ribosomes in vitro. Probably functions indirectly by altering the affinity of the ribosome for aminoacyl-tRNA, thus increasing their reactivity as acceptors for peptidyl transferase (By similarity)	Biological Process: cytoplasmic translational elongation (GO:0002182);|Biological Process: cytoplasmic translational termination (GO:0002184);|Molecular Function: translation elongation factor activity (GO:0003746);|Cellular Component: nucleus (GO:0005634);|Cellular Component: cytosol (GO:0005829);|Biological Process: translational frameshifting (GO:0006452);|Molecular Function: translation termi…	--	--
TRINITY_DN10202_c0_g1_i1_3	1.09858	0.453353	3.27621	5.42014	7.81124	9.29548	--	--	--	--	--	--	--	--	--	--	--	--	--	--	--	--	--	--	--	--	--
TRINITY_DN10203_c0_g1_i1_1	0.116354	0.500177	0.584611	2.38192	2.80039	1.89731	--	--	--	--	--	--	--	--	--	--	--	--	--	--	--	--	--	--	--	--	--
TRINITY_DN10204_c0_g1_i1_1	4.15659	4.46781	4.53371	17.0068	16.8918	17.6029	--	--	P33753|TRM2_YEAST	tRNA (uracil(54)-C(5))-methyltransferase YKR056W OS=Saccharomyces cerevisiae (strain ATCC 204508 / S288c) (Baker's yeast) GN=YKR056W PE=1 SV=2	--	--	--	--	--	--	KOG2187	tRNA uracil-5-methyltransferase and related tRNA-modifying enzymes	[J]	INFORMATION STORAGE AND PROCESSING	Translation, ribosomal structure and biogenesis	J	COG2265	catalyzes the formation of 5-methyl-uridine at position	Molecular Function: single-stranded DNA endodeoxyribonuclease activity (GO:0000014);|Biological Process: tRNA modification (GO:0006400);|Molecular Function: tRNA (m5U54) methyltransferase activity (GO:0030696);|Molecular Function: S-adenosylmethionine-dependent tRNA (m5U54) methyltransferase activity (GO:0030697);|Molecular Function: double-stranded DNA 5'-3' exodeoxyribonuclease activity (GO:005…	PF05958.11,PF13847.6,PF13649.6,PF05175.14	tRNA (Uracil-5-)-methyltransferase|Methyltransferase domain|Methyltransferase domain|Methyltransferase small domain
TRINITY_DN10204_c0_g1_i1_3	0.373793	0.185473	0.153582	0.434113	0.916653	0.852218	--	--	--	--	--	--	--	--	--	--	--	--	--	--	--	--	--	--	--	--	--
TRINITY_DN10205_c0_g2_i1_2	2.14881	0.699605	2.5435	0.0838641	0.378391	0.297553	--	--	Q9ZT82|CALSC_ARATH	Callose synthase 12 F9H3.18 OS=Arabidopsis thaliana (Mouse-ear cress) GN=F9H3.18 PE=2 SV=1	--	--	--	--	--	--	KOG0916	1,3-beta-glucan synthase/callose synthase catalytic subunit	[M]	CELLULAR PROCESSES AND SIGNALING	Cell wall/membrane/envelope biogenesis	S	ENOG410XQ8V	synthase	Biological Process: reproduction (GO:0000003);|Cellular Component: 1,3-beta-D-glucan synthase complex (GO:0000148);|Molecular Function: 1,3-beta-D-glucan synthase activity (GO:0003843);|Cellular Component: Golgi apparatus (GO:0005794);|Cellular Component: plasma membrane (GO:0005886);|Biological Process: (1->3)-beta-D-glucan biosynthetic process (GO:0006075);|Biological Process: defense response …	PF14288.6	1,3-beta-glucan synthase subunit FKS1, domain-1
TRINITY_DN10207_c0_g1_i1_2	23.5586	21.1627	21.7648	2.11232	0.871476	0.743669	--	--	Q8LBW3|LBD12_ARATH	LOB domain-containing protein 12 T27E13.13 OS=Arabidopsis thaliana (Mouse-ear cress) GN=T27E13.13 PE=1 SV=2	--	--	--	--	--	--	--	--	--	--	--	S	ENOG410YHTF	lob domain-containing protein	Molecular Function: DNA binding (GO:0003677);|Biological Process: leaf morphogenesis (GO:0009965);|Biological Process: shoot system morphogenesis (GO:0010016);	PF03195.14	Lateral organ boundaries (LOB) domain	1F	LOB
TRINITY_DN10208_c0_g1_i1_3	35.9118	35.7162	34.9014	69.6627	71.7386	67.3298	--	--	Q9M330|PSMF1_ARATH	Probable proteasome inhibitor F5K20_270 OS=Arabidopsis thaliana (Mouse-ear cress) GN=F5K20_270 PE=1 SV=1	176/304(57.89)	K06700	PSMF1	proteasome inhibitor subunit 1 (PI31)	ko03050	Proteasome	KOG4761	Proteasome formation inhibitor PI31	[O]	CELLULAR PROCESSES AND SIGNALING	Posttranslational modification, protein turnover, chaperones	O	ENOG4111GK4	positive regulation of cellular protein metabolic process	Cellular Component: proteasome complex (GO:0000502);|Cellular Component: nucleus (GO:0005634);|Cellular Component: endoplasmic reticulum (GO:0005783);|Cellular Component: plasma membrane (GO:0005886);|Biological Process: ubiquitin-dependent protein catabolic process (GO:0006511);|Biological Process: cellular response to auxin stimulus (GO:0071365);|Biological Process: negative regulation of prote…	PF11566.8,PF08577.11	PI31 proteasome regulator N-terminal|PI31 proteasome regulator
TRINITY_DN10208_c0_g1_i2_2	5.88304	6.36718	5.5035	28.5445	27.2436	28.0485	--	--	O03982|HIP39_ARATH	Heavy metal-associated isoprenylated plant protein 39 F22L4.5 OS=Arabidopsis thaliana (Mouse-ear cress) GN=F22L4.5 PE=2 SV=1	--	--	--	--	--	--	KOG1603	Copper chaperone	[P]	METABOLISM	Inorganic ion transport and metabolism	S	COG2608	heavy metal transport detoxification protein	Biological Process: metal ion transport (GO:0030001);|Molecular Function: metal ion binding (GO:0046872);	PF00403.26	Heavy-metal-associated domain
TRINITY_DN10209_c0_g1_i1_1	60.2424	56.2857	58.0819	52.6831	59.0411	56.0965	--	--	--	--	--	--	--	--	--	--	--	--	--	--	--	S	ENOG410YN3B	NA	--	--	--
TRINITY_DN10209_c0_g1_i1_2	2.32908	4.26485	3.89703	2.58822	5.02402	1.96387	--	--	--	--	--	--	--	--	--	--	--	--	--	--	--	--	--	--	--	--	--
TRINITY_DN10209_c0_g1_i1_3	0.53345	1.58433	1.56778	1.30918	1.13836	1.08667	--	--	--	--	--	--	--	--	--	--	--	--	--	--	--	--	--	--	--	--	--
TRINITY_DN1021_c0_g1_i1_1	3.82133	0.54996	2.55262	2.72075	1.36627	0.87227	--	--	--	--	--	--	--	--	--	--	--	--	--	--	--	--	--	--	--	--	--
TRINITY_DN10210_c0_g1_i1_1	3.5688	3.55394	3.81418	2.32393	1.66754	1.91203	--	--	--	--	--	--	--	--	--	--	--	--	--	--	--	S	ENOG410YWA5	glucose-repressible protein	--	--	--
TRINITY_DN10210_c0_g1_i1_2	17.8763	16.5589	16.5665	9.4964	9.59287	9.22777	--	--	Q6NQE2|FQRL1_ARATH	Probable NAD(P)H dehydrogenase (quinone) FQR1-like 1 At4g27270 OS=Arabidopsis thaliana (Mouse-ear cress) GN=At4g27270 PE=1 SV=1	181/202(89.60)	K03809	wrbA	NAD(P)H dehydrogenase (quinone) [EC:1.6.5.2]	ko00130	Ubiquinone and other terpenoid-quinone biosynthesis	KOG3135	1,4-benzoquinone reductase-like; Trp repressor binding protein-like/protoplast-secreted protein	[R]	POORLY CHARACTERIZED	General function prediction only	S	COG0655	Nadph-dependent fmn reductase	Molecular Function: NAD(P)H dehydrogenase (quinone) activity (GO:0003955);|Cellular Component: plasma membrane (GO:0005886);|Cellular Component: plasmodesma (GO:0009506);|Molecular Function: FMN binding (GO:0010181);|Biological Process: oxidation-reduction process (GO:0055114);	PF03358.15,PF02525.17	NADPH-dependent FMN reductase|Flavodoxin-like fold
TRINITY_DN10210_c0_g1_i1_3	21.9977	21.1141	20.3396	23.6909	23.4976	23.7811	--	--	Q6R2J8|SRF8_ARATH	Protein STRUBBELIG-RECEPTOR FAMILY 8 F1N20.230 OS=Arabidopsis thaliana (Mouse-ear cress) GN=F1N20.230 PE=1 SV=1	--	--	--	--	--	--	KOG1187	Serine/threonine protein kinase	[T]	CELLULAR PROCESSES AND SIGNALING	Signal transduction mechanisms	T	COG0515	Serine Threonine protein kinase	--	PF07714.17,PF00069.25,PF13855.6,PF08263.12	Protein tyrosine kinase|Protein kinase domain|Leucine rich repeat|Leucine rich repeat N-terminal domain
TRINITY_DN10211_c0_g1_i1_3	1.50154	1.07915	1.72946	3.08237	2.27967	3.79552	--	--	--	--	--	--	--	--	--	--	--	--	--	--	--	--	--	--	--	--	--
TRINITY_DN10212_c0_g1_i1_2	8.10727	3.23988	12.6391	1.10042	1.66324	3.16637	--	--	--	--	--	--	--	--	--	--	--	--	--	--	--	--	--	--	--	--	--
TRINITY_DN10213_c0_g1_i1_2	0	1.11e-24	0.079925	0.0468109	0.461319	0.914481	--	--	--	--	--	--	--	--	--	--	--	--	--	--	--	--	--	--	--	--	--
TRINITY_DN10213_c0_g2_i1_2	0.318785	2.28e-09	0.164533	0.489245	1.00121	1.07767	--	--	--	--	--	--	--	--	--	--	--	--	--	--	--	--	--	--	--	--	--
TRINITY_DN10214_c0_g1_i1_1	3.60584	1.38924	1.30228	1.25945	1.30916	1.47761	--	--	--	--	--	--	--	--	--	--	--	--	--	--	--	--	--	--	--	--	--
TRINITY_DN10214_c0_g2_i1_3	1.43776	2.17415	1.44814	0	0	0	--	--	Q9S9Q9|Y1044_ARATH	BTB/POZ domain-containing protein At1g30440 F26G16.2 OS=Arabidopsis thaliana (Mouse-ear cress) GN=F26G16.2 PE=1 SV=2	--	--	--	--	--	--	--	--	--	--	--	S	ENOG410ZHWZ	BTB POZ domain-containing protein	Cellular Component: plasma membrane (GO:0005886);|Biological Process: protein ubiquitination (GO:0016567);	PF03000.14	NPH3 family
TRINITY_DN10215_c0_g1_i1_3	5.87531	6.76333	5.85497	0	0	0	--	--	O14313|PMP20_SCHPO	Peroxisomal membrane associated protein 20 SPCC330.06c OS=Schizosaccharomyces pombe (strain 972 / ATCC 24843) (Fission yeast) GN=SPCC330.06c PE=1 SV=2	117/156(75.00)	K11187	PRDX5	peroxiredoxin 5, atypical 2-Cys peroxiredoxin [EC:1.11.1.15]	ko04146	Peroxisome	KOG0541	Alkyl hydroperoxide reductase/peroxiredoxin	[O]	CELLULAR PROCESSES AND SIGNALING	Posttranslational modification, protein turnover, chaperones	O	COG0678	peroxiredoxin	Cellular Component: nucleus (GO:0005634);|Cellular Component: cytoplasm (GO:0005737);|Cellular Component: mitochondrion (GO:0005739);|Cellular Component: peroxisome (GO:0005777);|Cellular Component: cytosol (GO:0005829);|Molecular Function: thioredoxin peroxidase activity (GO:0008379);|Biological Process: cellular response to oxidative stress (GO:0034599);|Biological Process: protein refolding (G…	PF08534.10,PF00578.21	Redoxin|AhpC/TSA family
TRINITY_DN10216_c0_g1_i1_1	2.86402	2.20004	2.32174	4.97189	5.18217	4.72482	--	--	Q9ZVN2|Y1457_ARATH	Acyltransferase-like protein At1g54570, chloroplastic T22H22.2 OS=Arabidopsis thaliana (Mouse-ear cress) GN=T22H22.2 PE=1 SV=1	--	--	--	--	--	--	--	--	--	--	--	I	COG0204	Acyltransferase	Molecular Function: diacylglycerol O-acyltransferase activity (GO:0004144);|Cellular Component: chloroplast (GO:0009507);|Cellular Component: plastoglobule (GO:0010287);|Biological Process: triglyceride biosynthetic process (GO:0019432);|Biological Process: phytol metabolic process (GO:0033306);	PF03982.13,PF12697.7,PF01553.21	Diacylglycerol acyltransferase|Alpha/beta hydrolase family|Acyltransferase
TRINITY_DN10216_c0_g1_i1_3	0.580283	1.17272	1.64765	0.906111	1.18844	1.36715	--	--	Q9FFN2|GLYT3_ARATH	Probable glycosyltransferase At5g03795 MED24 OS=Arabidopsis thaliana (Mouse-ear cress) GN=MED24 PE=3 SV=2	--	--	--	--	--	--	KOG1021	Acetylglucosaminyltransferase EXT1/exostosin 1	[GMW]	METABOLISM|CELLULAR PROCESSES AND SIGNALING|CELLULAR PROCESSES AND SIGNALING	Carbohydrate transport and metabolism |Cell wall/membrane/envelope biogenesis |Extracellular structures	S	ENOG410XTFH	Exostosin	Cellular Component: Golgi membrane (GO:0000139);|Biological Process: protein glycosylation (GO:0006486);|Cellular Component: integral component of membrane (GO:0016021);|Molecular Function: transferase activity, transferring glycosyl groups (GO:0016757);|Biological Process: cell wall organization (GO:0071555);	PF03016.15	Exostosin family
TRINITY_DN10217_c0_g1_i1_1	43.0033	43.4416	42.1489	37.1168	34.94	36.0452	--	--	Q9SRY4|LPA1_ARATH	Protein LOW PSII ACCUMULATION 1, chloroplastic F22D16.9 OS=Arabidopsis thaliana (Mouse-ear cress) GN=F22D16.9 PE=1 SV=1	--	--	--	--	--	--	--	--	--	--	--	S	ENOG410YYDP	Protein of unknown function (DUF3493)	Cellular Component: chloroplast (GO:0009507);|Cellular Component: chloroplast thylakoid membrane (GO:0009535);|Biological Process: photosystem II oxygen evolving complex assembly (GO:0010270);|Cellular Component: integral component of membrane (GO:0016021);	PF11998.8,PF00515.28,PF07719.17	Low psii accumulation1 / Rep27|Tetratricopeptide repeat|Tetratricopeptide repeat
TRINITY_DN10217_c0_g1_i1_2	0.868133	0	0.882742	1.26087	5.38234	0.962612	--	--	--	--	--	--	--	--	--	--	--	--	--	--	--	--	--	--	--	--	--
TRINITY_DN10218_c0_g1_i1_3	14.8563	21.2122	19.7745	52.8436	53.0199	53.3184	--	--	Q9LJQ9|CX171_ARATH	Cytochrome c oxidase copper chaperone 1 K7L4.21 OS=Arabidopsis thaliana (Mouse-ear cress) GN=K7L4.21 PE=2 SV=1	44/53(83.02)	K02260	COX17	cytochrome c oxidase assembly protein subunit 17	ko00190	Oxidative phosphorylation	KOG3496	Cytochrome c oxidase assembly protein/Cu2+ chaperone COX17	[O]	CELLULAR PROCESSES AND SIGNALING	Posttranslational modification, protein turnover, chaperones	O	ENOG410XVYQ	cytochrome C oxidase	Cellular Component: mitochondrial intermembrane space (GO:0005758);|Biological Process: copper ion transport (GO:0006825);|Biological Process: response to bacterium (GO:0009617);|Molecular Function: copper chaperone activity (GO:0016531);|Biological Process: response to copper ion (GO:0046688);	--	--
TRINITY_DN10219_c0_g1_i1_2	2.72322	2.80194	2.9594	1.10296	2.53868	2.26222	--	--	--	--	--	--	--	--	--	--	--	--	--	--	--	--	--	--	--	--	--
TRINITY_DN1022_c0_g1_i1_3	0	3.40203	0.559622	0.827544	1.29057	1.22877	--	--	--	--	--	--	--	--	--	--	--	--	--	--	--	--	--	--	--	--	--
TRINITY_DN10220_c0_g1_i1_3	1.44568	1.67461	1.45242	2.03574	1.69875	2.11138	--	--	--	--	--	--	--	--	--	--	--	--	--	--	--	S	ENOG4111S35	Plant-specific domain TIGR01615 family protein	--	PF04720.12	PDDEXK-like family of unknown function
TRINITY_DN10220_c0_g2_i1_1	1.21334	2.18612	0.722872	4.12024	1.25199	1.81691	--	--	P49098|CYB5_TOBAC	Cytochrome b5 . OS=Nicotiana tabacum (Common tobacco) GN=. PE=2 SV=1	--	--	--	--	--	--	KOG0537	Cytochrome b5	[C]	METABOLISM	Energy production and conversion	CI	COG5274	cytochrome b5	Cellular Component: endoplasmic reticulum membrane (GO:0005789);|Cellular Component: integral component of membrane (GO:0016021);|Molecular Function: heme binding (GO:0020037);|Cellular Component: organelle membrane (GO:0031090);|Molecular Function: metal ion binding (GO:0046872);|Biological Process: oxidation-reduction process (GO:0055114);	--	--
TRINITY_DN10221_c0_g1_i1_1	0.415109	1.2792	1.24862	4.55497	3.29561	4.52058	--	--	--	--	--	--	--	--	--	--	--	--	--	--	--	--	--	--	--	--	--
TRINITY_DN10221_c0_g1_i2_3	25.2226	25.7702	27.1411	63.1719	65.0367	60.7876	--	--	A8MR89|AEL1_ARATH	Protein AE7-like 1 F18B3 OS=Arabidopsis thaliana (Mouse-ear cress) GN=F18B3 PE=3 SV=1	--	--	--	--	--	--	KOG3381	Uncharacterized conserved protein	[S]	POORLY CHARACTERIZED	Function unknown	S	COG5133	Family with sequence similarity 96, member	Biological Process: iron-sulfur cluster assembly (GO:0016226);	PF01883.19	Iron-sulfur cluster assembly protein
TRINITY_DN10224_c0_g1_i1_3	1.51666	2.4929	2.04968	3.30964	3.66736	3.11726	--	--	O64791|SY124_ARATH	Syntaxin-124 T1F9.22 OS=Arabidopsis thaliana (Mouse-ear cress) GN=T1F9.22 PE=2 SV=1	171/287(59.58)	K08486	STX1B_2_3	syntaxin 1B/2/3	ko04130	SNARE interactions in vesicular transport	KOG0810	SNARE protein Syntaxin 1 and related proteins	[U]	CELLULAR PROCESSES AND SIGNALING	Intracellular trafficking, secretion, and vesicular transport	U	COG5074	SYNtaxin	Molecular Function: SNARE binding (GO:0000149);|Molecular Function: SNAP receptor activity (GO:0005484);|Cellular Component: plasma membrane (GO:0005886);|Biological Process: intracellular protein transport (GO:0006886);|Biological Process: exocytosis (GO:0006887);|Biological Process: vesicle fusion (GO:0006906);|Biological Process: pollen tube growth (GO:0009860);|Cellular Component: endomembran…	PF00804.25,PF05739.19	Syntaxin|SNARE domain
TRINITY_DN10224_c0_g1_i2_1	13.3071	13.9736	14.0809	2.39582	2.39774	2.89927	--	--	Q9ZU46|ZAR1_ARATH	Receptor protein kinase-like protein ZAR1 F10A8.9 OS=Arabidopsis thaliana (Mouse-ear cress) GN=F10A8.9 PE=1 SV=1	--	--	--	--	--	--	--	--	--	--	--	S	COG4886	leucine Rich Repeat	Molecular Function: protein serine/threonine kinase activity (GO:0004674);|Molecular Function: ATP binding (GO:0005524);|Cellular Component: plasma membrane (GO:0005886);|Cellular Component: plant-type cell wall (GO:0009505);|Cellular Component: chloroplast (GO:0009507);|Cellular Component: chloroplast stroma (GO:0009570);|Biological Process: zygote asymmetric cytokinesis in embryo sac (GO:001006…	PF00069.25,PF07714.17,PF13855.6,PF08263.12,PF00560.33,PF12799.7	Protein kinase domain|Protein tyrosine kinase|Leucine rich repeat|Leucine rich repeat N-terminal domain|Leucine Rich Repeat|Leucine Rich repeats (2 copies)
TRINITY_DN10228_c0_g1_i2_1	3.05344	1.48273	2.65275	1.58049	0.433229	1.15256	--	--	Q8W207|CSN2_ARATH	COP9 signalosome complex subunit 2 T20P8.4 OS=Arabidopsis thaliana (Mouse-ear cress) GN=T20P8.4 PE=1 SV=1	--	--	--	--	--	--	KOG1464	COP9 signalosome, subunit CSN2	[OT]	CELLULAR PROCESSES AND SIGNALING|CELLULAR PROCESSES AND SIGNALING	Posttranslational modification, protein turnover, chaperones |Signal transduction mechanisms	O	COG5159	cop9 signalosome complex subunit	Biological Process: protein deneddylation (GO:0000338);|Molecular Function: transcription corepressor activity (GO:0003714);|Cellular Component: nucleus (GO:0005634);|Cellular Component: cytosol (GO:0005829);|Biological Process: multicellular organism development (GO:0007275);|Cellular Component: COP9 signalosome (GO:0008180);|Biological Process: red, far-red light phototransduction (GO:0009585);…	PF01399.27	PCI domain
TRINITY_DN10229_c0_g1_i1_2	26.0935	23.2881	25.8108	6.17732	4.49803	6.23306	--	--	P94014|GL21_ARATH	Germin-like protein subfamily 2 member 1 F14J9.22 OS=Arabidopsis thaliana (Mouse-ear cress) GN=F14J9.22 PE=2 SV=2	--	--	--	--	--	--	--	--	--	--	--	S	ENOG410YCIH	germin-like protein	Cellular Component: cell wall (GO:0005618);|Cellular Component: nucleus (GO:0005634);|Biological Process: response to cold (GO:0009409);|Cellular Component: plasmodesma (GO:0009506);|Biological Process: plasmodesmata-mediated intercellular transport (GO:0010497);|Molecular Function: manganese ion binding (GO:0030145);|Molecular Function: nutrient reservoir activity (GO:0045735);|Cellular Componen…	PF00190.22,PF07883.11	Cupin|Cupin domain
TRINITY_DN10229_c0_g1_i1_3	8.55135	9.04263	8.78098	47.3774	46.4501	41.1832	--	--	--	--	--	--	--	--	--	--	--	--	--	--	--	S	ENOG410Y5J2	NA	--	--	--
TRINITY_DN10229_c0_g1_i3_1	3.71058	3.7349	3.89375	1.35456	1.82171	1.75016	--	--	O80449|DIOX4_ARATH	Probable 2-oxoglutarate-dependent dioxygenase ANS F16M14.17 OS=Arabidopsis thaliana (Mouse-ear cress) GN=F16M14.17 PE=2 SV=1	--	--	--	--	--	--	KOG0143	Iron/ascorbate family oxidoreductases	[QR]	METABOLISM|POORLY CHARACTERIZED	Secondary metabolites biosynthesis, transport and catabolism |General function prediction only	S	ENOG410YRMU	NA	Cellular Component: cytosol (GO:0005829);|Biological Process: flavonoid biosynthetic process (GO:0009813);|Molecular Function: metal ion binding (GO:0046872);|Molecular Function: dioxygenase activity (GO:0051213);|Molecular Function: jasmonic acid hydrolase (GO:0120091);|Biological Process: regulation of jasmonic acid mediated signaling pathway (GO:2000022);	PF14226.6	non-haem dioxygenase in morphine synthesis N-terminal
TRINITY_DN10230_c0_g1_i1_2	8.28691	3.01763	5.5474	6.65709	8.8566	4.16227	--	--	--	--	--	--	--	--	--	--	--	--	--	--	--	--	--	--	--	--	--
TRINITY_DN10230_c0_g1_i1_3	0.000337846	1.31967	2.31501	2.18044	4.84022	4.08842	--	--	--	--	--	--	--	--	--	--	--	--	--	--	--	--	--	--	--	--	--
TRINITY_DN10230_c0_g1_i3_1	9.72739	8.42754	6.89402	14.7432	15.9737	15.7346	--	--	P40991|NOP2_YEAST	25S rRNA (cytosine(2870)-C(5))-methyltransferase N2428 OS=Saccharomyces cerevisiae (strain ATCC 204508 / S288c) (Baker's yeast) GN=N2428 PE=1 SV=1	--	--	--	--	--	--	KOG1122	tRNA and rRNA cytosine-C5-methylase (nucleolar protein NOL1/NOP2)	[A]	INFORMATION STORAGE AND PROCESSING	RNA processing and modification	J	COG0144	nOP2 Sun	Biological Process: maturation of LSU-rRNA from tricistronic rRNA transcript (SSU-rRNA, 5.8S rRNA, LSU-rRNA) (GO:0000463);|Molecular Function: RNA binding (GO:0003723);|Cellular Component: nucleoplasm (GO:0005654);|Cellular Component: nucleolus (GO:0005730);|Molecular Function: rRNA (cytosine-C5-)-methyltransferase activity (GO:0009383);|Biological Process: rRNA methylation (GO:0031167);|Biologic…	PF01189.17,PF01029.18,PF01728.19	16S rRNA methyltransferase RsmB/F|NusB family|FtsJ-like methyltransferase
TRINITY_DN10232_c0_g1_i1_1	90.8339	91.4045	98.0176	251.954	263.59	254.154	--	--	P50888|RL24_HORVU	60S ribosomal protein L24 RPL24 OS=Hordeum vulgare (Barley) GN=RPL24 PE=2 SV=1	98/112(87.50)	K02896	RP-L24e, RPL24	large subunit ribosomal protein L24e	ko03010	Ribosome	KOG1722	60s ribosomal protein L24	[J]	INFORMATION STORAGE AND PROCESSING	Translation, ribosomal structure and biogenesis	J	COG2075	Ribosomal protein	Cellular Component: ribosome (GO:0005840);	PF01246.20	Ribosomal protein L24e
TRINITY_DN10232_c0_g1_i3_2	18.2791	21.3134	20.1794	26.3459	27.8983	27.1155	--	--	Q9C889|PR1F2_ARATH	PRA1 family protein F2 F7A10.20 OS=Arabidopsis thaliana (Mouse-ear cress) GN=F7A10.20 PE=1 SV=1	--	--	--	--	--	--	KOG3142	Prenylated rab acceptor 1	[U]	CELLULAR PROCESSES AND SIGNALING	Intracellular trafficking, secretion, and vesicular transport	U	COG5130	Prenylated RAB acceptor	Cellular Component: vacuolar membrane (GO:0005774);|Cellular Component: endoplasmic reticulum (GO:0005783);|Cellular Component: Golgi apparatus (GO:0005794);|Cellular Component: endosome membrane (GO:0010008);|Cellular Component: integral component of membrane (GO:0016021);|Biological Process: vesicle-mediated transport (GO:0016192);	PF03208.19	PRA1 family protein
TRINITY_DN10233_c0_g1_i1_1	18.6742	20.9164	20.2907	7.91288	8.77032	7.74133	--	--	--	--	50/56(89.29)	K12846	SNRNP27	U4/U6.U5 tri-snRNP-associated protein 3	ko03040	Spliceosome	KOG3263	Nucleic acid binding protein	[R]	POORLY CHARACTERIZED	General function prediction only	S	ENOG410XWWQ	Small nuclear ribonucleoprotein 27kDa (U4 U6.U5)	--	PF08648.12	U4/U6.U5 small nuclear ribonucleoproteins
TRINITY_DN10233_c0_g2_i1_2	0	0.584753	0.341641	4.85513	12.0385	7.73451	--	--	--	--	--	--	--	--	--	--	--	--	--	--	--	--	--	--	--	--	--
TRINITY_DN10235_c0_g1_i1_1	11.5676	11.0579	10.7947	14.6024	13.1644	11.269	--	--	Q2HIW2|MAPR4_ARATH	Membrane-associated progesterone-binding protein 4 dl3515w OS=Arabidopsis thaliana (Mouse-ear cress) GN=dl3515w PE=2 SV=1	--	--	--	--	--	--	KOG1108	Predicted heme/steroid binding protein	[R]	POORLY CHARACTERIZED	General function prediction only	S	ENOG4111JSU	cytochrome b5 domain containing 2	Molecular Function: steroid binding (GO:0005496);|Cellular Component: integral component of membrane (GO:0016021);|Molecular Function: heme binding (GO:0020037);	PF00173.28	Cytochrome b5-like Heme/Steroid binding domain
TRINITY_DN10235_c0_g1_i1_2	3.37441	3.38138	4.38983	2.03662	2.35521	1.20447	--	--	--	--	--	--	--	--	--	--	--	--	--	--	--	--	--	--	--	--	--
TRINITY_DN10237_c0_g1_i1_1	4.22363	3.14882	2.7583	3.63464	2.94622	3.08835	--	--	Q8L5R3|TBCD_ARATH	Tubulin-folding cofactor D T4C21.150 OS=Arabidopsis thaliana (Mouse-ear cress) GN=T4C21.150 PE=2 SV=1	--	--	--	--	--	--	KOG1943	Beta-tubulin folding cofactor D	[O]	CELLULAR PROCESSES AND SIGNALING	Posttranslational modification, protein turnover, chaperones	OZ	COG5234	Cofactor D	Biological Process: microtubule cytoskeleton organization (GO:0000226);|Molecular Function: GTPase activator activity (GO:0005096);|Cellular Component: cytosol (GO:0005829);|Biological Process: protein folding (GO:0006457);|Biological Process: microtubule-based process (GO:0007017);|Biological Process: tubulin complex assembly (GO:0007021);|Biological Process: post-chaperonin tubulin folding path…	PF12612.8	Tubulin folding cofactor D C terminal
TRINITY_DN10238_c0_g1_i1_3	20.2526	20.7374	22.3004	35.0181	35.0658	36.5505	--	--	--	--	93/204(45.59)	K12592	C1D, LRP1	exosome complex protein LRP1	ko03018	RNA degradation	KOG4835	DNA-binding protein C1D involved in regulation of double-strand break repair	[L]	INFORMATION STORAGE AND PROCESSING	Replication, recombination and repair	S	ENOG4111ZX6	C1D nuclear receptor co-repressor	--	--	--
TRINITY_DN10240_c0_g1_i2_2	152.083	148.338	150.965	123.735	126.956	128.387	--	--	P46248|AAT5_ARATH	Aspartate aminotransferase, chloroplastic F10N7.200 OS=Arabidopsis thaliana (Mouse-ear cress) GN=F10N7.200 PE=1 SV=2	372/469(79.32)	K00811	ASP5	aspartate aminotransferase, chloroplastic [EC:2.6.1.1]	ko00220|ko00250|ko00270|ko00330|ko00350|ko00360|ko00400|ko00950|ko00960	Arginine biosynthesis|Alanine, aspartate and glutamate metabolism|Cysteine and methionine metabolism|Arginine and proline metabolism|Tyrosine metabolism|Phenylalanine metabolism|Phenylalanine, tyrosine and tryptophan biosynthesis|Isoquinoline alkaloid biosynthesis|Tropane, piperidine and pyridine alkaloid biosynthesis	KOG1411	Aspartate aminotransferase/Glutamic oxaloacetic transaminase AAT1/GOT2	[E]	METABOLISM	Amino acid transport and metabolism	E	COG1448	aminotransferase	Molecular Function: L-aspartate:2-oxoglutarate aminotransferase activity (GO:0004069);|Biological Process: 2-oxoglutarate metabolic process (GO:0006103);|Biological Process: aspartate metabolic process (GO:0006531);|Biological Process: glutamate metabolic process (GO:0006536);|Biological Process: biosynthetic process (GO:0009058);|Cellular Component: amyloplast (GO:0009501);|Cellular Component: c…	PF00155.21	Aminotransferase class I and II
TRINITY_DN10241_c0_g1_i1_2	2.84792	2.88625	4.73904	2.73537	3.70527	3.10772	--	--	--	--	--	--	--	--	--	--	--	--	--	--	--	--	--	--	--	--	--
TRINITY_DN10241_c0_g2_i1_3	1.08551	5.55808	1.63623	2.62013	0.810583	1.02071	--	--	--	--	--	--	--	--	--	--	--	--	--	--	--	--	--	--	--	--	--
TRINITY_DN10242_c0_g1_i3_2	58.9514	58.9112	61.3128	77.8737	78.2323	74.9692	--	--	Q9LDD5|PYRP2_ARATH	5-amino-6-(5-phospho-D-ribitylamino)uracil phosphatase, chloroplastic F25E4.190 OS=Arabidopsis thaliana (Mouse-ear cress) GN=F25E4.190 PE=1 SV=1	--	--	--	--	--	--	KOG2914	Predicted haloacid-halidohydrolase and related hydrolases	[R]	POORLY CHARACTERIZED	General function prediction only	S	ENOG410YJ0J	NA	Biological Process: protein phosphorylation (GO:0006468);|Biological Process: riboflavin biosynthetic process (GO:0009231);|Cellular Component: chloroplast (GO:0009507);|Molecular Function: hydrolase activity (GO:0016787);|Molecular Function: protein self-association (GO:0043621);	PF13419.6	Haloacid dehalogenase-like hydrolase
TRINITY_DN10244_c0_g1_i1_2	2.85007	3.48e-32	2.90066	2.21835	7.19175	1.26646	--	--	--	--	--	--	--	--	--	--	--	--	--	--	--	--	--	--	--	--	--
TRINITY_DN10245_c0_g2_i1_3	0	2.25098	8.92e-22	0.280859	0.283558	1.62007	--	--	Q9M4A1|SPO12_ARATH	Meiotic recombination protein SPO11-2 F22C12.24 OS=Arabidopsis thaliana (Mouse-ear cress) GN=F22C12.24 PE=1 SV=1	--	--	--	--	--	--	KOG2795	Catalytic subunit of the meiotic double strand break transesterase	[L]	INFORMATION STORAGE AND PROCESSING	Replication, recombination and repair	L	COG1697	DNA topoisomerase VI, subunit A	Cellular Component: nuclear chromosome (GO:0000228);|Biological Process: meiotic DNA double-strand break processing (GO:0000706);|Biological Process: DNA catabolic process, endonucleolytic (GO:0000737);|Molecular Function: DNA binding (GO:0003677);|Molecular Function: DNA topoisomerase type II (ATP-hydrolyzing) activity (GO:0003918);|Molecular Function: ATP binding (GO:0005524);|Biological Proces…	PF04406.14	Type IIB DNA topoisomerase
TRINITY_DN10246_c0_g1_i2_3	27.9083	26.416	28.6568	13.816	13.5217	14.9497	--	--	F4I507|MYO3_ARATH	Myosin-3 F14I3.6 OS=Arabidopsis thaliana (Mouse-ear cress) GN=F14I3.6 PE=2 SV=1	--	--	--	--	--	--	KOG0160	Myosin class V heavy chain	[Z]	CELLULAR PROCESSES AND SIGNALING	Cytoskeleton	Z	COG5022	myosin heavy chain	Molecular Function: motor activity (GO:0003774);|Molecular Function: calmodulin binding (GO:0005516);|Molecular Function: ATP binding (GO:0005524);|Cellular Component: plasma membrane (GO:0005886);|Cellular Component: plasmodesma (GO:0009506);|Cellular Component: myosin complex (GO:0016459);|Biological Process: actin filament-based movement (GO:0030048);|Molecular Function: actin filament binding…	PF00063.21,PF00612.27	Myosin head (motor domain)|IQ calmodulin-binding motif
TRINITY_DN10248_c0_g1_i2_1	13.4585	13.2698	12.6691	32.4256	34.2786	32.75	--	--	O94616|RPAC1_SCHPO	DNA-directed RNA polymerases I and III subunit RPAC1 SPBC1289.07c OS=Schizosaccharomyces pombe (strain 972 / ATCC 24843) (Fission yeast) GN=SPBC1289.07c PE=3 SV=1	267/373(71.58)	K03027	RPC40, POLR1C	DNA-directed RNA polymerases I and III subunit RPAC1	ko03020	RNA polymerase	KOG1521	RNA polymerase I and III, subunit RPA40/RPC40	[K]	INFORMATION STORAGE AND PROCESSING	Transcription	K	COG0202	DNA-dependent RNA polymerase catalyzes the transcription of DNA into RNA using the four ribonucleoside triphosphates as substrates (By similarity)	Molecular Function: DNA binding (GO:0003677);|Molecular Function: DNA-directed 5'-3' RNA polymerase activity (GO:0003899);|Cellular Component: nucleus (GO:0005634);|Cellular Component: RNA polymerase III complex (GO:0005666);|Cellular Component: nucleolus (GO:0005730);|Cellular Component: RNA polymerase I complex (GO:0005736);|Cellular Component: cytosol (GO:0005829);|Biological Process: transcri…	PF01000.26,PF01193.24	RNA polymerase Rpb3/RpoA insert domain|RNA polymerase Rpb3/Rpb11 dimerisation domain
TRINITY_DN10249_c0_g1_i1_1	69.2281	71.7764	68.1563	40.5628	42.4877	36.0418	--	--	Q65CJ7|HPPR_PLESU	Hydroxyphenylpyruvate reductase HPPR OS=Plectranthus scutellarioides (Coleus) (Solenostemon scutellarioides) GN=HPPR PE=1 SV=2	206/311(66.24)	K18606	HPPR	hydroxyphenylpyruvate reductase [EC:1.1.1.237]	ko00130|ko00350|ko00360|ko00960	Ubiquinone and other terpenoid-quinone biosynthesis|Tyrosine metabolism|Phenylalanine metabolism|Tropane, piperidine and pyridine alkaloid biosynthesis	KOG0069	Glyoxylate/hydroxypyruvate reductase (D-isomer-specific 2-hydroxy acid dehydrogenase superfamily)	[C]	METABOLISM	Energy production and conversion	C	COG1052	Dehydrogenase	Molecular Function: hydroxyphenylpyruvate reductase activity (GO:0047995);|Molecular Function: NAD binding (GO:0051287);|Biological Process: oxidation-reduction process (GO:0055114);|Molecular Function: R(+)-3,4-dihydroxyphenyllactate:NADP+ oxidoreductase activity (GO:0102742);	PF02826.19,PF00389.30,PF03446.15	D-isomer specific 2-hydroxyacid dehydrogenase, NAD binding domain|D-isomer specific 2-hydroxyacid dehydrogenase, catalytic domain|NAD binding domain of 6-phosphogluconate dehydrogenase
TRINITY_DN10249_c0_g1_i1_3	13.7538	13.0712	14.4568	4.04108	5.24699	4.70359	--	--	Q8GXZ3|PBL8_ARATH	Probable serine/threonine-protein kinase PBL8 F7J8.5 OS=Arabidopsis thaliana (Mouse-ear cress) GN=F7J8.5 PE=1 SV=1	--	--	--	--	--	--	KOG1187	Serine/threonine protein kinase	[T]	CELLULAR PROCESSES AND SIGNALING	Signal transduction mechanisms	T	COG0515	Serine Threonine protein kinase	--	PF07714.17,PF00069.25	Protein tyrosine kinase|Protein kinase domain
TRINITY_DN10250_c0_g1_i1_2	3.314	2.41763	5.26545	0.745484	2.36857	0.357229	--	--	--	--	--	--	--	--	--	--	--	--	--	--	--	--	--	--	--	--	--
TRINITY_DN10251_c0_g2_i1_2	0.718301	0.753562	1.0118	1.86678	3.01757	2.28027	--	--	--	--	--	--	--	--	--	--	--	--	--	--	--	--	--	--	--	--	--
TRINITY_DN10254_c0_g1_i1_3	342.547	336.578	335.966	150.071	151.942	148.825	--	--	Q8W463|RK191_ARATH	50S ribosomal protein L19-1, chloroplastic dl4815w OS=Arabidopsis thaliana (Mouse-ear cress) GN=dl4815w PE=2 SV=1	98/123(79.67)	K02884	RP-L19, MRPL19, rplS	large subunit ribosomal protein L19	ko03010	Ribosome	KOG1698	Mitochondrial/chloroplast ribosomal protein L19	[J]	INFORMATION STORAGE AND PROCESSING	Translation, ribosomal structure and biogenesis	J	COG0335	This protein is located at the 30S-50S ribosomal subunit interface and may play a role in the structure and function of the aminoacyl-tRNA binding site (By similarity)	Molecular Function: structural constituent of ribosome (GO:0003735);|Cellular Component: ribosome (GO:0005840);|Biological Process: translation (GO:0006412);|Cellular Component: chloroplast (GO:0009507);|Cellular Component: chloroplast stroma (GO:0009570);|Cellular Component: chloroplast envelope (GO:0009941);|Cellular Component: membrane (GO:0016020);|Molecular Function: rRNA binding (GO:0019843…	PF01245.20	Ribosomal protein L19
TRINITY_DN10254_c0_g1_i2_1	12.3762	12.122	11.5608	6.60528	5.74544	5.84318	--	--	Q9M2Z2|WDR5A_ARATH	COMPASS-like H3K4 histone methylase component WDR5A T16K5.10 OS=Arabidopsis thaliana (Mouse-ear cress) GN=T16K5.10 PE=1 SV=1	--	--	--	--	--	--	KOG0266	WD40 repeat-containing protein	[R]	POORLY CHARACTERIZED	General function prediction only	--	--	--	Cellular Component: nucleus (GO:0005634);|Molecular Function: methyltransferase activity (GO:0008168);|Biological Process: vegetative to reproductive phase transition of meristem (GO:0010228);|Molecular Function: histone binding (GO:0042393);|Cellular Component: Set1C/COMPASS complex (GO:0048188);	PF00400.32,PF12894.7,PF11715.8,PF08662.11,PF17005.5	WD domain, G-beta repeat|Anaphase-promoting complex subunit 4 WD40 domain|Nucleoporin Nup120/160|Eukaryotic translation initiation factor eIF2A|WD40-like domain
TRINITY_DN10255_c0_g1_i1_1	8.43121	11.1474	7.24415	1.16412	0.833537	1.12716	--	--	Q75KU4|CNBL4_ORYSJ	Calcineurin B-like protein 4 OJ1014_C08.4 OS=Oryza sativa subsp. japonica (Rice) GN=OJ1014_C08.4 PE=1 SV=1	--	--	--	--	--	--	KOG0034	Ca2+/calmodulin-dependent protein phosphatase (calcineurin subunit B), EF-Hand superfamily protein	[T]	CELLULAR PROCESSES AND SIGNALING	Signal transduction mechanisms	DTZ	COG5126	Calcium-binding protein	Molecular Function: calcium ion binding (GO:0005509);|Cellular Component: plasma membrane (GO:0005886);	PF13499.6,PF00036.32,PF13405.6	EF-hand domain pair|EF hand|EF-hand domain
TRINITY_DN10256_c0_g1_i1_3	25.6078	24.2899	24.1153	18.4597	17.6763	18.8813	--	--	Q84R21|Y1559_ARATH	DUF21 domain-containing protein At1g55930, chloroplastic F14J16.20 OS=Arabidopsis thaliana (Mouse-ear cress) GN=F14J16.20 PE=2 SV=2	--	--	--	--	--	--	KOG2118	Predicted membrane protein, contains two CBS domains	[S]	POORLY CHARACTERIZED	Function unknown	P	COG1253	CBS Domain protein	Cellular Component: plastid (GO:0009536);|Cellular Component: chloroplast envelope (GO:0009941);|Cellular Component: integral component of membrane (GO:0016021);|Cellular Component: chloroplast membrane (GO:0031969);|Molecular Function: flavin adenine dinucleotide binding (GO:0050660);	PF01595.20,PF03471.17,PF00571.28	Cyclin M transmembrane N-terminal domain|Transporter associated domain|CBS domain
TRINITY_DN10256_c0_g1_i2_2	1.42597	0.835375	4.81137	0	0	0.208695	--	--	--	--	--	--	--	--	--	--	--	--	--	--	--	--	--	--	--	--	--
TRINITY_DN10256_c0_g2_i1_3	3.72713	2.82345	4.62576	1.5217	2.88449	2.27707	--	--	Q84R21|Y1559_ARATH	DUF21 domain-containing protein At1g55930, chloroplastic F14J16.20 OS=Arabidopsis thaliana (Mouse-ear cress) GN=F14J16.20 PE=2 SV=2	--	--	--	--	--	--	KOG2118	Predicted membrane protein, contains two CBS domains	[S]	POORLY CHARACTERIZED	Function unknown	P	COG1253	CBS Domain protein	Cellular Component: plastid (GO:0009536);|Cellular Component: chloroplast envelope (GO:0009941);|Cellular Component: integral component of membrane (GO:0016021);|Cellular Component: chloroplast membrane (GO:0031969);|Molecular Function: flavin adenine dinucleotide binding (GO:0050660);	PF01595.20,PF03471.17,PF00571.28	Cyclin M transmembrane N-terminal domain|Transporter associated domain|CBS domain
TRINITY_DN10257_c0_g1_i1_1	1.27991	1.11367	1.70271	3.96148	4.25299	3.79776	--	--	--	--	--	--	--	--	--	--	--	--	--	--	--	--	--	--	--	--	--
TRINITY_DN10257_c0_g1_i2_2	0.0792908	0.0696002	0.322332	5.73583	10.4214	5.41744	--	--	--	--	--	--	--	--	--	--	--	--	--	--	--	--	--	--	--	--	--
TRINITY_DN10259_c0_g1_i1_2	0	4.96332	4.35507	1.60473	2.69122	9.62e-37	--	--	--	--	--	--	--	--	--	--	--	--	--	--	--	--	--	--	--	--	--
TRINITY_DN1026_c0_g1_i1_2	6.44189	7.97103	6.87817	1.30328	1.36401	1.53377	--	--	Q8H0F2|ANGT_GENTR	Anthocyanin 3'-O-beta-glucosyltransferase . OS=Gentiana triflora (Clustered gentian) GN=. PE=1 SV=1	--	--	--	--	--	--	KOG1192	UDP-glucuronosyl and UDP-glucosyl transferase	[GC]	METABOLISM|METABOLISM	Carbohydrate transport and metabolism |Energy production and conversion	S	COG1819	Transferase	Molecular Function: anthocyanin 3'-O-beta-glucosyltransferase activity (GO:0033837);	PF00201.18	UDP-glucoronosyl and UDP-glucosyl transferase
TRINITY_DN10260_c0_g1_i1_2	1.2279	0.524132	2.73941	0	0.358519	0.115248	--	--	--	--	--	--	--	--	--	--	--	--	--	--	--	--	--	--	--	--	--
TRINITY_DN10260_c0_g2_i1_2	3.15804	4.85239	5.83433	0.567383	0.285616	0	--	--	--	--	--	--	--	--	--	--	--	--	--	--	--	--	--	--	--	--	--
TRINITY_DN10264_c0_g1_i1_1	10.7891	13.9709	9.78933	10.549	11.5597	13.6829	--	--	--	--	--	--	--	--	--	--	--	--	--	--	--	--	--	--	--	--	--
TRINITY_DN10265_c0_g1_i1_1	46.4871	47.4739	45.9246	1.84377	1.80758	2.56001	--	--	Q9FF86|DCR_ARATH	BAHD acyltransferase DCR MRO11.2 OS=Arabidopsis thaliana (Mouse-ear cress) GN=MRO11.2 PE=2 SV=1	--	--	--	--	--	--	--	--	--	--	--	S	ENOG410YJA8	Trichothecene 3-O-acetyltransferase	Cellular Component: cytoplasm (GO:0005737);|Cellular Component: cytosol (GO:0005829);|Biological Process: trichome morphogenesis (GO:0010090);|Biological Process: cutin biosynthetic process (GO:0010143);|Molecular Function: transferase activity, transferring acyl groups other than amino-acyl groups (GO:0016747);|Biological Process: localization (GO:0051179);|Biological Process: plant epidermis mo…	PF02458.15	Transferase family
TRINITY_DN10265_c1_g1_i1_2	1.51233	0.760191	2.65004	1.17952	0.641491	1.45437	--	--	Q9SVG5|BBE18_ARATH	Berberine bridge enzyme-like 18 F21C20.170 OS=Arabidopsis thaliana (Mouse-ear cress) GN=F21C20.170 PE=3 SV=1	--	--	--	--	--	--	--	--	--	--	--	C	COG0277	FAD linked oxidase domain protein	Cellular Component: extracellular region (GO:0005576);|Cellular Component: cell wall (GO:0005618);|Molecular Function: oxidoreductase activity (GO:0016491);|Molecular Function: FAD binding (GO:0071949);	PF01565.23	FAD binding domain
TRINITY_DN10266_c0_g1_i2_1	34.4334	37.4526	35.2643	46.0214	49.6679	45.1369	--	--	Q9SDY5|RCE1_ARATH	NEDD8-conjugating enzyme Ubc12 C7A10.560 OS=Arabidopsis thaliana (Mouse-ear cress) GN=C7A10.560 PE=1 SV=1	164/190(86.32)	K10579	UBE2M, UBC12	ubiquitin-conjugating enzyme E2 M	ko04120	Ubiquitin mediated proteolysis	KOG0420	Ubiquitin-protein ligase	[O]	CELLULAR PROCESSES AND SIGNALING	Posttranslational modification, protein turnover, chaperones	O	ENOG410XS81	ubiquitin-conjugating enzyme	Molecular Function: ATP binding (GO:0005524);|Biological Process: response to auxin (GO:0009733);|Molecular Function: NEDD8 transferase activity (GO:0019788);|Biological Process: protein neddylation (GO:0045116);	PF00179.26	Ubiquitin-conjugating enzyme
TRINITY_DN10267_c0_g1_i1_3	1.83878	1.60363	1.22638	2.88175	2.06664	3.45848	--	--	--	--	--	--	--	--	--	--	--	--	--	--	--	--	--	--	--	--	--
TRINITY_DN10268_c0_g1_i1_3	76.8647	72.8749	68.3619	46.5201	47.5361	45.9559	--	--	Q9FVC8|DAPA2_ARATH	4-hydroxy-tetrahydrodipicolinate synthase 2, chloroplastic F4L23.5 OS=Arabidopsis thaliana (Mouse-ear cress) GN=F4L23.5 PE=1 SV=2	259/348(74.43)	K01714	dapA	4-hydroxy-tetrahydrodipicolinate synthase [EC:4.3.3.7]	ko00261|ko00300	Monobactam biosynthesis|Lysine biosynthesis	--	--	--	--	--	E	COG0329	Catalyzes the condensation of (S)-aspartate-beta- semialdehyde (S)-ASA and pyruvate to 4-hydroxy- tetrahydrodipicolinate (HTPA) (By similarity)	Molecular Function: 4-hydroxy-tetrahydrodipicolinate synthase (GO:0008840);|Biological Process: lysine biosynthetic process via diaminopimelate (GO:0009089);|Cellular Component: chloroplast (GO:0009507);|Biological Process: diaminopimelate biosynthetic process (GO:0019877);	PF00701.22	Dihydrodipicolinate synthetase family
TRINITY_DN10269_c0_g1_i1_2	107.109	105.136	112.85	172.373	184.469	180.494	--	--	O24461|RAB7_PRUAR	Ras-related protein Rab7 . OS=Prunus armeniaca (Apricot) (Armeniaca vulgaris) GN=. PE=2 SV=1	172/180(95.56)	K07897	RAB7A	Ras-related protein Rab-7A	ko04144|ko04145	Endocytosis|Phagosome	KOG0394	Ras-related GTPase	[R]	POORLY CHARACTERIZED	General function prediction only	S	ENOG410XNZV	member RAS oncogene family	Molecular Function: GTPase activity (GO:0003924);|Molecular Function: GTP binding (GO:0005525);|Cellular Component: plasma membrane (GO:0005886);|Biological Process: protein transport (GO:0015031);	PF00071.22	Ras family
TRINITY_DN1027_c0_g1_i1_2	1.42758	2.42772	7.73484	1.18327	3.64563	2.85662	--	--	--	--	--	--	--	--	--	--	--	--	--	--	--	--	--	--	--	--	--
TRINITY_DN10270_c0_g1_i1_1	5.75513	3.38861	2.42284	0.576358	0	0.584292	--	--	--	--	--	--	--	--	--	--	--	--	--	--	--	--	--	--	--	--	--
TRINITY_DN10270_c0_g1_i2_3	5.71401	6.75272	6.39729	8.7134	8.49652	8.77939	--	--	Q8S2T0|GRIP_ARATH	Protein GRIP K2A18.10 OS=Arabidopsis thaliana (Mouse-ear cress) GN=K2A18.10 PE=1 SV=2	--	--	--	--	--	--	--	--	--	--	--	S	ENOG410XSCF	NA	Cellular Component: trans-Golgi network (GO:0005802);|Biological Process: reciprocal meiotic recombination (GO:0007131);|Biological Process: Golgi vesicle transport (GO:0048193);	PF01465.20	GRIP domain
TRINITY_DN10270_c0_g2_i1_1	5.77358	5.81363	5.60019	1.2836	1.17998	1.45271	--	--	--	--	--	--	--	--	--	--	--	--	--	--	--	S	ENOG410YSDM	phytochrome kinase substrate	--	--	--
TRINITY_DN10272_c0_g1_i1_1	8.37608	8.21553	8.44354	0.649942	0.378466	0	--	--	Q9SCM3|RS24_ARATH	40S ribosomal protein S2-4 T8H10.90 OS=Arabidopsis thaliana (Mouse-ear cress) GN=T8H10.90 PE=2 SV=1	177/227(77.97)	K02981	RP-S2e, RPS2	small subunit ribosomal protein S2e	ko03010	Ribosome	KOG0877	40S ribosomal protein S2/30S ribosomal protein S5	[J]	INFORMATION STORAGE AND PROCESSING	Translation, ribosomal structure and biogenesis	J	COG0098	Located at the back of the 30S subunit body where it stabilizes the conformation of the head with respect to the body (By similarity)	Molecular Function: RNA binding (GO:0003723);|Molecular Function: structural constituent of ribosome (GO:0003735);|Biological Process: translation (GO:0006412);|Cellular Component: plasmodesma (GO:0009506);|Cellular Component: membrane (GO:0016020);|Cellular Component: cytosolic small ribosomal subunit (GO:0022627);	PF00333.20,PF03719.15	Ribosomal protein S5, N-terminal domain|Ribosomal protein S5, C-terminal domain
TRINITY_DN10272_c0_g1_i1_2	0.898343	1.14325	1.04543	7.93616	6.84948	7.49157	--	--	O03982|HIP39_ARATH	Heavy metal-associated isoprenylated plant protein 39 F22L4.5 OS=Arabidopsis thaliana (Mouse-ear cress) GN=F22L4.5 PE=2 SV=1	--	--	--	--	--	--	KOG1603	Copper chaperone	[P]	METABOLISM	Inorganic ion transport and metabolism	S	COG2608	heavy metal transport detoxification protein	Biological Process: metal ion transport (GO:0030001);|Molecular Function: metal ion binding (GO:0046872);	PF00403.26	Heavy-metal-associated domain
TRINITY_DN10273_c0_g1_i1_3	2.89036	6.7974	4.21341	2.40203	2.65267	4.30142	--	--	--	--	--	--	--	--	--	--	--	--	--	--	--	--	--	--	--	--	--
TRINITY_DN10274_c0_g1_i1_1	1.50973	0.979496	0.97946	2.15072	1.68952	1.93374	--	--	--	--	--	--	--	--	--	--	--	--	--	--	--	--	--	--	--	PF14111.6	Domain of unknown function (DUF4283)
TRINITY_DN10274_c0_g1_i3_3	5.48454	2.45155	3.62766	1.2184	1.51106	2.16353	--	--	--	--	--	--	--	--	--	--	--	--	--	--	--	--	--	--	--	--	--
TRINITY_DN10275_c0_g1_i1_1	8.23888	8.14666	8.66003	5.46011	5.42473	5.19335	--	--	Q6IWY1|LPAT2_BRAOL	1-acyl-sn-glycerol-3-phosphate acyltransferase 2 LPAAT2 OS=Brassica oleracea (Wild cabbage) GN=LPAAT2 PE=2 SV=1	252/386(65.28)	K13523	AGPAT3_4	lysophosphatidic acid acyltransferase / lysophosphatidylinositol acyltransferase [EC:2.3.1.51 2.3.1.-]	ko00561|ko00564	Glycerolipid metabolism|Glycerophospholipid metabolism	KOG1505	Lysophosphatidic acid acyltransferase LPAAT and related acyltransferases	[I]	METABOLISM	Lipid transport and metabolism	I	COG0204	Acyltransferase	Molecular Function: 1-acylglycerol-3-phosphate O-acyltransferase activity (GO:0003841);|Cellular Component: endoplasmic reticulum membrane (GO:0005789);|Cellular Component: integral component of membrane (GO:0016021);|Biological Process: CDP-diacylglycerol biosynthetic process (GO:0016024);	PF16076.5,PF01553.21	Acyltransferase C-terminus|Acyltransferase
TRINITY_DN10275_c0_g1_i1_2	4.97624	2.36841	7.24997	1.91452	1.54667	2.00373	--	--	--	--	--	--	--	--	--	--	--	--	--	--	--	--	--	--	--	--	--
TRINITY_DN10276_c0_g1_i1_1	2.59416	2.94485	2.50594	1.85514	1.7933	1.87381	--	--	--	--	174/488(35.66)	K10728	TOPBP1	topoisomerase (DNA) II binding protein 1	ko03440	Homologous recombination	KOG1929	Nucleotide excision repair factor NEF2, RAD4/CUT5 component	[L]	INFORMATION STORAGE AND PROCESSING	Replication, recombination and repair	S	ENOG410XPFH	Topoisomerase (DNA) II binding protein 1	--	PF12738.7,PF16589.5,PF16759.5,PF00533.26	twin BRCT domain|BRCT domain, a BRCA1 C-terminus domain|DNA ligase 3 BRCT domain|BRCA1 C Terminus (BRCT) domain
TRINITY_DN10276_c0_g2_i1_1	2.42491	2.27459	2.29745	2.6249	1.4333	1.928	--	--	O04251|Y4211_ARATH	BRCT domain-containing protein At4g02110 T10M13.12 OS=Arabidopsis thaliana (Mouse-ear cress) GN=T10M13.12 PE=4 SV=3	295/581(50.77)	K10728	TOPBP1	topoisomerase (DNA) II binding protein 1	ko03440	Homologous recombination	KOG1929	Nucleotide excision repair factor NEF2, RAD4/CUT5 component	[L]	INFORMATION STORAGE AND PROCESSING	Replication, recombination and repair	S	ENOG410XPFH	Topoisomerase (DNA) II binding protein 1	--	PF12738.7,PF00533.26,PF16589.5	twin BRCT domain|BRCA1 C Terminus (BRCT) domain|BRCT domain, a BRCA1 C-terminus domain
TRINITY_DN10276_c0_g2_i1_3	4.84162	7.6022	1.38202	2.86723	4.5613	3.80024	--	--	Q9XI23|BOR4_ARATH	Boron transporter 4 F9L1.41 OS=Arabidopsis thaliana (Mouse-ear cress) GN=F9L1.41 PE=2 SV=1	--	--	--	--	--	--	KOG1172	Na+-independent Cl/HCO3 exchanger AE1 and related transporters (SLC4 family)	[P]	METABOLISM	Inorganic ion transport and metabolism	U	ENOG410XPHD	solute carrier family 4	Molecular Function: inorganic anion exchanger activity (GO:0005452);|Cellular Component: plasma membrane (GO:0005886);|Cellular Component: integral component of plasma membrane (GO:0005887);|Molecular Function: anion:anion antiporter activity (GO:0015301);|Biological Process: borate transport (GO:0046713);|Biological Process: regulation of intracellular pH (GO:0051453);|Biological Process: cellul…	--	--
TRINITY_DN10278_c0_g1_i1_1	95.8933	101.699	100.549	84.7768	86.6382	89.4407	--	--	Q9LFH9|LRK81_ARATH	L-type lectin-domain containing receptor kinase VIII.1 F4P12.80 OS=Arabidopsis thaliana (Mouse-ear cress) GN=F4P12.80 PE=2 SV=1	--	--	--	--	--	--	--	--	--	--	--	S	ENOG41122PY	L-type lectin-domain containing receptor kinase	Biological Process: defense response to oomycetes (GO:0002229);|Molecular Function: transmembrane receptor protein serine/threonine kinase activity (GO:0004675);|Molecular Function: ATP binding (GO:0005524);|Cellular Component: plasma membrane (GO:0005886);|Biological Process: defense response (GO:0006952);|Cellular Component: integral component of membrane (GO:0016021);|Molecular Function: carbo…	PF00139.19,PF18483.1	Legume lectin domain|Bacterial lectin
TRINITY_DN10279_c0_g1_i1_3	0.191621	1.3263	1.77e-22	5.3136	1.89439	7.63517	--	--	D3UAG2|U71K2_PYRCO	UDP-glycosyltransferase 71K2 UGT71K2 OS=Pyrus communis (Pear) (Pyrus domestica) GN=UGT71K2 PE=1 SV=1	--	--	--	--	--	--	KOG1192	UDP-glucuronosyl and UDP-glucosyl transferase	[GC]	METABOLISM|METABOLISM	Carbohydrate transport and metabolism |Energy production and conversion	S	COG1819	Transferase	Molecular Function: UDP-glucosyltransferase activity (GO:0035251);	--	--
TRINITY_DN1028_c0_g1_i1_1	5.57688	3.55972	5.95032	1.93532	0.68645	1.34451	--	--	--	--	--	--	--	--	--	--	--	--	--	--	--	--	--	--	--	--	--
TRINITY_DN10283_c0_g1_i2_2	3.87452	3.82036	4.59837	3.08982	2.96508	2.32983	--	--	--	--	--	--	--	--	--	--	--	--	--	--	--	--	--	--	--	PF18052.1	Rx N-terminal domain
TRINITY_DN10285_c0_g2_i1_3	1.6554	2.54155	2.01387	1.14684	1.50003	1.10702	--	--	Q944R7|ANM16_ARATH	Protein arginine N-methyltransferase 1.6 dl4310w OS=Arabidopsis thaliana (Mouse-ear cress) GN=dl4310w PE=2 SV=2	--	--	--	--	--	--	KOG1501	Arginine N-methyltransferase	[R]	POORLY CHARACTERIZED	General function prediction only	O	ENOG410XPR8	Protein arginine n-methyltransferase	Cellular Component: cytosol (GO:0005829);|Biological Process: regulation of transcription, DNA-templated (GO:0006355);|Molecular Function: histone-arginine N-methyltransferase activity (GO:0008469);|Biological Process: histone arginine methylation (GO:0034969);|Molecular Function: protein-arginine omega-N monomethyltransferase activity (GO:0035241);|Molecular Function: protein-arginine omega-N as…	--	--
TRINITY_DN10287_c0_g1_i1_2	0.982049	4.2014	8.29918	0.408533	2.13027	0.789777	--	--	--	--	--	--	--	--	--	--	--	--	--	--	--	--	--	--	--	--	--
TRINITY_DN10288_c0_g1_i1_1	9.84121	9.58318	8.39359	5.83563	6.48242	6.19775	--	--	--	--	--	--	--	--	--	--	KOG3140	Predicted membrane protein	[S]	POORLY CHARACTERIZED	Function unknown	S	COG0398	Snare associated golgi protein	--	PF09335.11	SNARE associated Golgi protein
TRINITY_DN10289_c0_g1_i1_1	11.0159	10.8204	10.4953	21.4548	19.4537	21.9664	--	--	Q39079|DNJ13_ARATH	Chaperone protein dnaJ 13 T20F21.9 OS=Arabidopsis thaliana (Mouse-ear cress) GN=T20F21.9 PE=1 SV=2	--	--	--	--	--	--	KOG0718	Molecular chaperone (DnaJ superfamily)	[O]	CELLULAR PROCESSES AND SIGNALING	Posttranslational modification, protein turnover, chaperones	O	COG0484	ATP binding to DnaK triggers the release of the substrate protein, thus completing the reaction cycle. Several rounds of ATP-dependent interactions between DnaJ, DnaK and GrpE are required for fully efficient folding. Also involved, together with DnaK and GrpE, in the DNA replication of plasmids through activation of initiation proteins (By similarity)	Cellular Component: plastid (GO:0009536);|Biological Process: vegetative to reproductive phase transition of meristem (GO:0010228);|Cellular Component: integral component of membrane (GO:0016021);|Biological Process: response to very low light intensity stimulus (GO:0055122);	PF11875.8,PF00226.31	Domain of unknown function (DUF3395)|DnaJ domain
TRINITY_DN10289_c0_g1_i2_3	49.1429	48.5607	46.6957	32.8622	34.3119	35.2375	--	--	Q8RXK6|RH8_ARATH	DEAD-box ATP-dependent RNA helicase 8 F6N23.6 OS=Arabidopsis thaliana (Mouse-ear cress) GN=F6N23.6 PE=2 SV=1	381/431(88.40)	K12614	DDX6, RCK, DHH1	ATP-dependent RNA helicase DDX6/DHH1 [EC:3.6.4.13]	ko03018	RNA degradation	KOG0326	ATP-dependent RNA helicase	[A]	INFORMATION STORAGE AND PROCESSING	RNA processing and modification	L	ENOG410XRAZ	atp-dependent rna helicase	Cellular Component: P-body (GO:0000932);|Molecular Function: mRNA binding (GO:0003729);|Molecular Function: helicase activity (GO:0004386);|Molecular Function: ATP binding (GO:0005524);|Biological Process: mRNA processing (GO:0006397);|Biological Process: regulation of translation (GO:0006417);|Biological Process: viral process (GO:0016032);|Biological Process: mRNA transport (GO:0051028);	PF00270.29,PF00271.31	DEAD/DEAH box helicase|Helicase conserved C-terminal domain
TRINITY_DN1029_c0_g1_i1_3	2.10264	3.25311	2.14088	1.88221	4.77212	3.8824	--	--	--	--	--	--	--	--	--	--	--	--	--	--	--	--	--	--	--	--	--
TRINITY_DN10290_c0_g1_i1_1	16.6037	15.3853	16.266	10.1289	9.90915	10.2973	--	--	Q8S0F0|FH1_ORYSJ	Formin-like protein 1 P0506A10.7 OS=Oryza sativa subsp. japonica (Rice) GN=P0506A10.7 PE=2 SV=1	--	--	--	--	--	--	KOG1922	Rho GTPase effector BNI1 and related formins	[TZ]	CELLULAR PROCESSES AND SIGNALING|CELLULAR PROCESSES AND SIGNALING	Signal transduction mechanisms |Cytoskeleton	S	ENOG410XQR0	inverted formin, FH2 and WH2 domain containing	Cellular Component: integral component of membrane (GO:0016021);	PF02181.23	Formin Homology 2 Domain
TRINITY_DN10292_c0_g1_i1_2	4.03987	4.39173	6.28245	2.41819	1.01536	0.970002	--	--	--	--	--	--	--	--	--	--	--	--	--	--	--	--	--	--	--	--	--
TRINITY_DN10292_c0_g2_i1_3	2.07984	2.69598	2.53613	0.187725	0.505471	0.122717	--	--	--	--	--	--	--	--	--	--	--	--	--	--	--	--	--	--	--	--	--
TRINITY_DN10293_c0_g2_i2_3	0.292351	1.27188	1.13e-24	2.34791	1.40019	1.60868	--	--	--	--	--	--	--	--	--	--	--	--	--	--	--	--	--	--	--	--	--
TRINITY_DN10294_c0_g1_i1_1	20.664	19.3309	19.7076	18.9308	19.3823	19.8945	--	--	Q84JU4|IBR5_ARATH	Protein-tyrosine-phosphatase IBR5 T1O3.4 OS=Arabidopsis thaliana (Mouse-ear cress) GN=T1O3.4 PE=1 SV=1	--	--	--	--	--	--	KOG1716	Dual specificity phosphatase	[V]	CELLULAR PROCESSES AND SIGNALING	Defense mechanisms	T	COG2453	dual specificity phosphatase	Molecular Function: protein tyrosine phosphatase activity (GO:0004725);|Cellular Component: nucleus (GO:0005634);|Molecular Function: protein tyrosine/serine/threonine phosphatase activity (GO:0008138);|Biological Process: response to auxin (GO:0009733);|Biological Process: auxin-activated signaling pathway (GO:0009734);|Biological Process: response to abscisic acid (GO:0009737);|Biological Proce…	PF00782.20	Dual specificity phosphatase, catalytic domain
TRINITY_DN10297_c0_g1_i1_1	2.25137	3.71903	2.83462	9.32262	9.64313	8.85759	--	--	Q944K3|HDA2_ARATH	Histone deacetylase 2 T1N24.9 OS=Arabidopsis thaliana (Mouse-ear cress) GN=T1N24.9 PE=2 SV=2	--	--	--	--	--	--	KOG1344	Predicted histone deacetylase	[B]	INFORMATION STORAGE AND PROCESSING	Chromatin structure and dynamics	BQ	COG0123	Histone deacetylase	Cellular Component: nucleus (GO:0005634);|Molecular Function: NAD-dependent histone deacetylase activity (H3-K14 specific) (GO:0032041);	PF00850.19	Histone deacetylase domain
TRINITY_DN10297_c0_g1_i1_2	1.37303	4.59294	1.37889	1.47046	1.46049	1.38758	--	--	--	--	--	--	--	--	--	--	--	--	--	--	--	--	--	--	--	--	--
TRINITY_DN10298_c0_g1_i1_3	0.832894	1.08078	0.29937	1.9817	2.86439	3.04751	--	--	--	--	53/78(67.95)	K14554	UTP21, WDR36	U3 small nucleolar RNA-associated protein 21	ko03008	Ribosome biogenesis in eukaryotes	KOG1539	WD repeat protein	[R]	POORLY CHARACTERIZED	General function prediction only	S	ENOG410XPJH	WD repeat domain 36	--	--	--
TRINITY_DN10298_c0_g1_i2_1	7.47596	6.46972	8.06484	2.97861	3.38529	3.65029	--	--	--	--	--	--	--	--	--	--	KOG4265	Predicted E3 ubiquitin ligase	[O]	CELLULAR PROCESSES AND SIGNALING	Posttranslational modification, protein turnover, chaperones	S	ENOG410XRAE	RING finger	--	--	--
TRINITY_DN10299_c0_g1_i2_2	16.4535	18.7633	16.3703	32.8837	35.2919	35.616	--	--	--	--	--	--	--	--	--	--	--	--	--	--	--	--	--	--	--	--	--
TRINITY_DN103_c0_g1_i1_3	77.6246	75.6681	79.3184	55.331	59.5883	59.8378	--	--	Q42698|GGPPS_CATRO	Geranylgeranyl pyrophosphate synthase, chloroplastic GGC1 OS=Catharanthus roseus (Madagascar periwinkle) (Vinca rosea) GN=GGC1 PE=3 SV=1	243/339(71.68)	K13789	GGPS	geranylgeranyl diphosphate synthase, type II [EC:2.5.1.1 2.5.1.10 2.5.1.29]	ko00900	Terpenoid backbone biosynthesis	KOG0776	Geranylgeranyl pyrophosphate synthase/Polyprenyl synthetase	[H]	METABOLISM	Coenzyme transport and metabolism	H	COG0142	synthase	Molecular Function: dimethylallyltranstransferase activity (GO:0004161);|Molecular Function: farnesyltranstransferase activity (GO:0004311);|Molecular Function: geranyltranstransferase activity (GO:0004337);|Cellular Component: chloroplast (GO:0009507);|Biological Process: carotenoid biosynthetic process (GO:0016117);|Biological Process: geranyl diphosphate biosynthetic process (GO:0033384);|Biol…	PF00348.17	Polyprenyl synthetase
TRINITY_DN1030_c0_g1_i1_1	3.05588	2.02516	1.63327	1.43332	0.443678	1.50128	--	--	--	--	--	--	--	--	--	--	--	--	--	--	--	--	--	--	--	--	--
TRINITY_DN10300_c0_g1_i1_3	31.1126	29.8199	31.9656	23.6932	24.699	27.2244	--	--	F4HNU6|NRDC_ARATH	Nardilysin-like F4H5.4 OS=Arabidopsis thaliana (Mouse-ear cress) GN=F4H5.4 PE=2 SV=1	--	--	--	--	--	--	KOG0959	N-arginine dibasic convertase NRD1 and related Zn2+-dependent endopeptidases, insulinase superfamily	[O]	CELLULAR PROCESSES AND SIGNALING	Posttranslational modification, protein turnover, chaperones	O	COG1025	metalloendopeptidase activity	Molecular Function: metalloendopeptidase activity (GO:0004222);|Cellular Component: cytosol (GO:0005829);|Molecular Function: metal ion binding (GO:0046872);	PF16187.5,PF00675.20,PF05193.21	Middle or third domain of peptidase_M16|Insulinase (Peptidase family M16)|Peptidase M16 inactive domain
TRINITY_DN10300_c0_g2_i1_1	1.62191	0.862721	1.30596	2.45055	2.48041	2.7025	--	--	--	--	--	--	--	--	--	--	--	--	--	--	--	--	--	--	--	--	--
TRINITY_DN10301_c0_g1_i1_2	32.3725	31.2069	32.3167	43.1183	44.9547	45.8659	--	--	Q39117|TGT2_ARATH	Trihelix transcription factor GT-2 F7O12.6 OS=Arabidopsis thaliana (Mouse-ear cress) GN=F7O12.6 PE=1 SV=1	--	--	--	--	--	--	KOG4282	Transcription factor GT-2 and related proteins, contains trihelix DNA-binding/SANT domain	[K]	INFORMATION STORAGE AND PROCESSING	Transcription	K	ENOG410YBXG	chromatin binding	Molecular Function: DNA-binding transcription factor activity (GO:0003700);|Cellular Component: nucleus (GO:0005634);|Molecular Function: sequence-specific DNA binding (GO:0043565);	PF13837.6,PF13921.6	Myb/SANT-like DNA-binding domain|Myb-like DNA-binding domain	1F	Trihelix
TRINITY_DN10302_c0_g1_i1_1	7.17973	6.4099	7.0938	10.6645	13.3128	13.2516	--	--	O36015|TRM7_SCHPO	Putative tRNA (cytidine(32)/guanosine(34)-2'-O)-methyltransferase SPAC4F10.03c OS=Schizosaccharomyces pombe (strain 972 / ATCC 24843) (Fission yeast) GN=SPAC4F10.03c PE=3 SV=1	--	--	--	--	--	--	KOG1099	SAM-dependent methyltransferase/cell division protein FtsJ	[DR]	CELLULAR PROCESSES AND SIGNALING|POORLY CHARACTERIZED	Cell cycle control, cell division, chromosome partitioning |General function prediction only	J	COG0293	Specifically methylates the uridine in position 2552 of 23S rRNA at the 2'-O position of the ribose in the fully assembled 50S ribosomal subunit (By similarity)	Biological Process: tRNA nucleoside ribose methylation (GO:0002128);|Biological Process: cytoplasmic translation (GO:0002181);|Cellular Component: nucleus (GO:0005634);|Cellular Component: cytoplasm (GO:0005737);|Cellular Component: cytosol (GO:0005829);|Molecular Function: tRNA methyltransferase activity (GO:0008175);|Biological Process: tRNA methylation (GO:0030488);	PF01728.19	FtsJ-like methyltransferase
TRINITY_DN10302_c0_g1_i1_3	15.9107	19.7156	17.6597	24.3573	25.084	25.4748	--	--	Q93Z92|RING4_ARATH	E3 ubiquitin-protein ligase At4g11680 T5C23.110 OS=Arabidopsis thaliana (Mouse-ear cress) GN=T5C23.110 PE=2 SV=1	--	--	--	--	--	--	KOG0800	FOG: Predicted E3 ubiquitin ligase	[O]	CELLULAR PROCESSES AND SIGNALING	Posttranslational modification, protein turnover, chaperones	O	ENOG41121N2	zinc ion binding	Cellular Component: vacuolar membrane (GO:0005774);|Cellular Component: integral component of membrane (GO:0016021);|Biological Process: protein ubiquitination (GO:0016567);|Molecular Function: transferase activity (GO:0016740);|Molecular Function: metal ion binding (GO:0046872);	PF13639.6,PF12678.7,PF13923.6,PF17123.5,PF00097.25	Ring finger domain|RING-H2 zinc finger domain|Zinc finger, C3HC4 type (RING finger)|RING-like zinc finger|Zinc finger, C3HC4 type (RING finger)
TRINITY_DN10303_c0_g1_i1_3	2.21129	0.936802	0	1.62913	2.86981	4.26549	--	--	A8MQA3|PP330_ARATH	Pentatricopeptide repeat-containing protein At4g21065 T13K14.230 OS=Arabidopsis thaliana (Mouse-ear cress) GN=T13K14.230 PE=2 SV=2	--	--	--	--	--	--	KOG4197	FOG: PPR repeat	[R]	POORLY CHARACTERIZED	General function prediction only	S	ENOG410Z7Z7	Pentatricopeptide repeat-containing protein	--	PF13041.6,PF01535.20,PF12854.7,PF13812.6	PPR repeat family|PPR repeat|PPR repeat|Pentatricopeptide repeat domain
TRINITY_DN10304_c0_g1_i2_1	2.1795	1.34522	1.77932	2.83791	1.45661	3.83252	--	--	Q9C9U5|SIS8_ARATH	Probable serine/threonine-protein kinase SIS8 F25P22.8 OS=Arabidopsis thaliana (Mouse-ear cress) GN=F25P22.8 PE=1 SV=1	--	--	--	--	--	--	KOG0192	Tyrosine kinase specific for activated (GTP-bound) p21cdc42Hs	[T]	CELLULAR PROCESSES AND SIGNALING	Signal transduction mechanisms	T	COG0515	Serine Threonine protein kinase	Molecular Function: protein serine/threonine kinase activity (GO:0004674);|Molecular Function: protein serine/threonine/tyrosine kinase activity (GO:0004712);|Molecular Function: ATP binding (GO:0005524);|Cellular Component: nucleus (GO:0005634);|Biological Process: response to salt stress (GO:0009651);|Biological Process: sugar mediated signaling pathway (GO:0010182);	PF07714.17,PF00069.25	Protein tyrosine kinase|Protein kinase domain
TRINITY_DN10304_c0_g1_i2_3	18.511	19.3755	19.2954	22.1413	22.0262	22.9847	--	--	--	--	--	--	--	--	--	--	KOG1091	Ypt/Rab-specific GTPase-activating protein GYP6	[U]	CELLULAR PROCESSES AND SIGNALING	Intracellular trafficking, secretion, and vesicular transport	S	ENOG410YX8Z	TBC1 domain family, member 5	--	PF00566.18	Rab-GTPase-TBC domain
TRINITY_DN10305_c0_g1_i1_2	3.74243	3.73544	3.70202	5.67125	5.17477	5.32944	--	--	Q84WU4|GOGC3_ARATH	Golgin candidate 3 F2A19.170 OS=Arabidopsis thaliana (Mouse-ear cress) GN=F2A19.170 PE=1 SV=1	--	--	--	--	--	--	--	--	--	--	--	S	ENOG410ZJDT	NA	Cellular Component: endosome (GO:0005768);|Cellular Component: Golgi apparatus (GO:0005794);|Biological Process: Golgi organization (GO:0007030);	--	--
TRINITY_DN10305_c0_g1_i2_3	2.2021	2.07342	2.19535	0.684531	0.606962	1.37311	--	--	--	--	--	--	--	--	--	--	--	--	--	--	--	--	--	--	--	--	--
TRINITY_DN10307_c0_g1_i1_1	8.57247	7.25766	7.11832	11.219	9.61674	9.45246	--	--	Q9S7Y1|BH030_ARATH	Transcription factor bHLH30 F14K14.8 OS=Arabidopsis thaliana (Mouse-ear cress) GN=F14K14.8 PE=1 SV=1	--	--	--	--	--	--	--	--	--	--	--	K	ENOG410YEFC	Transcription factor	Molecular Function: DNA binding (GO:0003677);|Molecular Function: DNA-binding transcription factor activity (GO:0003700);|Cellular Component: nucleus (GO:0005634);|Biological Process: regulation of transcription, DNA-templated (GO:0006355);|Molecular Function: protein dimerization activity (GO:0046983);	PF00010.26	Helix-loop-helix DNA-binding domain	2F	bHLH
TRINITY_DN10307_c0_g1_i2_3	0.459953	2.23343	0.775631	2.61575	2.93524	2.62141	--	--	--	--	--	--	--	--	--	--	--	--	--	--	--	--	--	--	--	--	--
TRINITY_DN10309_c0_g1_i1_2	10.0494	9.26323	10.6199	9.64414	9.5205	10.4265	--	--	F4K1J4|ATXR7_ARATH	Histone-lysine N-methyltransferase ATXR7 MDH9.9 OS=Arabidopsis thaliana (Mouse-ear cress) GN=MDH9.9 PE=2 SV=1	--	--	--	--	--	--	KOG1080	Histone H3 (Lys4) methyltransferase complex, subunit SET1 and related methyltransferases	[BK]	INFORMATION STORAGE AND PROCESSING|INFORMATION STORAGE AND PROCESSING	Chromatin structure and dynamics |Transcription	S	COG2940	Histone-lysine N-methyltransferase	Cellular Component: nucleus (GO:0005634);|Cellular Component: cytoplasm (GO:0005737);|Biological Process: flower development (GO:0009908);|Biological Process: regulation of flower development (GO:0009909);|Biological Process: vegetative to reproductive phase transition of meristem (GO:0010228);|Biological Process: histone H3-K36 methylation (GO:0010452);|Molecular Function: histone methyltransfer…	PF00856.28	SET domain
TRINITY_DN10309_c0_g1_i1_3	45.5551	40.9737	45.8183	59.859	63.4453	48.0332	--	--	--	--	--	--	--	--	--	--	--	--	--	--	--	--	--	--	--	--	--
TRINITY_DN10311_c0_g1_i3_1	1.3654	0.544751	1.07946	1.30442	0.670281	1.66349	--	--	--	--	--	--	--	--	--	--	--	--	--	--	--	S	ENOG4111RDU	Uncharacterized conserved protein (DUF2358)	--	PF10184.9	Uncharacterized conserved protein (DUF2358)
TRINITY_DN10312_c0_g1_i1_1	8.92258	8.29767	7.29427	8.49891	9.07218	7.70188	--	--	Q9FI43|MAPC2_ARATH	Calcium-dependent mitochondrial ATP-magnesium/phosphate carrier protein 2 K3K7.23 OS=Arabidopsis thaliana (Mouse-ear cress) GN=K3K7.23 PE=1 SV=1	--	--	--	--	--	--	KOG0036	Predicted mitochondrial carrier protein	[F]	METABOLISM	Nucleotide transport and metabolism	S	ENOG410XQ4P	Solute carrier family 25 (Mitochondrial carrier	--	PF00153.27,PF13405.6,PF00036.32,PF13499.6	Mitochondrial carrier protein|EF-hand domain|EF hand|EF-hand domain pair
TRINITY_DN10312_c0_g1_i1_2	4.02182	4.62968	3.88136	2.96844	3.23814	3.10761	--	--	Q8L850|PI5K9_ARATH	Phosphatidylinositol 4-phosphate 5-kinase 9 F8A24.2 OS=Arabidopsis thaliana (Mouse-ear cress) GN=F8A24.2 PE=1 SV=2	301/492(61.18)	K00889	PIP5K	1-phosphatidylinositol-4-phosphate 5-kinase [EC:2.7.1.68]	ko00562|ko04070|ko04144	Inositol phosphate metabolism|Phosphatidylinositol signaling system|Endocytosis	KOG0229	Phosphatidylinositol-4-phosphate 5-kinase	[T]	CELLULAR PROCESSES AND SIGNALING	Signal transduction mechanisms	T	COG5253	phosphatidylinositol-4-phosphate 5-kinase	Molecular Function: ATP binding (GO:0005524);|Cellular Component: nucleus (GO:0005634);|Cellular Component: cytosol (GO:0005829);|Biological Process: carbohydrate metabolic process (GO:0005975);|Biological Process: cellular amino acid metabolic process (GO:0006520);|Cellular Component: membrane (GO:0016020);|Molecular Function: 1-phosphatidylinositol-4-phosphate 5-kinase activity (GO:0016308);	PF01504.18,PF02493.20	Phosphatidylinositol-4-phosphate 5-Kinase|MORN repeat
TRINITY_DN10312_c0_g1_i1_3	3.05756	3.47491	4.57924	7.70736	8.41818	8.5973	--	--	Q9SH89|OFT19_ARATH	O-fucosyltransferase 19 T8P21.11 OS=Arabidopsis thaliana (Mouse-ear cress) GN=T8P21.11 PE=2 SV=1	--	--	--	--	--	--	--	--	--	--	--	S	ENOG410YKDZ	DUF246 domain-containing protein	--	PF10250.9	GDP-fucose protein O-fucosyltransferase
TRINITY_DN10313_c0_g1_i1_2	18.8758	14.722	20.3887	25.3587	26.3054	25.2059	--	--	O82796|SERC_ARATH	Phosphoserine phosphatase, chloroplastic F26I16.2 OS=Arabidopsis thaliana (Mouse-ear cress) GN=F26I16.2 PE=1 SV=2	172/236(72.88)	K01079	serB, PSPH	phosphoserine phosphatase [EC:3.1.3.3]	ko00260	Glycine, serine and threonine metabolism	KOG1615	Phosphoserine phosphatase	[E]	METABOLISM	Amino acid transport and metabolism	E	COG0560	phosphoserine phosphatase activity	Molecular Function: magnesium ion binding (GO:0000287);|Molecular Function: phosphoserine phosphatase activity (GO:0004647);|Molecular Function: calcium ion binding (GO:0005509);|Cellular Component: cytoplasm (GO:0005737);|Biological Process: L-serine metabolic process (GO:0006563);|Biological Process: L-serine biosynthetic process (GO:0006564);|Cellular Component: chloroplast (GO:0009507);|Biolo…	PF00702.26,PF12710.7	haloacid dehalogenase-like hydrolase|haloacid dehalogenase-like hydrolase
TRINITY_DN10313_c0_g1_i2_1	5.92251	5.90214	5.84651	14.0185	15.456	15.2009	--	--	--	--	--	--	--	--	--	--	--	--	--	--	--	S	ENOG4111PBB	NA	--	--	--
TRINITY_DN10314_c0_g1_i1_1	0	0	0	6.2627	3.03416	2.57489	--	--	--	--	--	--	--	--	--	--	--	--	--	--	--	--	--	--	--	--	--
TRINITY_DN10314_c0_g1_i1_2	0	0	0.136959	36.6281	33.6097	33.2048	--	--	Q9LVS0|KUA1_ARATH	Transcription factor KUA1 MQL5.25 OS=Arabidopsis thaliana (Mouse-ear cress) GN=MQL5.25 PE=1 SV=1	--	--	--	--	--	--	--	--	--	--	--	K	ENOG4111IMA	Transcription factor	Biological Process: negative regulation of transcription by RNA polymerase II (GO:0000122);|Molecular Function: transcription regulatory region sequence-specific DNA binding (GO:0000976);|Molecular Function: DNA-binding transcription factor activity (GO:0003700);|Cellular Component: nucleus (GO:0005634);|Biological Process: regulation of transcription, DNA-templated (GO:0006355);|Molecular Functi…	PF00249.31	Myb-like DNA-binding domain	0F	MYB-related
TRINITY_DN10314_c0_g1_i1_3	2.62076	4.33106	3.35942	9.03868	8.39694	7.66118	--	--	--	--	--	--	--	--	--	--	--	--	--	--	--	--	--	--	--	--	--
TRINITY_DN10315_c0_g1_i1_1	1.97733	2.38247	2.53177	2.41479	2.76659	3.13683	--	--	Q9LTW4|NANA_ARATH	Aspartic proteinase NANA, chloroplast MBK21.8 OS=Arabidopsis thaliana (Mouse-ear cress) GN=MBK21.8 PE=1 SV=1	--	--	--	--	--	--	KOG1339	Aspartyl protease	[O]	CELLULAR PROCESSES AND SIGNALING	Posttranslational modification, protein turnover, chaperones	O	ENOG410XNV7	aspartic	Molecular Function: aspartic-type endopeptidase activity (GO:0004190);|Biological Process: carbohydrate metabolic process (GO:0005975);|Biological Process: proteolysis (GO:0006508);|Biological Process: circadian rhythm (GO:0007623);|Cellular Component: chloroplast (GO:0009507);|Biological Process: response to sucrose (GO:0009744);|Biological Process: chloroplast-nucleus signaling pathway (GO:0010…	PF14543.6,PF14541.6,PF00026.23	Xylanase inhibitor N-terminal|Xylanase inhibitor C-terminal|Eukaryotic aspartyl protease
TRINITY_DN10316_c0_g1_i1_1	1.57772	1.66328	1.18812	2.11898	1.90673	1.98931	--	--	--	--	--	--	--	--	--	--	--	--	--	--	--	S	ENOG410ZH4V	NA	--	--	--
TRINITY_DN10316_c0_g2_i1_2	0.122234	0.10594	0.284021	1.97633	3.02178	1.77904	--	--	--	--	--	--	--	--	--	--	--	--	--	--	--	S	ENOG410ZKD7	expressed protein	--	PF06075.12	Plant protein of unknown function (DUF936)
TRINITY_DN10316_c0_g2_i1_3	5.733	5.04941	7.21619	3.63444	3.52154	2.90045	--	--	O24463|PBF_MAIZE	Dof zinc finger protein PBF PBF OS=Zea mays (Maize) GN=PBF PE=1 SV=1	--	--	--	--	--	--	--	--	--	--	--	S	ENOG410YEQW	Zinc finger protein	Molecular Function: DNA binding (GO:0003677);|Cellular Component: nucleus (GO:0005634);|Biological Process: regulation of transcription, DNA-templated (GO:0006355);|Molecular Function: metal ion binding (GO:0046872);	PF02701.15	Dof domain, zinc finger	0F	C2C2-Dof
TRINITY_DN10317_c0_g1_i1_1	3.95253	3.85105	3.40152	4.48186	5.35492	5.57225	--	--	O94631|MRM1_SCHPO	rRNA methyltransferase 1, mitochondrial SPBC1347.13c OS=Schizosaccharomyces pombe (strain 972 / ATCC 24843) (Fission yeast) GN=SPBC1347.13c PE=3 SV=1	--	--	--	--	--	--	KOG0838	RNA Methylase, SpoU family	[A]	INFORMATION STORAGE AND PROCESSING	RNA processing and modification	J	COG0566	Methyltransferase	Biological Process: mitochondrial RNA processing (GO:0000963);|Molecular Function: RNA binding (GO:0003723);|Cellular Component: mitochondrion (GO:0005739);|Molecular Function: rRNA (guanine-N1-)-methyltransferase activity (GO:0008989);|Biological Process: rRNA methylation (GO:0031167);	PF00588.19,PF08032.12	SpoU rRNA Methylase family|RNA 2'-O ribose methyltransferase substrate binding
TRINITY_DN10317_c0_g1_i1_2	7.96593	9.05896	9.67588	6.01733	5.75118	5.46326	--	--	Q9XJ66|MAD22_ORYSJ	MADS-box transcription factor 22 OJ1175_B01.24 OS=Oryza sativa subsp. japonica (Rice) GN=OJ1175_B01.24 PE=2 SV=1	--	--	--	--	--	--	KOG0014	MADS box transcription factor	[K]	INFORMATION STORAGE AND PROCESSING	Transcription	K	COG5068	Transcription factor	Molecular Function: RNA polymerase II regulatory region sequence-specific DNA binding (GO:0000977);|Molecular Function: transcription factor activity, RNA polymerase II proximal promoter sequence-specific DNA binding (GO:0000982);|Cellular Component: nucleus (GO:0005634);|Biological Process: multicellular organism development (GO:0007275);|Molecular Function: transcription factor binding (GO:0008…	PF00319.18,PF01486.17	SRF-type transcription factor (DNA-binding and dimerisation domain)|K-box region	1F	MADS-MIKC
TRINITY_DN10317_c0_g1_i1_3	1.72149	2.28899	2.05579	2.75337	2.71273	2.7005	--	--	Q9SXL4|AHK1_ARATH	Histidine kinase 1 T13L16.16 OS=Arabidopsis thaliana (Mouse-ear cress) GN=T13L16.16 PE=1 SV=2	--	--	--	--	--	--	KOG0519	Sensory transduction histidine kinase	[T]	CELLULAR PROCESSES AND SIGNALING	Signal transduction mechanisms	T	ENOG410XT1K	Histidine kinase	Molecular Function: phosphorelay sensor kinase activity (GO:0000155);|Molecular Function: osmosensor activity (GO:0005034);|Cellular Component: intracellular (GO:0005622);|Cellular Component: plasma membrane (GO:0005886);|Biological Process: response to osmotic stress (GO:0006970);|Biological Process: response to water deprivation (GO:0009414);|Biological Process: abscisic acid-activated signalin…	PF02518.26,PF00072.24,PF00512.25	Histidine kinase-, DNA gyrase B-, and HSP90-like ATPase|Response regulator receiver domain|His Kinase A (phospho-acceptor) domain
TRINITY_DN10319_c0_g1_i1_2	3.52032	2.72908	3.03801	9.27521	9.38477	9.37565	--	--	P0DH62|Y4407_SELML	Inactive protein kinase SELMODRAFT_444075 SELMODRAFT_444075 OS=Selaginella moellendorffii (Spikemoss) GN=SELMODRAFT_444075 PE=2 SV=1	--	--	--	--	--	--	KOG1187	Serine/threonine protein kinase	[T]	CELLULAR PROCESSES AND SIGNALING	Signal transduction mechanisms	T	COG0515	Serine Threonine protein kinase	Molecular Function: protein kinase activity (GO:0004672);|Molecular Function: ATP binding (GO:0005524);	PF07714.17,PF00069.25	Protein tyrosine kinase|Protein kinase domain
TRINITY_DN10319_c0_g1_i2_3	2.74985	2.96276	2.33529	3.08569	3.41186	3.01073	--	--	--	--	--	--	--	--	--	--	--	--	--	--	--	S	ENOG410XTAA	lysine (K)-specific demethylase	--	PF08879.10	WRC
TRINITY_DN10320_c0_g1_i1_3	17.1842	16.3442	19.5925	0	0	0	--	--	Q9S746|HTH_ARATH	Protein HOTHEAD F3N23.17 OS=Arabidopsis thaliana (Mouse-ear cress) GN=F3N23.17 PE=1 SV=1	342/566(60.42)	K00108	betA, CHDH	choline dehydrogenase [EC:1.1.99.1]	ko00260	Glycine, serine and threonine metabolism	KOG1238	Glucose dehydrogenase/choline dehydrogenase/mandelonitrile lyase (GMC oxidoreductase family)	[R]	POORLY CHARACTERIZED	General function prediction only	E	COG2303	oxidoreductase	Cellular Component: extracellular region (GO:0005576);|Biological Process: cell-cell signaling (GO:0007267);|Biological Process: embryo sac development (GO:0009553);|Biological Process: fatty acid omega-oxidation (GO:0010430);|Molecular Function: oxidoreductase activity, acting on CH-OH group of donors (GO:0016614);|Molecular Function: mandelonitrile lyase activity (GO:0046593);|Molecular Functio…	PF00732.19,PF05199.13	GMC oxidoreductase|GMC oxidoreductase
TRINITY_DN10322_c0_g1_i1_2	32.0606	31.7936	30.6078	23.9214	22.3048	22.7229	--	--	--	--	--	--	--	--	--	--	--	--	--	--	--	S	ENOG410YQU8	expressed protein	--	--	--
TRINITY_DN10324_c0_g1_i1_1	19.0557	18.4598	18.2082	24.7612	23.2376	25.1178	--	--	O82201|AP4S_ARATH	AP-4 complex subunit sigma F6F22.18 OS=Arabidopsis thaliana (Mouse-ear cress) GN=F6F22.18 PE=1 SV=1	--	--	--	--	--	--	KOG0934	Clathrin adaptor complex, small subunit	[U]	CELLULAR PROCESSES AND SIGNALING	Intracellular trafficking, secretion, and vesicular transport	U	COG5030	Adaptor-related protein complex	Cellular Component: trans-Golgi network (GO:0005802);|Cellular Component: clathrin-coated pit (GO:0005905);|Biological Process: protein transport (GO:0015031);|Cellular Component: AP-4 adaptor complex (GO:0030124);	PF01217.20	Clathrin adaptor complex small chain
TRINITY_DN10324_c0_g1_i1_2	7.70281	9.97918	6.83355	8.19163	7.59487	8.36372	--	--	--	--	--	--	--	--	--	--	KOG4223	Reticulocalbin, calumenin, DNA supercoiling factor, and related Ca2+-binding proteins of the CREC family (EF-Hand protein superfamily)	[TU]	CELLULAR PROCESSES AND SIGNALING|CELLULAR PROCESSES AND SIGNALING	Signal transduction mechanisms |Intracellular trafficking, secretion, and vesicular transport	S	ENOG410XRVE	EF-hand calcium binding domain	--	PF00036.32,PF13499.6,PF13202.6,PF13405.6,PF13833.6,PF10591.9	EF hand|EF-hand domain pair|EF hand|EF-hand domain|EF-hand domain pair|Secreted protein acidic and rich in cysteine Ca binding region
TRINITY_DN10325_c0_g1_i1_3	36.3347	45.8934	37.8807	36.6649	34.9945	35.9483	--	--	Q96319|ERH_ARATH	Enhancer of rudimentary homolog T30N20_80 OS=Arabidopsis thaliana (Mouse-ear cress) GN=T30N20_80 PE=3 SV=1	--	--	--	--	--	--	KOG1766	Enhancer of rudimentary	[R]	POORLY CHARACTERIZED	General function prediction only	S	ENOG4111Z48	May have a role in the cell cycle (By similarity)	Biological Process: pyrimidine nucleotide biosynthetic process (GO:0006221);|Biological Process: cell cycle (GO:0007049);|Biological Process: positive regulation of Notch signaling pathway (GO:0045747);	PF01133.17	Enhancer of rudimentary
TRINITY_DN10326_c0_g1_i1_2	3.59721	3.09753	4.07612	3.38298	4.32604	3.94517	--	--	--	--	212/308(68.83)	K19367	SPG21	maspardin	ko04144	Endocytosis	--	--	--	--	--	S	ENOG410XPCG	Spastic paraplegia 21 (Autosomal recessive, Mast syndrome)	--	PF00561.20,PF12697.7,PF12146.8	alpha/beta hydrolase fold|Alpha/beta hydrolase family|Serine aminopeptidase, S33
TRINITY_DN10326_c0_g2_i1_1	1.84188	1.30088	0.694171	0	0	0	--	--	--	--	--	--	--	--	--	--	--	--	--	--	--	--	--	--	--	--	--
TRINITY_DN10327_c0_g1_i1_3	5.91507	5.76648	5.17741	9.88823	9.77172	11.5294	--	--	Q10Q80|ERV1_ORYSJ	FAD-linked sulfhydryl oxidase ERV1 Os03g0206300 OS=Oryza sativa subsp. japonica (Rice) GN=Os03g0206300 PE=2 SV=2	--	--	--	--	--	--	KOG3355	Mitochondrial sulfhydryl oxidase involved in the biogenesis of cytosolic Fe/S proteins	[O]	CELLULAR PROCESSES AND SIGNALING	Posttranslational modification, protein turnover, chaperones	O	COG5054	thiol oxidase activity	Cellular Component: mitochondrion (GO:0005739);|Molecular Function: protein disulfide oxidoreductase activity (GO:0015035);|Molecular Function: flavin-linked sulfhydryl oxidase activity (GO:0016971);|Molecular Function: flavin adenine dinucleotide binding (GO:0050660);	PF04777.13	Erv1 / Alr family
TRINITY_DN10328_c0_g1_i1_1	9.73461	9.5911	9.93823	8.08499	8.33018	9.28194	--	--	Q06063|DUS4_YEAST	tRNA-dihydrouridine(20a/20b) synthase [NAD(P)+] L8084.2 OS=Saccharomyces cerevisiae (strain ATCC 204508 / S288c) (Baker's yeast) GN=L8084.2 PE=1 SV=1	--	--	--	--	--	--	KOG2335	tRNA-dihydrouridine synthase	[J]	INFORMATION STORAGE AND PROCESSING	Translation, ribosomal structure and biogenesis	J	COG0042	Catalyzes the synthesis of dihydrouridine a modified base found in the D-loop of most tRNAs (By similarity)	Biological Process: tRNA modification (GO:0006400);|Molecular Function: tRNA dihydrouridine synthase activity (GO:0017150);|Molecular Function: flavin adenine dinucleotide binding (GO:0050660);|Molecular Function: tRNA-dihydrouridine20a synthase activity (GO:0102266);	PF01207.17	Dihydrouridine synthase (Dus)
TRINITY_DN10328_c0_g1_i1_3	2.08044	1.64807	0.532862	1.46e-72	1.1e-90	1.03e-80	--	--	--	--	--	--	--	--	--	--	--	--	--	--	--	--	--	--	--	--	--
TRINITY_DN10329_c0_g1_i1_1	0.112746	0.0983008	0.0560562	2.25808	2.66165	2.30862	--	--	--	--	--	--	--	--	--	--	--	--	--	--	--	--	--	--	--	--	--
TRINITY_DN10331_c0_g1_i1_1	9.36959	10.3149	8.85692	7.03689	6.61506	7.20404	--	--	--	--	--	--	--	--	--	--	--	--	--	--	--	S	ENOG410Y1XB	NA	--	--	--
TRINITY_DN10331_c0_g1_i1_2	33.5123	35.8269	34.3792	12.7748	12.5665	14.7594	--	--	--	--	--	--	--	--	--	--	--	--	--	--	--	S	ENOG410Y1F2	LysM	--	PF01476.20	LysM domain
TRINITY_DN10332_c0_g1_i1_1	93.0594	90.5321	87.2691	94.5448	98.3529	91.7302	--	--	F4HT21|IAN9_ARATH	Immune-associated nucleotide-binding protein 9 F12G12.21 OS=Arabidopsis thaliana (Mouse-ear cress) GN=F12G12.21 PE=2 SV=1	--	--	--	--	--	--	--	--	--	--	--	S	ENOG4111GYZ	gTPase, IMAP family member	Molecular Function: GTP binding (GO:0005525);	PF04548.16,PF01926.23	AIG1 family|50S ribosome-binding GTPase
TRINITY_DN10332_c0_g3_i1_3	1.33137	2.27228	1.3067	0	0	0	--	--	--	--	--	--	--	--	--	--	--	--	--	--	--	--	--	--	--	--	--
TRINITY_DN10333_c0_g1_i1_1	4.22218	4.18366	3.75652	5.04326	4.61174	5.70037	--	--	F4I312|VPS3_ARATH	Vacuolar sorting protein 3 F19G10.18 OS=Arabidopsis thaliana (Mouse-ear cress) GN=F19G10.18 PE=1 SV=2	--	--	--	--	--	--	KOG2063	Vacuolar assembly/sorting proteins VPS39/VAM6/VPS3	[U]	CELLULAR PROCESSES AND SIGNALING	Intracellular trafficking, secretion, and vesicular transport	U	ENOG410XNSX	beta receptor associated protein 1	Cellular Component: cytoplasm (GO:0005737);|Cellular Component: cytosol (GO:0005829);|Biological Process: intracellular protein transport (GO:0006886);|Cellular Component: endosome membrane (GO:0010008);|Biological Process: root morphogenesis (GO:0010015);|Biological Process: vesicle-mediated transport (GO:0016192);|Cellular Component: CORVET complex (GO:0033263);	PF10367.9,PF00637.20,PF00780.22,PF10366.9	Vacuolar sorting protein 39 domain 2|Region in Clathrin and VPS|CNH domain|Vacuolar sorting protein 39 domain 1
TRINITY_DN10334_c0_g1_i1_1	7.76188	6.51602	6.35923	8.82381	8.57331	9.00413	--	--	Q9LFV5|FK111_ARATH	F-box/kelch-repeat protein At5g15710 F14F8.90 OS=Arabidopsis thaliana (Mouse-ear cress) GN=F14F8.90 PE=2 SV=1	--	--	--	--	--	--	--	--	--	--	--	S	ENOG4111KX1	F-box kelch-repeat protein	Molecular Function: ubiquitin-protein transferase activity (GO:0004842);|Biological Process: SCF-dependent proteasomal ubiquitin-dependent protein catabolic process (GO:0031146);	PF00646.33	F-box domain
TRINITY_DN10334_c0_g1_i1_2	35.7902	42.953	36.6738	26.9642	35.446	33.6541	--	--	P38389|SC61B_ARATH	Protein transport protein Sec61 subunit beta T14P1.12 OS=Arabidopsis thaliana (Mouse-ear cress) GN=T14P1.12 PE=1 SV=1	41/46(89.13)	K09481	SEC61B, SBH2	protein transport protein SEC61 subunit beta	ko03060|ko04141|ko04145	Protein export|Protein processing in endoplasmic reticulum|Phagosome	KOG3457	Sec61 protein translocation complex, beta subunit	[O]	CELLULAR PROCESSES AND SIGNALING	Posttranslational modification, protein turnover, chaperones	U	ENOG4111UAR	protein transport protein SEC61 subunit	Molecular Function: ARF guanyl-nucleotide exchange factor activity (GO:0005086);|Cellular Component: Sec61 translocon complex (GO:0005784);|Cellular Component: endoplasmic reticulum membrane (GO:0005789);|Biological Process: SRP-dependent cotranslational protein targeting to membrane, translocation (GO:0006616);|Cellular Component: integral component of membrane (GO:0016021);|Biological Process: …	--	--
TRINITY_DN10335_c0_g1_i1_3	14.0147	13.3262	10.5118	0	0	0.118715	--	--	--	--	--	--	--	--	--	--	--	--	--	--	--	S	ENOG410ZAXK	Heavy-metal-associated domain	--	PF00403.26	Heavy-metal-associated domain
TRINITY_DN10335_c0_g1_i2_1	9.01151	8.44264	8.01747	11.1152	11.0936	10.4044	--	--	Q10206|DPH2_SCHPO	2-(3-amino-3-carboxypropyl)histidine synthase subunit 2 SPBC17D1.02 OS=Schizosaccharomyces pombe (strain 972 / ATCC 24843) (Fission yeast) GN=SPBC17D1.02 PE=3 SV=1	--	--	--	--	--	--	KOG2648	Diphthamide biosynthesis protein	[J]	INFORMATION STORAGE AND PROCESSING	Translation, ribosomal structure and biogenesis	J	COG1736	diphthamide biosynthesis protein	Cellular Component: cytosol (GO:0005829);|Molecular Function: transferase activity (GO:0016740);|Biological Process: peptidyl-diphthamide biosynthetic process from peptidyl-histidine (GO:0017183);	PF01866.17	Putative diphthamide synthesis protein
TRINITY_DN10336_c0_g1_i1_1	1.05506	0.613735	1.11099	0.755068	0.110842	1.12515	--	--	--	--	--	--	--	--	--	--	KOG2142	Molybdenum cofactor sulfurase	[H]	METABOLISM	Coenzyme transport and metabolism	E	COG0520	cysteine desulfurase	--	--	--
TRINITY_DN10336_c0_g1_i2_2	13.6816	13.638	13.8209	2.03188	2.73678	2.25875	--	--	Q0V7T5|Y1864_ARATH	Probable receptor-like protein kinase At1g80640 T21F11.3 OS=Arabidopsis thaliana (Mouse-ear cress) GN=T21F11.3 PE=2 SV=1	--	--	--	--	--	--	KOG1187	Serine/threonine protein kinase	[T]	CELLULAR PROCESSES AND SIGNALING	Signal transduction mechanisms	T	COG0515	Serine Threonine protein kinase	--	PF00069.25,PF07714.17	Protein kinase domain|Protein tyrosine kinase
TRINITY_DN10337_c0_g1_i1_3	8.10439	7.61175	7.36185	5.56499	5.86757	5.89869	--	--	Q9C5S1|MKP1_ARATH	Protein-tyrosine-phosphatase MKP1 T26I12.150 OS=Arabidopsis thaliana (Mouse-ear cress) GN=T26I12.150 PE=1 SV=1	--	--	--	--	--	--	KOG1716	Dual specificity phosphatase	[V]	CELLULAR PROCESSES AND SIGNALING	Defense mechanisms	T	COG2453	dual specificity phosphatase	Molecular Function: protein tyrosine phosphatase activity (GO:0004725);|Cellular Component: cytosol (GO:0005829);|Biological Process: defense response (GO:0006952);|Biological Process: response to salt stress (GO:0009651);|Biological Process: response to UV-B (GO:0010224);|Biological Process: response to UV-C (GO:0010225);|Molecular Function: MAP kinase tyrosine/serine/threonine phosphatase activ…	PF00782.20	Dual specificity phosphatase, catalytic domain
TRINITY_DN10338_c0_g1_i1_2	45.9835	45.6827	47.5039	10.8867	11.988	12.8308	--	--	Q9SSA5|CYP38_ARATH	Peptidyl-prolyl cis-trans isomerase CYP38, chloroplastic F4P13.3 OS=Arabidopsis thaliana (Mouse-ear cress) GN=F4P13.3 PE=1 SV=1	--	--	--	--	--	--	--	--	--	--	--	O	COG0652	peptidyl-prolyl cis-trans isomerase activity	Molecular Function: peptidyl-prolyl cis-trans isomerase activity (GO:0003755);|Cellular Component: chloroplast (GO:0009507);|Cellular Component: chloroplast thylakoid (GO:0009534);|Cellular Component: chloroplast thylakoid membrane (GO:0009535);|Cellular Component: chloroplast thylakoid lumen (GO:0009543);|Cellular Component: chloroplast stroma (GO:0009570);|Cellular Component: thylakoid (GO:0009…	PF00160.21	Cyclophilin type peptidyl-prolyl cis-trans isomerase/CLD
TRINITY_DN10338_c0_g2_i1_1	3.08029	0.989212	0.988383	1.07298	3.18303	0.710769	--	--	--	--	--	--	--	--	--	--	--	--	--	--	--	--	--	--	--	--	--
TRINITY_DN10339_c0_g1_i1_3	37.2509	36.7829	34.1776	84.5853	81.8448	81.6369	--	--	Q8W0W3|TF2B_ORYSJ	Transcription initiation factor IIB OJ1112_E07.31 OS=Oryza sativa subsp. japonica (Rice) GN=OJ1112_E07.31 PE=1 SV=1	279/312(89.42)	K03124	TFIIB, GTF2B, SUA7, tfb	transcription initiation factor TFIIB	ko03022	Basal transcription factors	KOG1597	Transcription initiation factor TFIIB	[K]	INFORMATION STORAGE AND PROCESSING	Transcription	K	COG1405	Stabilizes TBP binding to an archaeal box-A promoter. Also responsible for recruiting RNA polymerase II to the pre- initiation complex (DNA-TBP-TFIIB) (By similarity)	Cellular Component: nucleus (GO:0005634);|Biological Process: regulation of transcription, DNA-templated (GO:0006355);|Molecular Function: TBP-class protein binding (GO:0017025);|Molecular Function: metal ion binding (GO:0046872);|Biological Process: transcription preinitiation complex assembly (GO:0070897);	PF00382.19,PF08271.12,PF01667.17	Transcription factor TFIIB repeat|TFIIB zinc-binding|Ribosomal protein S27
TRINITY_DN10339_c0_g1_i2_2	113.442	117.581	119.773	70.4953	75.2134	71.564	--	--	Q8L9X2|RBCX2_ARATH	Chaperonin-like RbcX protein 2, chloroplastic F28I16 OS=Arabidopsis thaliana (Mouse-ear cress) GN=F28I16 PE=1 SV=1	--	--	--	--	--	--	--	--	--	--	--	S	ENOG4111VPF	chaperonin family protein RbcX	Cellular Component: chloroplast stroma (GO:0009570);|Molecular Function: protein binding involved in protein folding (GO:0044183);|Biological Process: chaperone-mediated protein folding (GO:0061077);	PF02341.15	RbcX protein
TRINITY_DN10341_c0_g1_i2_3	2.0841	1.43979	1.37176	0.25714	0.25994	0.759316	--	--	--	--	--	--	--	--	--	--	--	--	--	--	--	--	--	--	--	--	--
TRINITY_DN10342_c0_g1_i1_1	3.42053	2.51659	2.41074	1.37315	0.725173	1.10032	--	--	--	--	--	--	--	--	--	--	--	--	--	--	--	--	--	--	--	--	--
TRINITY_DN10342_c0_g1_i1_2	15.9548	17.7937	20.2822	2.29841	2.42568	2.1346	--	--	--	--	--	--	--	--	--	--	KOG0324	Uncharacterized conserved protein	[S]	POORLY CHARACTERIZED	Function unknown	S	ENOG4111H3Z	Desumoylating isopeptidase	--	--	--
TRINITY_DN10343_c0_g1_i1_1	8.39965	7.13642	8.70544	1.29898	1.43007	1.49065	--	--	P33543|TMKL1_ARATH	Putative kinase-like protein TMKL1 MSD24.3 OS=Arabidopsis thaliana (Mouse-ear cress) GN=MSD24.3 PE=1 SV=1	--	--	--	--	--	--	--	--	--	--	--	S	ENOG4111F3A	kinase-like protein	Molecular Function: protein kinase activity (GO:0004672);|Molecular Function: ATP binding (GO:0005524);|Cellular Component: plasma membrane (GO:0005886);|Cellular Component: plasmodesma (GO:0009506);|Cellular Component: integral component of membrane (GO:0016021);	PF07714.17,PF00069.25,PF13855.6,PF12799.7,PF00560.33,PF08263.12	Protein tyrosine kinase|Protein kinase domain|Leucine rich repeat|Leucine Rich repeats (2 copies)|Leucine Rich Repeat|Leucine rich repeat N-terminal domain
TRINITY_DN10343_c0_g1_i1_3	3.70608	3.11167	3.31673	1495.4	1493.89	1416.14	--	--	P46518|LEA14_GOSHI	Late embryogenesis abundant protein Lea14-A LEA14-A OS=Gossypium hirsutum (Upland cotton) (Gossypium mexicanum) GN=LEA14-A PE=2 SV=1	--	--	--	--	--	--	--	--	--	--	--	S	ENOG4111PUK	late embryogenesis abundant protein	Biological Process: response to desiccation (GO:0009269);	--	--
TRINITY_DN10345_c0_g1_i1_3	30.5316	29.8929	30.4335	67.0247	72.8783	74.4728	--	--	--	--	--	--	--	--	--	--	KOG3309	Ferredoxin	[C]	METABOLISM	Energy production and conversion	S	ENOG410XWV1	NA	--	--	--
TRINITY_DN10348_c0_g1_i1_2	4.04291	4.34276	3.88651	8.87549	8.56171	8.3914	--	--	Q9FW03|MES11_ARATH	Putative methylesterase 11, chloroplastic F13E17.2 OS=Arabidopsis thaliana (Mouse-ear cress) GN=F13E17.2 PE=1 SV=1	--	--	--	--	--	--	--	--	--	--	--	S	ENOG4111IVV	esterase	Cellular Component: chloroplast (GO:0009507);|Biological Process: jasmonic acid metabolic process (GO:0009694);|Biological Process: salicylic acid metabolic process (GO:0009696);|Molecular Function: methyl indole-3-acetate esterase activity (GO:0080030);|Molecular Function: methyl salicylate esterase activity (GO:0080031);|Molecular Function: methyl jasmonate esterase activity (GO:0080032);	PF00561.20,PF12697.7,PF12146.8	alpha/beta hydrolase fold|Alpha/beta hydrolase family|Serine aminopeptidase, S33
TRINITY_DN10349_c0_g1_i1_1	7.68237	3.19827	1.88377	1.47039	0.755756	1.42387	--	--	--	--	--	--	--	--	--	--	--	--	--	--	--	--	--	--	--	--	--
TRINITY_DN10349_c0_g1_i1_3	4.02745	1.56458	2.23039	4.18241	5.09597	6.80829	--	--	--	--	--	--	--	--	--	--	--	--	--	--	--	--	--	--	--	--	--
TRINITY_DN10350_c0_g1_i1_2	0.62532	2.17536	4.01767	3.1548	4.44379	0.48426	--	--	--	--	--	--	--	--	--	--	--	--	--	--	--	--	--	--	--	--	--
TRINITY_DN10351_c0_g1_i1_1	19.2737	18.6352	17.7581	5.58919	6.99848	7.30992	--	--	Q7XLY8|ATL41_ORYSJ	E3 ubiquitin-protein ligase Os04g0590900 OsJ_15972 OS=Oryza sativa subsp. japonica (Rice) GN=OsJ_15972 PE=2 SV=2	--	--	--	--	--	--	KOG0800	FOG: Predicted E3 ubiquitin ligase	[O]	CELLULAR PROCESSES AND SIGNALING	Posttranslational modification, protein turnover, chaperones	O	ENOG41121N2	zinc ion binding	Molecular Function: ubiquitin-protein transferase activity (GO:0004842);|Cellular Component: integral component of membrane (GO:0016021);|Biological Process: protein ubiquitination (GO:0016567);|Molecular Function: metal ion binding (GO:0046872);	PF13639.6,PF17123.5,PF12678.7,PF13923.6,PF00097.25	Ring finger domain|RING-like zinc finger|RING-H2 zinc finger domain|Zinc finger, C3HC4 type (RING finger)|Zinc finger, C3HC4 type (RING finger)
TRINITY_DN10351_c0_g1_i1_2	3.50097	2.68414	3.49488	0.185928	0.551784	0.88212	--	--	--	--	--	--	--	--	--	--	--	--	--	--	--	--	--	--	--	--	--
TRINITY_DN10352_c0_g1_i2_2	16.4358	15.7208	16.5537	7.46033	7.86423	7.95111	--	--	B1VKC1|PSBB_CRYJA	Photosystem II CP47 reaction center protein psbB OS=Cryptomeria japonica (Japanese cedar) (Cupressus japonica) GN=psbB PE=3 SV=1	529/757(69.88)	K02704	psbB	photosystem II CP47 chlorophyll apoprotein	ko00195	Photosynthesis	--	--	--	--	--	S	ENOG410XQ0W	Photosystem II	Cellular Component: photosystem II (GO:0009523);|Cellular Component: chloroplast thylakoid membrane (GO:0009535);|Biological Process: photosynthetic electron transport in photosystem II (GO:0009772);|Cellular Component: integral component of membrane (GO:0016021);|Molecular Function: chlorophyll binding (GO:0016168);|Biological Process: protein-chromophore linkage (GO:0018298);|Molecular Function…	PF00421.19,PF03118.15,PF01000.26,PF01193.24,PF00033.19,PF13631.6,PF00411.19,PF00032.17	Photosystem II protein|Bacterial RNA polymerase, alpha chain C terminal domain|RNA polymerase Rpb3/RpoA insert domain|RNA polymerase Rpb3/Rpb11 dimerisation domain|Cytochrome b/b6/petB|Cytochrome b(N-terminal)/b6/petB|Ribosomal protein S11|Cytochrome b(C-terminal)/b6/petD
TRINITY_DN10353_c0_g1_i1_2	20.9484	19.6323	18.8357	10.625	12.3505	12.4029	--	--	Q7XQT2|DGK1_ORYSJ	Diacylglycerol kinase 1 OSJNBa0043L09.15 OS=Oryza sativa subsp. japonica (Rice) GN=OSJNBa0043L09.15 PE=1 SV=2	319/476(67.02)	K00901	dgkA, DGK	diacylglycerol kinase (ATP) [EC:2.7.1.107]	ko00561|ko00564|ko04070	Glycerolipid metabolism|Glycerophospholipid metabolism|Phosphatidylinositol signaling system	KOG1169	Diacylglycerol kinase	[IT]	METABOLISM|CELLULAR PROCESSES AND SIGNALING	Lipid transport and metabolism |Signal transduction mechanisms	I	ENOG410XQVB	DiacylGlycerol Kinase	--	PF00609.19,PF00781.24	Diacylglycerol kinase accessory domain|Diacylglycerol kinase catalytic domain
TRINITY_DN10353_c0_g1_i1_3	29.6371	32.572	29.8742	25.9779	25.1217	22.7041	--	--	Q76H85|H4_SILLA	Histone H4 SlH4 OS=Silene latifolia (White campion) (Bladder campion) GN=SlH4 PE=3 SV=3	--	--	--	--	--	--	KOG3467	Histone H4	[B]	INFORMATION STORAGE AND PROCESSING	Chromatin structure and dynamics	B	COG2036	Core component of nucleosome. Nucleosomes wrap and compact DNA into chromatin, limiting DNA accessibility to the cellular machineries which require DNA as a template. Histones thereby play a central role in transcription regulation, DNA repair, DNA replication and chromosomal stability. DNA accessibility is regulated via a complex set of post-translational modifications of histones, also called h…	Cellular Component: nucleosome (GO:0000786);|Molecular Function: DNA binding (GO:0003677);|Cellular Component: nucleus (GO:0005634);|Biological Process: nucleosome assembly (GO:0006334);|Molecular Function: protein heterodimerization activity (GO:0046982);	PF15511.6	Centromere kinetochore component CENP-T histone fold
TRINITY_DN10354_c0_g1_i1_2	31.5105	30.6553	30.5697	27.2052	26.0371	26.5377	--	--	--	--	--	--	--	--	--	--	--	--	--	--	--	S	ENOG410YUWA	NA	--	--	--
TRINITY_DN10354_c0_g1_i1_3	22.8624	21.4972	23.5005	14.9604	16.0384	13.1053	--	--	--	--	--	--	--	--	--	--	KOG0228	Beta-fructofuranosidase (invertase)	[G]	METABOLISM	Carbohydrate transport and metabolism	G	COG1621	Hydrolase	--	PF03652.15	Holliday junction resolvase
TRINITY_DN10355_c0_g1_i2_3	28.113	28.9919	29.2292	28.8468	28.1811	29.6099	--	--	Q9ASP6|HNRPQ_ARATH	Heterogeneous nuclear ribonucleoprotein Q A_TM018A10.14 OS=Arabidopsis thaliana (Mouse-ear cress) GN=A_TM018A10.14 PE=1 SV=1	--	--	--	--	--	--	--	--	--	--	--	S	ENOG410YEFI	RNA recognition motif. (a.k.a. RRM, RBD, or RNP domain)	Molecular Function: chromatin binding (GO:0003682);|Molecular Function: mRNA binding (GO:0003729);|Cellular Component: nucleus (GO:0005634);|Cellular Component: cytoplasm (GO:0005737);|Cellular Component: endoplasmic reticulum (GO:0005783);|Cellular Component: cytosol (GO:0005829);|Biological Process: multicellular organism development (GO:0007275);|Biological Process: response to bacterium (GO:0…	PF00076.22,PF16367.5	RNA recognition motif. (a.k.a. RRM, RBD, or RNP domain)|RNA recognition motif
TRINITY_DN10356_c0_g1_i1_1	18.8125	18.3011	17.3454	11.5881	12.3858	11.871	--	--	--	--	--	--	--	--	--	--	--	--	--	--	--	S	ENOG4111M6J	zinc finger	--	--	--
TRINITY_DN10357_c0_g1_i4_3	60.5592	58.1625	55.6365	80.0816	84.6043	85.1065	--	--	Q41058|GLGB1_PEA	1,4-alpha-glucan-branching enzyme 1, chloroplastic/amyloplastic SBEI OS=Pisum sativum (Garden pea) GN=SBEI PE=1 SV=1	592/743(79.68)	K00700	GBE1, glgB	1,4-alpha-glucan branching enzyme [EC:2.4.1.18]	ko00500	Starch and sucrose metabolism	KOG0470	1,4-alpha-glucan branching enzyme/starch branching enzyme II	[G]	METABOLISM	Carbohydrate transport and metabolism	G	COG0296	Catalyzes the formation of the alpha-1,6-glucosidic linkages in glycogen by scission of a 1,4-alpha-linked oligosaccharide from growing alpha-1,4-glucan chains and the subsequent attachment of the oligosaccharide to the alpha-1,6 position (By similarity)	--	PF02806.18,PF02922.18,PF00128.24	Alpha amylase, C-terminal all-beta domain|Carbohydrate-binding module 48 (Isoamylase N-terminal domain)|Alpha amylase, catalytic domain
TRINITY_DN10358_c0_g1_i1_3	60.1411	60.3725	56.1502	29.9917	29.1421	30.2352	--	--	P10349|GPAT2_CUCMO	Glycerol-3-phosphate acyltransferase ATS12, chloroplastic AT2 OS=moschata) GN=AT2 PE=1 SV=2	258/403(64.02)	K00630	ATS1	glycerol-3-phosphate O-acyltransferase [EC:2.3.1.15]	ko00561|ko00564	Glycerolipid metabolism|Glycerophospholipid metabolism	--	--	--	--	--	I	ENOG410YK2C	glycerol-3-phosphate acyltransferase	--	PF14829.6,PF01553.21	Glycerol-3-phosphate acyltransferase N-terminal|Acyltransferase
TRINITY_DN10358_c0_g1_i3_1	3.81395	3.62726	4.17429	9.73694	9.46041	10.4214	--	--	Q9AV50|DRB6_ORYSJ	Double-stranded RNA-binding protein 6 OsJ_31914 OS=Oryza sativa subsp. japonica (Rice) GN=OsJ_31914 PE=2 SV=1	--	--	--	--	--	--	--	--	--	--	--	S	ENOG410ZZN4	double-stranded RNA binding	Molecular Function: double-stranded RNA binding (GO:0003725);|Cellular Component: cytoplasm (GO:0005737);|Biological Process: production of miRNAs involved in gene silencing by miRNA (GO:0035196);|Biological Process: production of siRNA involved in chromatin silencing by small RNA (GO:0070919);	PF00035.26	Double-stranded RNA binding motif
TRINITY_DN10358_c0_g1_i3_2	16.4776	15.9341	14.7553	11.8431	15.1093	13.9901	--	--	Q4PF70|GPN3_USTMA	GPN-loop GTPase 3 UMAG_01243 OS=Ustilago maydis (strain 521 / FGSC 9021) (Corn smut fungus) GN=UMAG_01243 PE=3 SV=1	--	--	--	--	--	--	KOG1534	Putative transcription factor FET5	[K]	INFORMATION STORAGE AND PROCESSING	Transcription	S	ENOG410XPBZ	GPN-loop GTPase 3	Molecular Function: GTPase activity (GO:0003924);|Molecular Function: GTP binding (GO:0005525);	PF03029.17	Conserved hypothetical ATP binding protein
TRINITY_DN10359_c0_g1_i2_1	7.26355	6.27962	6.39506	10.5732	9.6949	10.3975	--	--	Q10AZ7|GPA3_ORYSJ	Protein GLUTELIN PRECURSOR ACCUMULATION 3 OsJ_13268 OS=Oryza sativa subsp. japonica (Rice) GN=OsJ_13268 PE=1 SV=1	--	--	--	--	--	--	KOG0379	Kelch repeat-containing proteins	[R]	POORLY CHARACTERIZED	General function prediction only	S	ENOG410Y5WM	Kelch domain containing	Cellular Component: plant-type vacuole (GO:0000325);|Cellular Component: protein storage vacuole (GO:0000326);|Cellular Component: late endosome (GO:0005770);|Cellular Component: trans-Golgi network (GO:0005802);|Biological Process: intracellular protein transport (GO:0006886);	PF13415.6,PF13418.6,PF13854.6,PF01344.25,PF13964.6,PF07646.15	Galactose oxidase, central domain|Galactose oxidase, central domain|Kelch motif|Kelch motif|Kelch motif|Kelch motif
TRINITY_DN10360_c0_g1_i3_3	5.78917	5.33187	5.16372	4.89362	4.00207	4.64572	--	--	--	--	--	--	--	--	--	--	KOG1927	R-kappa-B and related transcription factors	[K]	INFORMATION STORAGE AND PROCESSING	Transcription	S	ENOG410YHF2	Nuclear factor related to kappaB binding protein	--	--	--
TRINITY_DN10361_c0_g1_i1_1	6.23071	6.13778	5.98987	3.47778	3.73898	3.79454	--	--	Q8GZ42|ATX5_ARATH	Histone-lysine N-methyltransferase ATX5 MYN8.4 OS=Arabidopsis thaliana (Mouse-ear cress) GN=MYN8.4 PE=2 SV=1	--	--	--	--	--	--	KOG1080	Histone H3 (Lys4) methyltransferase complex, subunit SET1 and related methyltransferases	[BK]	INFORMATION STORAGE AND PROCESSING|INFORMATION STORAGE AND PROCESSING	Chromatin structure and dynamics |Transcription	S	COG2940	Histone-lysine N-methyltransferase	Cellular Component: nucleus (GO:0005634);|Biological Process: DNA mediated transformation (GO:0009294);|Cellular Component: plasmodesma (GO:0009506);|Molecular Function: histone-lysine N-methyltransferase activity (GO:0018024);|Molecular Function: metal ion binding (GO:0046872);	PF13832.6,PF00856.28,PF00855.17,PF13771.6,PF13831.6,PF00628.29	PHD-zinc-finger like domain|SET domain|PWWP domain|PHD-like zinc-binding domain|PHD-finger|PHD-finger
TRINITY_DN10361_c0_g1_i1_3	2.3956	2.16936	1.91363	0	0.216575	0	--	--	Q9LZV3|MAN6_ARATH	Mannan endo-1,4-beta-mannosidase 6 T20L15.200 OS=Arabidopsis thaliana (Mouse-ear cress) GN=T20L15.200 PE=2 SV=1	162/204(79.41)	K19355	MAN	mannan endo-1,4-beta-mannosidase [EC:3.2.1.78]	ko00051	Fructose and mannose metabolism	--	--	--	--	--	G	COG3934	Mannan endo-1,4-beta-mannosidase	Cellular Component: extracellular region (GO:0005576);|Biological Process: seed germination (GO:0009845);|Molecular Function: mannan endo-1,4-beta-mannosidase activity (GO:0016985);|Biological Process: mannan catabolic process (GO:0046355);	PF00150.18	Cellulase (glycosyl hydrolase family 5)
TRINITY_DN10361_c0_g2_i1_3	3.24111	5.06097	5.11604	0.0866803	0.358468	0.174646	--	--	Q9LZV3|MAN6_ARATH	Mannan endo-1,4-beta-mannosidase 6 T20L15.200 OS=Arabidopsis thaliana (Mouse-ear cress) GN=T20L15.200 PE=2 SV=1	133/205(64.88)	K19355	MAN	mannan endo-1,4-beta-mannosidase [EC:3.2.1.78]	ko00051	Fructose and mannose metabolism	--	--	--	--	--	G	COG3934	Mannan endo-1,4-beta-mannosidase	Cellular Component: extracellular region (GO:0005576);|Biological Process: seed germination (GO:0009845);|Molecular Function: mannan endo-1,4-beta-mannosidase activity (GO:0016985);|Biological Process: mannan catabolic process (GO:0046355);	--	--
TRINITY_DN10362_c0_g1_i3_1	5.22171	4.34559	5.82171	12.705	13.6814	12.6183	--	--	Q8GYF7|NUP54_ARATH	Nuclear pore complex protein NUP54 F3I6.25 OS=Arabidopsis thaliana (Mouse-ear cress) GN=F3I6.25 PE=1 SV=1	180/290(62.07)	K14308	NUP54, NUP57	nuclear pore complex protein Nup54	ko03013	RNA transport	KOG3091	Nuclear pore complex, p54 component (sc Nup57)	[YU]	CELLULAR PROCESSES AND SIGNALING|CELLULAR PROCESSES AND SIGNALING	Nuclear structure |Intracellular trafficking, secretion, and vesicular transport	U	ENOG410XPU5	nucleoporin	Cellular Component: nuclear envelope (GO:0005635);|Cellular Component: nucleolus (GO:0005730);|Biological Process: NLS-bearing protein import into nucleus (GO:0006607);|Biological Process: nuclear pore organization (GO:0006999);|Molecular Function: structural constituent of nuclear pore (GO:0017056);|Biological Process: protein localization to nuclear inner membrane (GO:0036228);|Cellular Compone…	PF13874.6	Nucleoporin complex subunit 54
TRINITY_DN10366_c0_g1_i1_1	6.81808	3.47223	6.06772	6.67e-54	0.175242	0.171704	--	--	B2WSM8|IGS1_CLABR	Isoeugenol synthase 1 IGS1 OS=Clarkia breweri (Fairy fans) (Eucharidium breweri) GN=IGS1 PE=1 SV=1	--	--	--	--	--	--	--	--	--	--	--	S	ENOG411193R	NmrA-like family	--	PF05368.13	NmrA-like family
TRINITY_DN10366_c0_g1_i2_2	36.5343	37.7019	36.2844	17.9431	18.215	17.9564	--	--	Q0J952|C3H32_ORYSJ	Zinc finger CCCH domain-containing protein 32 OsJ_015854 OS=Oryza sativa subsp. japonica (Rice) GN=OsJ_015854 PE=2 SV=1	--	--	--	--	--	--	KOG4791	Uncharacterized conserved protein	[S]	POORLY CHARACTERIZED	Function unknown	S	ENOG4111NDE	zinc finger CCCH domain-containing protein	Molecular Function: DNA binding (GO:0003677);|Molecular Function: mRNA binding (GO:0003729);|Cellular Component: intracellular (GO:0005622);|Biological Process: poly(A)+ mRNA export from nucleus (GO:0016973);|Molecular Function: metal ion binding (GO:0046872);	PF15663.5,PF16131.5,PF18345.1,PF14608.6	Zinc-finger containing family|Torus domain|Zinc finger domain|RNA-binding, Nab2-type zinc finger	0F	C3H
TRINITY_DN10367_c0_g1_i1_1	25.8519	26.2717	26.0307	45.7258	42.1474	44.6777	--	--	Q9LW88|NU50B_ARATH	Nuclear pore complex protein NUP50B MSL1.1 OS=Arabidopsis thaliana (Mouse-ear cress) GN=MSL1.1 PE=1 SV=1	--	--	--	--	--	--	KOG0864	Ran-binding protein RANBP1 and related RanBD domain proteins	[U]	CELLULAR PROCESSES AND SIGNALING	Intracellular trafficking, secretion, and vesicular transport	U	COG5171	ran binding protein	Cellular Component: nucleus (GO:0005634);|Cellular Component: nuclear pore (GO:0005643);|Cellular Component: nucleoplasm (GO:0005654);|Cellular Component: cytoplasm (GO:0005737);|Cellular Component: centrosome (GO:0005813);|Cellular Component: cytosol (GO:0005829);|Molecular Function: Ran GTPase binding (GO:0008536);|Biological Process: protein transport (GO:0015031);|Biological Process: positive…	PF00638.18,PF08911.11	RanBP1 domain|NUP50 (Nucleoporin 50 kDa)
TRINITY_DN10367_c0_g1_i2_2	11.8187	11.5282	10.4853	193.936	201.388	204.877	--	--	Q8L868|E1311_ARATH	Glucan endo-1,3-beta-glucosidase 11 F9L11.6 OS=Arabidopsis thaliana (Mouse-ear cress) GN=F9L11.6 PE=2 SV=1	--	--	--	--	--	--	--	--	--	--	--	G	ENOG410YA4N	glucan endo-1-3-beta-glucosidase	Cellular Component: extracellular region (GO:0005576);|Cellular Component: cell wall (GO:0005618);|Cellular Component: plasma membrane (GO:0005886);|Biological Process: carbohydrate metabolic process (GO:0005975);|Biological Process: defense response (GO:0006952);|Cellular Component: anchored component of membrane (GO:0031225);|Molecular Function: glucan endo-1,3-beta-D-glucosidase activity (GO:0…	PF00332.18	Glycosyl hydrolases family 17
TRINITY_DN10367_c0_g2_i1_2	0.134354	3.79e-29	1.89e-28	5.18586	6.14993	6.30626	--	--	--	--	--	--	--	--	--	--	--	--	--	--	--	--	--	--	--	--	--
TRINITY_DN10368_c0_g1_i1_2	2.88517	0.479033	3.34953	0	0	0	--	--	--	--	--	--	--	--	--	--	--	--	--	--	--	--	--	--	--	--	--
TRINITY_DN10369_c0_g1_i1_1	2.03	0.332003	0.599436	3.71791	1.81629	2.31683	--	--	--	--	--	--	--	--	--	--	--	--	--	--	--	--	--	--	--	PF13041.6,PF12854.7,PF01535.20,PF13812.6,PF17177.4	PPR repeat family|PPR repeat|PPR repeat|Pentatricopeptide repeat domain|Pentacotripeptide-repeat region of PRORP
TRINITY_DN10369_c0_g1_i3_3	0.61038	3.1515	2.31357	1.52083	2.39152	1.78751	--	--	Q9FX53|TGT1_ARATH	Trihelix transcription factor GT-1 T6J4.18 OS=Arabidopsis thaliana (Mouse-ear cress) GN=T6J4.18 PE=1 SV=1	--	--	--	--	--	--	KOG4282	Transcription factor GT-2 and related proteins, contains trihelix DNA-binding/SANT domain	[K]	INFORMATION STORAGE AND PROCESSING	Transcription	K	ENOG410XUBM	DNA binding protein GT-1	Molecular Function: DNA-binding transcription factor activity (GO:0003700);|Cellular Component: nucleus (GO:0005634);|Biological Process: regulation of transcription, DNA-templated (GO:0006355);|Molecular Function: identical protein binding (GO:0042802);|Molecular Function: sequence-specific DNA binding (GO:0043565);	--	--	0F	Trihelix
TRINITY_DN10370_c0_g1_i2_1	1.56795	0.590084	0.416305	0.396149	0.257021	0.459716	--	--	Q15KI9|PHYLO_ARATH	2-succinyl-6-hydroxy-2,4-cyclohexadiene-1-carboxylate synthase T6L1.7/T6L1.8 OS=Arabidopsis thaliana (Mouse-ear cress) GN=T6L1.7/T6L1.8 PE=2 SV=2	314/602(52.16)	K14759	PHYLLO	isochorismate synthase / 2-succinyl-5-enolpyruvyl-6-hydroxy-3-cyclohexene-1-carboxylate synthase / 2-succinyl-6-hydroxy-2,4-cyclohexadiene-1-carboxylate synthase / O-succinylbenzoate synthase [EC:5.4.4.2 2.2.1.9 4.2.99.20 4.2.1.113]	ko00130	Ubiquinone and other terpenoid-quinone biosynthesis	KOG1223	Isochorismate synthase	[E]	METABOLISM	Amino acid transport and metabolism	H	COG1169	isochorismate synthase	Biological Process: cellular amino acid catabolic process (GO:0009063);|Biological Process: menaquinone biosynthetic process (GO:0009234);|Cellular Component: integral component of membrane (GO:0016021);|Molecular Function: thiamine pyrophosphate binding (GO:0030976);|Cellular Component: chloroplast membrane (GO:0031969);|Biological Process: phylloquinone biosynthetic process (GO:0042372);|Biolog…	PF02776.18,PF16582.5,PF00425.18	Thiamine pyrophosphate enzyme, N-terminal TPP binding domain|Middle domain of thiamine pyrophosphate|chorismate binding enzyme
TRINITY_DN10370_c0_g1_i2_3	5.29885	4.2789	6.47075	3.11124	3.83674	3.40481	--	--	Q8RWQ5|FBT4_ARATH	Probable folate-biopterin transporter 4 MBG8.12 OS=Arabidopsis thaliana (Mouse-ear cress) GN=MBG8.12 PE=2 SV=1	--	--	--	--	--	--	--	--	--	--	--	G	ENOG410XRKZ	BT1 family	Cellular Component: integral component of membrane (GO:0016021);	PF03092.16,PF07690.16	BT1 family|Major Facilitator Superfamily
TRINITY_DN10371_c0_g1_i1_2	9.76317	10.6978	10.9427	23.9931	21.1784	18.423	--	--	Q9FH13|RRAA3_ARATH	Putative 4-hydroxy-4-methyl-2-oxoglutarate aldolase 3 K24C1.7 OS=Arabidopsis thaliana (Mouse-ear cress) GN=K24C1.7 PE=1 SV=1	--	--	--	--	--	--	--	--	--	--	--	H	COG0684	Globally modulates RNA abundance by binding to RNase E (Rne) and regulating its endonucleolytic activity. Can modulate Rne action in a substrate-dependent manner by altering the composition of the degradosome. Modulates RNA-binding and helicase activities of the degradosome (By similarity)	Molecular Function: ribonuclease inhibitor activity (GO:0008428);|Molecular Function: oxaloacetate decarboxylase activity (GO:0008948);|Molecular Function: metal ion binding (GO:0046872);|Molecular Function: 4-hydroxy-4-methyl-2-oxoglutarate aldolase activity (GO:0047443);|Biological Process: regulation of RNA metabolic process (GO:0051252);	PF03737.15	Aldolase/RraA
TRINITY_DN10371_c0_g1_i2_1	10.5425	10.3537	11.5503	3.73838	3.97774	4.45673	--	--	--	--	--	--	--	--	--	--	--	--	--	--	--	S	COG3380	fad dependent oxidoreductase	--	--	--
TRINITY_DN10372_c0_g1_i1_1	1.11913	0.477587	1.11302	0.232692	0.121148	0	--	--	Q0DHC4|MCM3_ORYSJ	DNA replication licensing factor MCM3 P0009H09 OS=Oryza sativa subsp. japonica (Rice) GN=P0009H09 PE=2 SV=1	69/82(84.15)	K02541	MCM3	DNA replication licensing factor MCM3 [EC:3.6.4.12]	ko03030	DNA replication	KOG0479	DNA replication licensing factor, MCM3 component	[L]	INFORMATION STORAGE AND PROCESSING	Replication, recombination and repair	L	COG1241	dna replication licensing factor	Molecular Function: DNA binding (GO:0003677);|Molecular Function: helicase activity (GO:0004386);|Molecular Function: ATP binding (GO:0005524);|Cellular Component: nucleus (GO:0005634);|Biological Process: DNA replication initiation (GO:0006270);|Biological Process: cell cycle (GO:0007049);|Cellular Component: MCM complex (GO:0042555);	PF17855.1	MCM AAA-lid domain
TRINITY_DN10372_c0_g1_i1_3	2.01128	2.45861	1.2697	0.378835	0.114285	0.70052	--	--	Q9M0F8|NAC75_ARATH	NAC domain-containing protein 75 At4g29230 OS=Arabidopsis thaliana (Mouse-ear cress) GN=At4g29230 PE=2 SV=1	--	--	--	--	--	--	--	--	--	--	--	S	ENOG410YHV1	nac domain	Molecular Function: DNA-binding transcription factor activity (GO:0003700);|Cellular Component: nucleus (GO:0005634);|Biological Process: multicellular organism development (GO:0007275);|Molecular Function: sequence-specific DNA binding (GO:0043565);|Molecular Function: transcription regulatory region DNA binding (GO:0044212);|Biological Process: positive regulation of transcription, DNA-template…	PF02365.15	No apical meristem (NAM) protein	0F	NAC
TRINITY_DN10373_c0_g1_i1_2	21.5334	26.0816	24.8622	33.2106	34.9424	32.3984	--	--	Q9FIU6|ORRM2_ARATH	Organelle RRM domain-containing protein 2, mitochondrial MRB17.8 OS=Arabidopsis thaliana (Mouse-ear cress) GN=MRB17.8 PE=1 SV=1	--	--	--	--	--	--	KOG0118	FOG: RRM domain	[R]	POORLY CHARACTERIZED	General function prediction only	S	ENOG410YPJ0	RNA recognition motif. (a.k.a. RRM, RBD, or RNP domain)	Molecular Function: RNA binding (GO:0003723);|Cellular Component: mitochondrion (GO:0005739);|Biological Process: mRNA processing (GO:0006397);|Biological Process: mitochondrial mRNA modification (GO:0080156);|Cellular Component: ribonucleoprotein complex (GO:1990904);	PF00076.22	RNA recognition motif. (a.k.a. RRM, RBD, or RNP domain)
TRINITY_DN10375_c0_g1_i1_1	2.29153	2.44265	1.85355	3.27898	1.77198	3.73647	--	--	--	--	--	--	--	--	--	--	--	--	--	--	--	--	--	--	--	--	--
TRINITY_DN10376_c0_g1_i1_3	5.78363	4.657	4.11805	6.96234	9.50132	9.18316	--	--	--	--	--	--	--	--	--	--	--	--	--	--	--	S	ENOG410Z0ES	Domain of unknown function (DUF3511)	--	PF12023.8	Domain of unknown function (DUF3511)
TRINITY_DN10377_c0_g1_i3_2	7.77829	5.93352	7.48963	5.90793	6.92253	6.86749	--	--	--	--	83/333(24.92)	K10777	LIG4, DNL4	DNA ligase 4 [EC:6.5.1.1]	ko03450	Non-homologous end-joining	--	--	--	--	--	--	--	--	--	--	--
TRINITY_DN10377_c0_g3_i1_3	1.08534	1.00545	0.631147	4.36577	4.06316	3.13194	--	--	Q70FG7|DODA_BETVU	4,5-DOPA dioxygenase extradiol DODA OS=Beta vulgaris (Sugar beet) GN=DODA PE=1 SV=1	55/135(40.74)	K15777	DOPA	4,5-DOPA dioxygenase extradiol [EC:1.13.11.-]	ko00965	Betalain biosynthesis	--	--	--	--	--	S	COG3384	extradiol ring-cleavage dioxygenase class IIi protein subunit b	Cellular Component: cytoplasm (GO:0005737);|Biological Process: cellular aromatic compound metabolic process (GO:0006725);|Molecular Function: ferrous iron binding (GO:0008198);|Molecular Function: zinc ion binding (GO:0008270);|Molecular Function: DOPA dioxygenase activity (GO:0046566);|Molecular Function: stizolobate synthase activity (GO:0050297);|Biological Process: oxidation-reduction proces…	--	--
TRINITY_DN10377_c0_g4_i1_3	0.740795	1.61043	2.25138	7.6614	5.34628	3.96418	--	--	Q70FG7|DODA_BETVU	4,5-DOPA dioxygenase extradiol DODA OS=Beta vulgaris (Sugar beet) GN=DODA PE=1 SV=1	38/74(51.35)	K15777	DOPA	4,5-DOPA dioxygenase extradiol [EC:1.13.11.-]	ko00965	Betalain biosynthesis	--	--	--	--	--	S	COG3384	extradiol ring-cleavage dioxygenase class IIi protein subunit b	Cellular Component: cytoplasm (GO:0005737);|Biological Process: cellular aromatic compound metabolic process (GO:0006725);|Molecular Function: ferrous iron binding (GO:0008198);|Molecular Function: zinc ion binding (GO:0008270);|Molecular Function: DOPA dioxygenase activity (GO:0046566);|Molecular Function: stizolobate synthase activity (GO:0050297);|Biological Process: oxidation-reduction proces…	--	--
TRINITY_DN10381_c0_g1_i1_3	10.4486	12.7687	15.26	12.3035	13.1471	10.193	--	--	--	--	--	--	--	--	--	--	--	--	--	--	--	--	--	--	--	--	--
TRINITY_DN10382_c0_g1_i1_2	3.39766	2.25221	0.965357	34.7345	25.458	25.7227	--	--	--	--	--	--	--	--	--	--	--	--	--	--	--	S	ENOG410YQ10	protease inhibitor seed storage	--	PF14368.6,PF00234.22	Probable lipid transfer|Protease inhibitor/seed storage/LTP family
TRINITY_DN10382_c0_g1_i1_3	181.058	172.823	176.525	92.9357	91.5397	91.9396	--	--	Q43270|PLDA1_MAIZE	Phospholipase D alpha 1 PLD1 OS=Zea mays (Maize) GN=PLD1 PE=2 SV=1	635/817(77.72)	K01115	PLD1_2	phospholipase D1/2 [EC:3.1.4.4]	ko00564|ko00565|ko04144	Glycerophospholipid metabolism|Ether lipid metabolism|Endocytosis	KOG1329	Phospholipase D1	[I]	METABOLISM	Lipid transport and metabolism	I	COG1502	Catalyzes the reversible phosphatidyl group transfer from one phosphatidylglycerol molecule to another to form cardiolipin (CL) (diphosphatidylglycerol) and glycerol (By similarity)	Molecular Function: phospholipase D activity (GO:0004630);|Molecular Function: calcium ion binding (GO:0005509);|Cellular Component: membrane (GO:0016020);|Biological Process: lipid catabolic process (GO:0016042);|Biological Process: phosphatidylcholine metabolic process (GO:0046470);|Molecular Function: N-acylphosphatidylethanolamine-specific phospholipase D activity (GO:0070290);	PF12357.8,PF00614.22,PF00168.30,PF13091.6	Phospholipase D C terminal|Phospholipase D Active site motif|C2 domain|PLD-like domain
TRINITY_DN10384_c0_g1_i1_2	1.95179	2.83633	2.73537	2.29547	2.68263	2.85919	--	--	--	--	--	--	--	--	--	--	--	--	--	--	--	S	ENOG410XR6Z	Guanylate binding protein	--	--	--
TRINITY_DN10385_c0_g1_i1_3	1.49454	3.142	8.9e-27	2.56768	1.90585	4.09692	--	--	--	--	--	--	--	--	--	--	--	--	--	--	--	--	--	--	--	--	--
TRINITY_DN10385_c0_g2_i1_3	1.5549	1.3238	2.11908	7.18468	4.55358	5.76247	--	--	--	--	--	--	--	--	--	--	--	--	--	--	--	--	--	--	--	--	--
TRINITY_DN10388_c0_g1_i1_1	6.26906	4.75873	5.57224	15.8331	15.1882	15.3002	--	--	Q9SB00|PHR_ARATH	Deoxyribodipyrimidine photo-lyase F5O11.9 OS=Arabidopsis thaliana (Mouse-ear cress) GN=F5O11.9 PE=2 SV=1	--	--	--	--	--	--	KOG0133	Deoxyribodipyrimidine photolyase/cryptochrome	[LT]	INFORMATION STORAGE AND PROCESSING|CELLULAR PROCESSES AND SIGNALING	Replication, recombination and repair |Signal transduction mechanisms	L	COG0415	deoxyribo-dipyrimidine photolyase	Biological Process: photoreactive repair (GO:0000719);|Molecular Function: DNA binding (GO:0003677);|Molecular Function: deoxyribodipyrimidine photo-lyase activity (GO:0003904);|Molecular Function: DNA photolyase activity (GO:0003913);|Cellular Component: nucleus (GO:0005634);|Biological Process: UV protection (GO:0009650);|Molecular Function: FAD binding (GO:0071949);	PF00875.18	DNA photolyase
TRINITY_DN10389_c0_g1_i1_1	1.13059	1.71704	4.88682	0	0.279327	0	--	--	Q9FFC6|GDL78_ARATH	GDSL esterase/lipase At5g22810 MRN17.4 OS=Arabidopsis thaliana (Mouse-ear cress) GN=MRN17.4 PE=3 SV=3	--	--	--	--	--	--	--	--	--	--	--	S	COG3240	GDSL esterase lipase	Cellular Component: extracellular region (GO:0005576);|Biological Process: lipid catabolic process (GO:0016042);|Molecular Function: hydrolase activity, acting on ester bonds (GO:0016788);	--	--
TRINITY_DN10390_c0_g1_i1_2	1.5199	1.01792	2.94875	0	0	0	--	--	--	--	--	--	--	--	--	--	--	--	--	--	--	S	ENOG410YD2P	Targeting protein for Xklp2 (TPX2)	--	--	--
TRINITY_DN10391_c0_g2_i1_1	3.95189	1.74273	1.99477	0.249693	0.413285	2.44e-06	--	--	--	--	--	--	--	--	--	--	--	--	--	--	--	--	--	--	--	--	--
TRINITY_DN10392_c0_g1_i1_1	22.603	21.3815	20.7716	13.7827	13.9187	14.5285	--	--	P0CH30|RING1_GOSHI	E3 ubiquitin-protein ligase RING1 RING1 OS=Gossypium hirsutum (Upland cotton) (Gossypium mexicanum) GN=RING1 PE=1 SV=1	--	--	--	--	--	--	KOG0800	FOG: Predicted E3 ubiquitin ligase	[O]	CELLULAR PROCESSES AND SIGNALING	Posttranslational modification, protein turnover, chaperones	O	ENOG41121N2	zinc ion binding	Molecular Function: ubiquitin-protein transferase activity (GO:0004842);|Molecular Function: metal ion binding (GO:0046872);|Molecular Function: ubiquitin protein ligase activity (GO:0061630);|Biological Process: seed trichome elongation (GO:0090378);	PF13639.6,PF13923.6,PF14369.6,PF17123.5,PF12678.7,PF00097.25	Ring finger domain|Zinc finger, C3HC4 type (RING finger)|zinc-ribbon|RING-like zinc finger|RING-H2 zinc finger domain|Zinc finger, C3HC4 type (RING finger)
TRINITY_DN10392_c0_g1_i1_2	0	0.567061	0.647422	2.42893	5.35852	1.41877	--	--	--	--	--	--	--	--	--	--	--	--	--	--	--	--	--	--	--	--	--
TRINITY_DN10393_c0_g1_i1_3	1.24893	0.47423	0.136069	3.78566	5.59458	3.10331	--	--	--	--	--	--	--	--	--	--	--	--	--	--	--	--	--	--	--	--	--
TRINITY_DN10393_c0_g1_i2_1	11.1267	10.0424	9.94821	5.50363	6.53721	6.50732	--	--	F4JML5|ECH2M_ARATH	Probable enoyl-CoA hydratase 2, mitochondrial dl4425c OS=Arabidopsis thaliana (Mouse-ear cress) GN=dl4425c PE=2 SV=1	189/273(69.23)	K05607	AUH	methylglutaconyl-CoA hydratase [EC:4.2.1.18]	ko00280	Valine, leucine and isoleucine degradation	KOG1679	Enoyl-CoA hydratase	[I]	METABOLISM	Lipid transport and metabolism	I	COG1024	Enoyl-CoA hydratase	Molecular Function: enoyl-CoA hydratase activity (GO:0004300);|Molecular Function: methylglutaconyl-CoA hydratase activity (GO:0004490);|Cellular Component: mitochondrion (GO:0005739);|Biological Process: fatty acid beta-oxidation (GO:0006635);|Molecular Function: peptidase activity (GO:0008233);|Biological Process: branched-chain amino acid catabolic process (GO:0009083);	PF00378.20,PF16113.5	Enoyl-CoA hydratase/isomerase|Enoyl-CoA hydratase/isomerase
TRINITY_DN10395_c0_g1_i1_1	2.61125	1.99135	3.30398	3.23761	3.53837	3.28942	--	--	--	--	--	--	--	--	--	--	KOG1267	Mitochondrial transcription termination factor, mTERF	[KR]	INFORMATION STORAGE AND PROCESSING|POORLY CHARACTERIZED	Transcription |General function prediction only	--	--	--	--	PF02536.14	mTERF
TRINITY_DN10395_c0_g1_i1_3	3.01479	2.39382	4.28937	3.51263	0.896606	3.26517	--	--	--	--	--	--	--	--	--	--	--	--	--	--	--	--	--	--	--	--	--
TRINITY_DN10396_c0_g1_i3_1	7.18235	7.77617	6.2126	23.2375	20.5539	20.6194	--	--	Q8W1X2|PDXK_ARATH	Pyridoxal kinase, N-terminally processed K18L3_10 OS=Arabidopsis thaliana (Mouse-ear cress) GN=K18L3_10 PE=1 SV=2	233/327(71.25)	K00868	pdxK, pdxY	pyridoxine kinase [EC:2.7.1.35]	ko00750	Vitamin B6 metabolism	KOG2599	Pyridoxal/pyridoxine/pyridoxamine kinase	[H]	METABOLISM	Coenzyme transport and metabolism	H	COG2240	Pyridoxal kinase	Molecular Function: ATP binding (GO:0005524);|Cellular Component: cytosol (GO:0005829);|Molecular Function: pyridoxal kinase activity (GO:0008478);|Biological Process: pyridoxine biosynthetic process (GO:0008615);|Biological Process: pyridoxal 5'-phosphate salvage (GO:0009443);|Biological Process: trichoblast differentiation (GO:0010054);|Biological Process: hyperosmotic salinity response (GO:004…	PF08543.12,PF00294.24	Phosphomethylpyrimidine kinase|pfkB family carbohydrate kinase
TRINITY_DN10397_c0_g1_i1_1	5.96195	5.06894	4.86759	7.34751	6.49335	7.61933	--	--	Q9ZRV4|MLH1_ARATH	DNA mismatch repair protein MLH1 F23J3.170 OS=Arabidopsis thaliana (Mouse-ear cress) GN=F23J3.170 PE=2 SV=1	483/732(65.98)	K08734	MLH1	DNA mismatch repair protein MLH1	ko03430	Mismatch repair	KOG1979	DNA mismatch repair protein - MLH1 family	[L]	INFORMATION STORAGE AND PROCESSING	Replication, recombination and repair	L	COG0323	This protein is involved in the repair of mismatches in DNA. It is required for dam-dependent methyl-directed DNA mismatch repair. May act as a molecular matchmaker , a protein that promotes the formation of a stable complex between two or more DNA-binding proteins in an ATP-dependent manner without itself being part of a final effector complex (By similarity)	Cellular Component: nuclear chromatin (GO:0000790);|Cellular Component: synaptonemal complex (GO:0000795);|Molecular Function: single-stranded DNA binding (GO:0003697);|Molecular Function: ATP binding (GO:0005524);|Cellular Component: chiasma (GO:0005712);|Biological Process: mismatch repair (GO:0006298);|Biological Process: mitotic recombination (GO:0006312);|Biological Process: pollen developme…	PF16413.5,PF01119.19,PF13589.6,PF02518.26	DNA mismatch repair protein Mlh1 C-terminus|DNA mismatch repair protein, C-terminal domain|Histidine kinase-, DNA gyrase B-, and HSP90-like ATPase|Histidine kinase-, DNA gyrase B-, and HSP90-like ATPase
TRINITY_DN10398_c0_g1_i1_1	2.87716	1.42011	2.47737	4.24285	5.0284	4.45083	--	--	Q38954|PHT21_ARATH	Inorganic phosphate transporter 2-1, chloroplastic MFE16.10 OS=Arabidopsis thaliana (Mouse-ear cress) GN=MFE16.10 PE=1 SV=1	--	--	--	--	--	--	KOG2493	Na+/Pi symporter	[P]	METABOLISM	Inorganic ion transport and metabolism	P	COG0306	inorganic phosphate transmembrane transporter activity	Molecular Function: inorganic phosphate transmembrane transporter activity (GO:0005315);|Cellular Component: integral component of plasma membrane (GO:0005887);|Biological Process: phosphate ion transport (GO:0006817);|Cellular Component: chloroplast (GO:0009507);|Molecular Function: low-affinity phosphate transmembrane transporter activity (GO:0009673);|Cellular Component: chloroplast inner memb…	PF01384.20	Phosphate transporter family
TRINITY_DN10399_c0_g1_i1_1	77.9905	82.6323	75.1508	44.6013	39.9644	38.0261	--	--	--	--	--	--	--	--	--	--	KOG4159	Predicted E3 ubiquitin ligase	[O]	CELLULAR PROCESSES AND SIGNALING	Posttranslational modification, protein turnover, chaperones	O	COG2802	Peptidase S16, lon domain protein	--	PF02190.16	ATP-dependent protease La (LON) substrate-binding domain
TRINITY_DN10399_c0_g1_i2_2	1.34139	2.0543	1.47495	4.03821	4.60721	4.11222	--	--	--	--	--	--	--	--	--	--	--	--	--	--	--	--	--	--	--	--	--
TRINITY_DN10400_c0_g1_i1_2	0.492103	0.42897	0.000106563	1.11e-05	4.23339	1.30059	--	--	--	--	--	--	--	--	--	--	--	--	--	--	--	--	--	--	--	--	--
TRINITY_DN10401_c0_g1_i1_2	3.66468	3.28704	3.78668	8.67684	9.10827	7.99272	--	--	Q9ZUU3|PP190_ARATH	Pentatricopeptide repeat-containing protein At2g37230 F3G5.2 OS=Arabidopsis thaliana (Mouse-ear cress) GN=F3G5.2 PE=2 SV=1	--	--	--	--	--	--	KOG4197	FOG: PPR repeat	[R]	POORLY CHARACTERIZED	General function prediction only	S	ENOG410Z7Z7	Pentatricopeptide repeat-containing protein	--	PF13041.6,PF12854.7,PF01535.20,PF13812.6,PF17177.4,PF14559.6,PF13428.6,PF10037.9,PF12921.7,PF17049.5	PPR repeat family|PPR repeat|PPR repeat|Pentatricopeptide repeat domain|Pentacotripeptide-repeat region of PRORP|Tetratricopeptide repeat|Tetratricopeptide repeat|Mitochondrial 28S ribosomal protein S27|Mitochondrial ATPase expression|ATPase expression protein 1
TRINITY_DN10402_c0_g1_i2_3	11.4698	14.8488	12.4978	47.6577	45.0745	42.3242	--	--	--	--	--	--	--	--	--	--	--	--	--	--	--	S	ENOG4111BH1	NA	--	--	--
TRINITY_DN10403_c0_g1_i1_2	6.18341	6.22174	7.0215	8.32929	9.65879	9.01981	--	--	--	--	--	--	--	--	--	--	--	--	--	--	--	--	--	--	--	--	--
TRINITY_DN10403_c0_g1_i1_3	52.2537	50.6047	50.8334	7.35779	7.2119	7.37399	--	--	--	--	--	--	--	--	--	--	--	--	--	--	--	S	ENOG4111M9W	Acetyltransferase (GNAT) family	--	--	--
TRINITY_DN10403_c0_g1_i4_1	25.6702	25.9412	25.7293	33.5428	35.2859	35.5874	--	--	P87176|SLX8_SCHPO	E3 ubiquitin-protein ligase complex slx8-rfp subunit slx8 SPBC3D6.11c OS=Schizosaccharomyces pombe (strain 972 / ATCC 24843) (Fission yeast) GN=SPBC3D6.11c PE=1 SV=1	--	--	--	--	--	--	KOG0320	Predicted E3 ubiquitin ligase	[O]	CELLULAR PROCESSES AND SIGNALING	Posttranslational modification, protein turnover, chaperones	O	ENOG410XV78	RING finger protein 4	Cellular Component: nuclear chromatin (GO:0000790);|Cellular Component: nucleus (GO:0005634);|Biological Process: DNA recombination (GO:0006310);|Biological Process: ubiquitin-dependent protein catabolic process (GO:0006511);|Molecular Function: zinc ion binding (GO:0008270);|Biological Process: protein sumoylation (GO:0016925);|Biological Process: negative regulation of protein sumoylation (GO:0…	PF13923.6,PF13639.6,PF13920.6,PF00097.25,PF13445.6,PF14447.6,PF14634.6,PF15227.6	Zinc finger, C3HC4 type (RING finger)|Ring finger domain|Zinc finger, C3HC4 type (RING finger)|Zinc finger, C3HC4 type (RING finger)|RING-type zinc-finger|Prokaryotic RING finger family 4|zinc-RING finger domain|zinc finger of C3HC4-type, RING
TRINITY_DN10404_c0_g1_i1_3	1.43439	2.73623	0.758894	4.87e-88	4.41e-87	0	--	--	Q9UUG5|MLR1_SCHPO	Myosin regulatory light chain 1 SPAC926.03 OS=Schizosaccharomyces pombe (strain 972 / ATCC 24843) (Fission yeast) GN=SPAC926.03 PE=1 SV=1	--	--	--	--	--	--	KOG0031	Myosin regulatory light chain, EF-Hand protein superfamily	[Z]	CELLULAR PROCESSES AND SIGNALING	Cytoskeleton	DTZ	COG5126	Calcium-binding protein	Molecular Function: calcium ion binding (GO:0005509);|Cellular Component: nucleus (GO:0005634);|Cellular Component: cytoplasm (GO:0005737);|Cellular Component: actomyosin contractile ring (GO:0005826);|Cellular Component: cytosol (GO:0005829);|Cellular Component: myosin II complex (GO:0016460);|Molecular Function: myosin binding (GO:0017022);|Cellular Component: medial cortical node (GO:0071341);…	PF13405.6,PF13499.6,PF00036.32	EF-hand domain|EF-hand domain pair|EF hand
TRINITY_DN10405_c0_g1_i1_3	12.6766	13.2386	12.7341	12.3059	12.7892	12.4839	--	--	P98205|ALA2_ARATH	Phospholipid-transporting ATPase 2 MLN1.17 OS=Arabidopsis thaliana (Mouse-ear cress) GN=MLN1.17 PE=1 SV=1	--	--	--	--	--	--	KOG0206	P-type ATPase	[R]	POORLY CHARACTERIZED	General function prediction only	U	ENOG410XPYK	Phospholipid-transporting atpase	Molecular Function: magnesium ion binding (GO:0000287);|Molecular Function: phospholipid-translocating ATPase activity (GO:0004012);|Molecular Function: ATP binding (GO:0005524);|Cellular Component: endoplasmic reticulum membrane (GO:0005789);|Cellular Component: plasma membrane (GO:0005886);|Cellular Component: integral component of membrane (GO:0016021);|Cellular Component: late endosome membra…	PF16212.5,PF16209.5,PF00702.26,PF13246.6,PF00122.20	Phospholipid-translocating P-type ATPase C-terminal|Phospholipid-translocating ATPase N-terminal|haloacid dehalogenase-like hydrolase|Cation transport ATPase (P-type)|E1-E2 ATPase
TRINITY_DN10407_c0_g1_i1_3	1.96524	2.26752	0.733983	0.335945	0.507936	0.70876	--	--	F4I2H7|TPX2_ARATH	Protein TPX2 F11M21.29 OS=Arabidopsis thaliana (Mouse-ear cress) GN=F11M21.29 PE=1 SV=1	--	--	--	--	--	--	--	--	--	--	--	S	ENOG410ZTMD	Cell cycle regulated microtubule associated protein	Biological Process: mitotic cell cycle (GO:0000278);|Cellular Component: nucleus (GO:0005634);|Cellular Component: nucleoplasm (GO:0005654);|Cellular Component: spindle (GO:0005819);|Cellular Component: microtubule (GO:0005874);|Molecular Function: microtubule binding (GO:0008017);|Cellular Component: phragmoplast (GO:0009524);|Cellular Component: chloroplast envelope (GO:0009941);|Biological Pro…	PF12214.8,PF06886.11	Cell cycle regulated microtubule associated protein|Targeting protein for Xklp2 (TPX2)
TRINITY_DN10408_c0_g1_i1_2	122.681	128.116	127.314	9.10419	9.62337	10.7725	--	--	Q8L817|ATCA7_ARATH	Alpha carbonic anhydrase 7 T6D22.16 OS=Arabidopsis thaliana (Mouse-ear cress) GN=T6D22.16 PE=2 SV=1	100/209(47.85)	K01674	cah	carbonic anhydrase [EC:4.2.1.1]	ko00910	Nitrogen metabolism	KOG0382	Carbonic anhydrase	[R]	POORLY CHARACTERIZED	General function prediction only	P	COG3338	Carbonic anhydrase	Molecular Function: carbonate dehydratase activity (GO:0004089);|Molecular Function: zinc ion binding (GO:0008270);|Cellular Component: chloroplast stroma (GO:0009570);	PF00194.21	Eukaryotic-type carbonic anhydrase
TRINITY_DN1041_c0_g1_i1_1	107.459	98.7077	103.032	230.766	245.927	234.635	--	--	--	--	116/192(60.42)	K13250	SSR2	translocon-associated protein subunit beta	ko04141	Protein processing in endoplasmic reticulum	KOG3317	Translocon-associated complex TRAP, beta subunit	[U]	CELLULAR PROCESSES AND SIGNALING	Intracellular trafficking, secretion, and vesicular transport	U	ENOG4111KGI	signal sequence receptor, beta (translocon-associated protein beta)	--	PF05753.14	Translocon-associated protein beta (TRAPB)
TRINITY_DN10410_c0_g1_i1_1	1.1462	0.469135	0	1.39863	0.705175	0.682814	--	--	--	--	--	--	--	--	--	--	--	--	--	--	--	--	--	--	--	--	--
TRINITY_DN10410_c0_g1_i2_2	15.5206	13.9757	15.3734	21.645	21.3643	22.5316	--	--	O13989|YEG7_SCHPO	Uncharacterized protein C26H5.07c SPAC26H5.07c OS=Schizosaccharomyces pombe (strain 972 / ATCC 24843) (Fission yeast) GN=SPAC26H5.07c PE=3 SV=2	--	--	--	--	--	--	KOG2568	Predicted membrane protein	[S]	POORLY CHARACTERIZED	Function unknown	S	ENOG410XS1Q	Transmembrane protein 87A	Cellular Component: cytoplasm (GO:0005737);|Cellular Component: integral component of plasma membrane (GO:0005887);|Biological Process: cell surface receptor signaling pathway (GO:0007166);|Molecular Function: signaling receptor activity (GO:0038023);	PF06814.13	Lung seven transmembrane receptor
TRINITY_DN10410_c0_g2_i1_1	0.876716	0.482974	0.859056	0.845226	0.440526	1.85577	--	--	--	--	--	--	--	--	--	--	--	--	--	--	--	--	--	--	--	--	--
TRINITY_DN10412_c0_g1_i1_2	29.2458	28.4709	28.3624	47.1213	47.3424	41.6454	--	--	--	--	--	--	--	--	--	--	KOG3269	Predicted membrane protein	[S]	POORLY CHARACTERIZED	Function unknown	S	ENOG4111RF3	Transmembrane protein 208	--	PF05620.11	SRP-independent targeting protein 2/TMEM208
TRINITY_DN10413_c0_g1_i1_2	6.34302	6.13926	7.37737	7.78631	7.99829	4.73827	--	--	--	--	--	--	--	--	--	--	--	--	--	--	--	--	--	--	--	--	--
TRINITY_DN10414_c0_g1_i1_3	0.187674	0.663094	0.115718	0.1316	0.533278	0.444015	--	--	Q0WT19|IP5P8_ARATH	Type I inositol polyphosphate 5-phosphatase 8 F3G5.23 OS=Arabidopsis thaliana (Mouse-ear cress) GN=F3G5.23 PE=2 SV=1	--	--	--	--	--	--	KOG0565	Inositol polyphosphate 5-phosphatase and related proteins	[U]	CELLULAR PROCESSES AND SIGNALING	Intracellular trafficking, secretion, and vesicular transport	T	COG5411	inositol	Molecular Function: phosphatidylinositol-4,5-bisphosphate 5-phosphatase activity (GO:0004439);|Molecular Function: phosphatidylinositol-3,4,5-trisphosphate 5-phosphatase activity (GO:0034485);|Biological Process: phosphatidylinositol dephosphorylation (GO:0046856);	PF03372.23	Endonuclease/Exonuclease/phosphatase family
TRINITY_DN10415_c0_g1_i3_3	8.05265	8.62135	7.83663	8.64567	9.1727	8.99044	--	--	Q6ZJM9|EHD3_ORYSJ	PHD finger protein EHD3 OJ1300_E01.8-1 OS=Oryza sativa subsp. japonica (Rice) GN=OJ1300_E01.8-1 PE=1 SV=1	--	--	--	--	--	--	--	--	--	--	--	S	ENOG410YBGA	PHD	Cellular Component: histone acetyltransferase complex (GO:0000123);|Cellular Component: nuclear chromatin (GO:0000790);|Molecular Function: DNA binding (GO:0003677);|Molecular Function: histone acetyltransferase activity (GO:0004402);|Cellular Component: nucleus (GO:0005634);|Biological Process: flower development (GO:0009908);|Molecular Function: histone binding (GO:0042393);|Biological Process:…	PF00628.29,PF01448.24	PHD-finger|ELM2 domain
TRINITY_DN10416_c0_g1_i1_1	1.57383	1.08918	1.32955	20.6124	21.1789	21.3557	--	--	Q8S8S9|MES1_ARATH	Methylesterase 1 F26B6.27 OS=Arabidopsis thaliana (Mouse-ear cress) GN=F26B6.27 PE=1 SV=1	--	--	--	--	--	--	--	--	--	--	--	S	ENOG4111IVV	esterase	Biological Process: systemic acquired resistance (GO:0009627);|Biological Process: jasmonic acid metabolic process (GO:0009694);|Biological Process: salicylic acid metabolic process (GO:0009696);|Biological Process: defense response to fungus, incompatible interaction (GO:0009817);|Molecular Function: hydrolase activity, acting on ester bonds (GO:0016788);|Molecular Function: methyl indole-3-acet…	PF12697.7,PF00561.20,PF12146.8	Alpha/beta hydrolase family|alpha/beta hydrolase fold|Serine aminopeptidase, S33
TRINITY_DN10416_c0_g1_i1_3	0.638826	0.558239	0	7.86476	7.18137	12.4346	--	--	--	--	--	--	--	--	--	--	--	--	--	--	--	--	--	--	--	--	--
TRINITY_DN10418_c0_g1_i1_1	3.41581	4.51633	5.8289	5.65631	5.58485	5.57611	--	--	--	--	--	--	--	--	--	--	--	--	--	--	--	S	ENOG4111D6E	NA	--	--	--
TRINITY_DN10419_c0_g1_i1_1	94.6624	100.513	105.334	17.021	14.0008	12.9964	--	--	--	--	--	--	--	--	--	--	--	--	--	--	--	S	ENOG410YJ74	NA	--	--	--
TRINITY_DN10419_c0_g1_i1_2	2.65894	6.82581	13.0725	6.86675	9.60184	0.000913253	--	--	--	--	--	--	--	--	--	--	--	--	--	--	--	--	--	--	--	--	--
TRINITY_DN1042_c0_g1_i1_2	2.44041	0.23786	4.34951	0.600291	0.953074	1.14028	--	--	--	--	--	--	--	--	--	--	--	--	--	--	--	--	--	--	--	--	--
TRINITY_DN1042_c0_g1_i1_3	3.51628	4.91133	5.79542	0.86464	0.849174	2.39079	--	--	--	--	--	--	--	--	--	--	--	--	--	--	--	--	--	--	--	PF14111.6	Domain of unknown function (DUF4283)
TRINITY_DN10420_c0_g1_i1_1	15.4789	16.2462	14.7558	16.1879	14.9715	15.6055	--	--	Q9ZT42|RHF2A_ARATH	E3 ubiquitin-protein ligase RHF2A T6G21.110 OS=Arabidopsis thaliana (Mouse-ear cress) GN=T6G21.110 PE=2 SV=1	--	--	--	--	--	--	KOG0800	FOG: Predicted E3 ubiquitin ligase	[O]	CELLULAR PROCESSES AND SIGNALING	Posttranslational modification, protein turnover, chaperones	O	ENOG41121N2	zinc ion binding	Molecular Function: ubiquitin-protein transferase activity (GO:0004842);|Cellular Component: plasma membrane (GO:0005886);|Biological Process: megagametogenesis (GO:0009561);|Molecular Function: metal ion binding (GO:0046872);|Biological Process: proteolysis involved in cellular protein catabolic process (GO:0051603);|Biological Process: regulation of cell cycle (GO:0051726);|Biological Process: …	PF13639.6,PF12678.7,PF13923.6,PF00097.25,PF17123.5,PF14634.6,PF13445.6	Ring finger domain|RING-H2 zinc finger domain|Zinc finger, C3HC4 type (RING finger)|Zinc finger, C3HC4 type (RING finger)|RING-like zinc finger|zinc-RING finger domain|RING-type zinc-finger
TRINITY_DN10420_c0_g1_i2_2	0.929726	1.55328	2.81062	1.927	2.82959	2.81491	--	--	Q9LIG0|Y3136_ARATH	Clavaminate synthase-like protein At3g21360 MHC9_4 OS=Arabidopsis thaliana (Mouse-ear cress) GN=MHC9_4 PE=1 SV=1	--	--	--	--	--	--	--	--	--	--	--	S	ENOG410XPT7	taurine catabolism dioxygenase taud tfda	Cellular Component: nucleus (GO:0005634);|Molecular Function: oxidoreductase activity, acting on single donors with incorporation of molecular oxygen, incorporation of two atoms of oxygen (GO:0016702);|Molecular Function: metal ion binding (GO:0046872);	PF02668.16	Taurine catabolism dioxygenase TauD, TfdA family
TRINITY_DN10422_c0_g1_i1_2	28.9553	24.0738	29.9682	32.9395	30.5199	29.8243	--	--	O49818|LGUL_CICAR	Lactoylglutathione lyase . OS=Cicer arietinum (Chickpea) (Garbanzo) GN=. PE=2 SV=1	158/188(84.04)	K01759	GLO1, gloA	lactoylglutathione lyase [EC:4.4.1.5]	ko00620	Pyruvate metabolism	KOG2944	Glyoxalase	[G]	METABOLISM	Carbohydrate transport and metabolism	S	ENOG4111FDV	Lactoylglutathione lyase	Molecular Function: lactoylglutathione lyase activity (GO:0004462);|Molecular Function: metal ion binding (GO:0046872);	PF00903.25,PF13669.6	Glyoxalase/Bleomycin resistance protein/Dioxygenase superfamily|Glyoxalase/Bleomycin resistance protein/Dioxygenase superfamily
TRINITY_DN10423_c0_g1_i1_2	2.19069	1.05236	1.84645	3.58053	2.20086	3.47888	--	--	--	--	--	--	--	--	--	--	--	--	--	--	--	--	--	--	--	--	--
TRINITY_DN10423_c0_g1_i2_3	12.514	12.0297	11.7408	9.91708	10.6597	10.6347	--	--	Q84RR2|ARI2_ARATH	Probable E3 ubiquitin-protein ligase ARI2 F7H1.11 OS=Arabidopsis thaliana (Mouse-ear cress) GN=F7H1.11 PE=2 SV=1	--	--	--	--	--	--	KOG1815	Predicted E3 ubiquitin ligase	[O]	CELLULAR PROCESSES AND SIGNALING	Posttranslational modification, protein turnover, chaperones	O	ENOG410XP9Y	RING finger) protein	Cellular Component: ubiquitin ligase complex (GO:0000151);|Biological Process: protein polyubiquitination (GO:0000209);|Cellular Component: cytoplasm (GO:0005737);|Biological Process: ubiquitin-dependent protein catabolic process (GO:0006511);|Molecular Function: ubiquitin conjugating enzyme binding (GO:0031624);|Biological Process: positive regulation of proteasomal ubiquitin-dependent protein c…	PF01485.21	IBR domain, a half RING-finger domain
TRINITY_DN10424_c0_g1_i1_1	90.8571	94.1224	90.8859	145.39	151.569	144.535	--	--	Q9SGZ8|FLZ6_ARATH	FCS-Like Zinc finger 6 F28K19.24 OS=Arabidopsis thaliana (Mouse-ear cress) GN=F28K19.24 PE=1 SV=1	--	--	--	--	--	--	--	--	--	--	--	S	ENOG410Y1Y5	DUF581 domain containing protein, expressed	Cellular Component: nucleus (GO:0005634);|Cellular Component: cytoplasm (GO:0005737);|Cellular Component: endoplasmic reticulum (GO:0005783);|Cellular Component: cytosol (GO:0005829);|Molecular Function: kinase binding (GO:0019900);|Biological Process: response to starvation (GO:0042594);|Molecular Function: metal ion binding (GO:0046872);|Biological Process: seedling development (GO:0090351);	PF04570.14	zinc-finger of the FCS-type, C2-C2
TRINITY_DN10426_c0_g1_i1_1	2.36933	0.310377	1.29447	11.4022	5.32516	6.19877	--	--	--	--	--	--	--	--	--	--	--	--	--	--	--	--	--	--	--	--	--
TRINITY_DN10426_c0_g1_i1_3	15.7531	15.844	15.6092	13.3417	12.317	12.6119	--	--	Q9FKI0|FIMB5_ARATH	Fimbrin-5 MXH1.5 OS=Arabidopsis thaliana (Mouse-ear cress) GN=MXH1.5 PE=1 SV=1	--	--	--	--	--	--	KOG0046	Ca2+-binding actin-bundling protein (fimbrin/plastin), EF-Hand protein superfamily	[Z]	CELLULAR PROCESSES AND SIGNALING	Cytoskeleton	Z	COG5069	Microtubule associated monoxygenase, calponin and LIM domain containing	Cellular Component: cytoplasm (GO:0005737);|Cellular Component: cytosol (GO:0005829);|Cellular Component: actin filament (GO:0005884);|Biological Process: pollen germination (GO:0009846);|Biological Process: pollen tube growth (GO:0009860);|Biological Process: actin cytoskeleton organization (GO:0030036);|Cellular Component: actin filament bundle (GO:0032432);|Molecular Function: actin filament b…	PF00307.31,PF11971.8,PF06294.11	Calponin homology (CH) domain|CAMSAP CH domain|CH-like domain in sperm protein
TRINITY_DN10426_c0_g2_i1_2	0.454312	0.199956	3.11165	3.41702	2.08714	3.62112	--	--	Q2UJS7|GPI18_ASPOR	GPI mannosyltransferase 2 AO090003001092 OS=Aspergillus oryzae (strain ATCC 42149 / RIB 40) (Yellow koji mold) GN=AO090003001092 PE=3 SV=1	102/218(46.79)	K07542	PIGV	GPI mannosyltransferase 2 [EC:2.4.1.-]	ko00563	Glycosylphosphatidylinositol (GPI)-anchor biosynthesis	KOG2647	Predicted Dolichyl-phosphate-mannose-protein mannosyltransferase	[R]	POORLY CHARACTERIZED	General function prediction only	S	COG5542	Phosphatidylinositol glycan anchor biosynthesis class V	Molecular Function: dolichyl-phosphate-mannose-glycolipid alpha-mannosyltransferase activity (GO:0004584);|Cellular Component: endoplasmic reticulum membrane (GO:0005789);|Biological Process: GPI anchor biosynthetic process (GO:0006506);|Cellular Component: integral component of membrane (GO:0016021);	PF04188.13	Mannosyltransferase (PIG-V)
TRINITY_DN1043_c0_g1_i1_1	0.291515	0.250611	0.575928	3.09305	1.41257	1.10841	--	--	Q99315|YG31B_YEAST	Integrase p58 G5984 OS=Saccharomyces cerevisiae (strain ATCC 204508 / S288c) (Baker's yeast) GN=G5984 PE=1 SV=3	--	--	--	--	--	--	KOG0017	FOG: Transposon-encoded proteins with TYA, reverse transcriptase, integrase domains in various combinations	[R]	POORLY CHARACTERIZED	General function prediction only	L	COG2801	Retrotransposon protein	Cellular Component: retrotransposon nucleocapsid (GO:0000943);|Molecular Function: DNA binding (GO:0003677);|Molecular Function: RNA binding (GO:0003723);|Molecular Function: DNA-directed DNA polymerase activity (GO:0003887);|Molecular Function: RNA-directed DNA polymerase activity (GO:0003964);|Molecular Function: aspartic-type endopeptidase activity (GO:0004190);|Molecular Function: RNA-DNA hyb…	PF17921.1,PF09337.10	Integrase zinc binding domain|H2C2 zinc finger
TRINITY_DN10430_c0_g1_i2_1	6.95014	6.11554	7.26	9.33217	10.1703	8.71682	--	--	Q94A82|NUD19_ARATH	Nudix hydrolase 19, chloroplastic F28I16.220 OS=Arabidopsis thaliana (Mouse-ear cress) GN=F28I16.220 PE=1 SV=1	--	--	--	--	--	--	KOG3084	NADH pyrophosphatase I of the Nudix family of hydrolases	[L]	INFORMATION STORAGE AND PROCESSING	Replication, recombination and repair	L	COG2816	NADH pyrophosphatase	Molecular Function: NAD+ diphosphatase activity (GO:0000210);|Cellular Component: peroxisome (GO:0005777);|Cellular Component: cytosol (GO:0005829);|Biological Process: NADH metabolic process (GO:0006734);|Biological Process: NADP catabolic process (GO:0006742);|Cellular Component: chloroplast (GO:0009507);|Molecular Function: hydrolase activity (GO:0016787);|Biological Process: NAD catabolic pro…	PF05005.15,PF00293.28,PF09296.11,PF09297.11	Janus/Ocnus family (Ocnus)|NUDIX domain|NADH pyrophosphatase-like rudimentary NUDIX domain|NADH pyrophosphatase zinc ribbon domain
TRINITY_DN10430_c0_g1_i3_3	36.4516	34.6101	35.0061	55.0787	55.8596	54.6003	--	--	Q07098|PP2A2_ARATH	Serine/threonine-protein phosphatase PP2A-2 catalytic subunit T10O24.4 OS=Arabidopsis thaliana (Mouse-ear cress) GN=T10O24.4 PE=1 SV=1	287/306(93.79)	K04382	PPP2C	serine/threonine-protein phosphatase 2A catalytic subunit [EC:3.1.3.16]	ko03015|ko04136	mRNA surveillance pathway|Autophagy - other	KOG0371	Serine/threonine protein phosphatase 2A, catalytic subunit	[T]	CELLULAR PROCESSES AND SIGNALING	Signal transduction mechanisms	T	COG0639	serine threonine-protein phosphatase	Molecular Function: phosphoprotein phosphatase activity (GO:0004721);|Cellular Component: nucleus (GO:0005634);|Cellular Component: cytoplasm (GO:0005737);|Cellular Component: peroxisome (GO:0005777);|Cellular Component: cytosol (GO:0005829);|Cellular Component: plasma membrane (GO:0005886);|Biological Process: protein dephosphorylation (GO:0006470);|Biological Process: abscisic acid-activated si…	PF00149.28	Calcineurin-like phosphoesterase
TRINITY_DN10430_c0_g2_i1_2	4.79526	7.17631	8.33861	2.76757	2.90932	2.35834	--	--	Q9STX3|GID2_ARATH	F-box protein GID2 T22A6.40 OS=Arabidopsis thaliana (Mouse-ear cress) GN=T22A6.40 PE=1 SV=1	29/62(46.77)	K14495	GID2, SLY1	F-box protein GID2	ko04075	Plant hormone signal transduction	--	--	--	--	--	--	--	--	Molecular Function: ubiquitin-protein transferase activity (GO:0004842);|Cellular Component: nucleus (GO:0005634);|Cellular Component: cytoplasm (GO:0005737);|Biological Process: gibberellic acid mediated signaling pathway (GO:0009740);|Biological Process: seed germination (GO:0009845);|Biological Process: seed dormancy process (GO:0010162);|Cellular Component: SCF ubiquitin ligase complex (GO:00…	--	--
TRINITY_DN10432_c0_g1_i1_1	11.7196	11.7024	12.6528	13.8161	14.2748	15.0081	--	--	Q9FL41|WTR38_ARATH	WAT1-related protein At5g07050 MOJ9.22 OS=Arabidopsis thaliana (Mouse-ear cress) GN=MOJ9.22 PE=2 SV=1	--	--	--	--	--	--	--	--	--	--	--	S	ENOG4111D31	EamA-like transporter family	Cellular Component: plasma membrane (GO:0005886);|Cellular Component: integral component of membrane (GO:0016021);|Molecular Function: transmembrane transporter activity (GO:0022857);	PF00892.20	EamA-like transporter family
TRINITY_DN10435_c0_g1_i1_1	2.74607	2.39216	1.32367	0.944875	0.085491	0	--	--	A2R091|NACB_ASPNC	Nascent polypeptide-associated complex subunit beta An12g07790 OS=Aspergillus niger (strain CBS 513.88 / FGSC A1513) GN=An12g07790 PE=3 SV=1	--	--	--	--	--	--	KOG2240	RNA polymerase II general transcription factor BTF3 and related proteins	[K]	INFORMATION STORAGE AND PROCESSING	Transcription	K	ENOG4111JBG	Component of the nascent polypeptide-associated complex (NAC), a dynamic component of the ribosomal exit tunnel, protecting the emerging polypeptides from interaction with other cytoplasmic proteins to ensure appropriate nascent protein targeting (By similarity). The NAC complex also promotes mitochondrial protein import by enhancing productive ribosome interactions with the outer mitochondrial m…	Cellular Component: nucleus (GO:0005634);|Cellular Component: cytoplasm (GO:0005737);|Biological Process: protein transport (GO:0015031);	PF01849.18	NAC domain
TRINITY_DN10435_c0_g1_i1_3	10.5333	9.49156	9.90245	8.9204	6.32643	6.00382	--	--	--	--	--	--	--	--	--	--	--	--	--	--	--	--	--	--	--	--	--
TRINITY_DN10437_c0_g1_i1_1	22.2777	21.3896	20.9919	31.2436	29.6279	32.0851	--	--	--	--	--	--	--	--	--	--	--	--	--	--	--	S	ENOG410ZWAM	FG-GAP repeat-containing protein	--	PF13517.6,PF01839.23	Repeat domain in Vibrio, Colwellia, Bradyrhizobium and Shewanella|FG-GAP repeat
TRINITY_DN10437_c0_g1_i1_3	1.72611	3.52681	3.03612	0.877016	1.48326	1.51506	--	--	--	--	--	--	--	--	--	--	--	--	--	--	--	--	--	--	--	--	--
TRINITY_DN10438_c0_g1_i1_2	1.64353	1.76508	2.36284	2.03992	2.0095	1.58724	--	--	--	--	--	--	--	--	--	--	--	--	--	--	--	--	--	--	--	--	--
TRINITY_DN10439_c0_g1_i1_2	4.4881	5.10829	4.56146	7.76895	7.33038	8.05671	--	--	--	--	--	--	--	--	--	--	KOG2409	KRR1-interacting protein involved in 40S ribosome biogenesis	[J]	INFORMATION STORAGE AND PROCESSING	Translation, ribosomal structure and biogenesis	S	ENOG410XR4G	KRI1 homolog (S. cerevisiae)	--	--	--
TRINITY_DN10439_c0_g1_i1_3	78.5626	80.8186	76.1116	76.8092	75.0975	70.5145	--	--	--	--	--	--	--	--	--	--	KOG4197	FOG: PPR repeat	[R]	POORLY CHARACTERIZED	General function prediction only	S	ENOG410Z7Z7	Pentatricopeptide repeat-containing protein	--	PF07939.11	Protein of unknown function (DUF1685)
TRINITY_DN10440_c0_g1_i1_1	2.11407	2.52679	2.48807	5.02994	4.40203	5.07782	--	--	Q9XID5|PSI1_ARATH	Protein PSK SIMULATOR 1 F23M19.3 OS=Arabidopsis thaliana (Mouse-ear cress) GN=F23M19.3 PE=1 SV=2	--	--	--	--	--	--	--	--	--	--	--	S	ENOG410ZS09	Protein of unknown function (DUF668)	--	PF05003.12,PF11961.8	Protein of unknown function (DUF668)|Domain of unknown function (DUF3475)
TRINITY_DN10440_c0_g1_i1_3	11.6291	12.6656	12.0952	3.14583	2.95336	3.3526	--	--	O48788|Y2267_ARATH	Probable inactive receptor kinase At2g26730 F18A8.10 OS=Arabidopsis thaliana (Mouse-ear cress) GN=F18A8.10 PE=1 SV=1	--	--	--	--	--	--	--	--	--	--	--	S	ENOG4111F0S	inactive receptor kinase	--	PF00069.25,PF07714.17,PF13855.6,PF12799.7,PF08263.12	Protein kinase domain|Protein tyrosine kinase|Leucine rich repeat|Leucine Rich repeats (2 copies)|Leucine rich repeat N-terminal domain
TRINITY_DN10441_c0_g1_i1_1	1.06652	2.18276	2.07102	2.43244	0.825656	2.19e-27	--	--	--	--	--	--	--	--	--	--	--	--	--	--	--	--	--	--	--	--	--
TRINITY_DN10441_c0_g2_i1_1	2.51457	3.17028	2.67245	1.30609	1.45341	0.77849	--	--	--	--	--	--	--	--	--	--	--	--	--	--	--	--	--	--	--	--	--
TRINITY_DN10442_c0_g1_i1_2	1899.72	1936.74	1966.11	158.347	165.992	166.952	--	--	Q9S7N7|PSAG_ARATH	Photosystem I reaction center subunit V, chloroplastic F20N2.21 OS=Arabidopsis thaliana (Mouse-ear cress) GN=F20N2.21 PE=1 SV=1	102/167(61.08)	K08905	psaG	photosystem I subunit V	ko00195	Photosynthesis	--	--	--	--	--	I	ENOG41120CZ	photosystem I reaction center subunit V	Cellular Component: chloroplast (GO:0009507);|Cellular Component: chloroplast thylakoid (GO:0009534);|Cellular Component: chloroplast thylakoid membrane (GO:0009535);|Cellular Component: thylakoid (GO:0009579);|Biological Process: photosynthetic electron transport in photosystem I (GO:0009773);|Biological Process: photosynthetic NADP+ reduction (GO:0009780);|Cellular Component: chloroplast envelo…	PF01241.18	Photosystem I psaG / psaK
TRINITY_DN10442_c0_g1_i2_3	30.8773	30.2498	31.7191	47.8	47.7944	50.791	--	--	Q9FMM4|RHG1A_ARATH	Probable E3 ubiquitin-protein ligase RHG1A MBD2.14 OS=Arabidopsis thaliana (Mouse-ear cress) GN=MBD2.14 PE=2 SV=1	--	--	--	--	--	--	KOG0800	FOG: Predicted E3 ubiquitin ligase	[O]	CELLULAR PROCESSES AND SIGNALING	Posttranslational modification, protein turnover, chaperones	O	ENOG41121N2	zinc ion binding	Molecular Function: metal ion binding (GO:0046872);|Molecular Function: ubiquitin protein ligase activity (GO:0061630);	PF13639.6,PF12678.7,PF13923.6,PF14634.6	Ring finger domain|RING-H2 zinc finger domain|Zinc finger, C3HC4 type (RING finger)|zinc-RING finger domain
TRINITY_DN10443_c0_g1_i1_3	11.9108	11.2549	10.6784	13.082	14.4861	13.0687	--	--	Q570U6|EF4L4_ARATH	Protein ELF4-LIKE 4 F1L3.15 OS=Arabidopsis thaliana (Mouse-ear cress) GN=F1L3.15 PE=2 SV=1	--	--	--	--	--	--	--	--	--	--	--	S	ENOG410Y56Z	early flowering	Cellular Component: nucleus (GO:0005634);|Biological Process: photoperiodism (GO:0009648);|Biological Process: entrainment of circadian clock (GO:0009649);|Biological Process: positive regulation of circadian rhythm (GO:0042753);|Molecular Function: protein homodimerization activity (GO:0042803);|Biological Process: rhythmic process (GO:0048511);	PF07011.11	Early Flowering 4 domain
TRINITY_DN10444_c0_g1_i1_3	23.134	24.2383	23.1924	46.0952	40.3296	41.6293	--	--	Q9SU25|T2FA_ARATH	Transcription initiation factor IIF subunit alpha T1P17.200 OS=Arabidopsis thaliana (Mouse-ear cress) GN=T1P17.200 PE=1 SV=1	165/212(77.83)	K03138	TFIIF1, GTF2F1, TFG1	transcription initiation factor TFIIF subunit alpha	ko03022	Basal transcription factors	KOG2393	Transcription initiation factor IIF, large subunit (RAP74)	[K]	INFORMATION STORAGE AND PROCESSING	Transcription	K	ENOG41110B8	Transcription initiation factor IIF	Molecular Function: DNA binding (GO:0003677);|Cellular Component: nucleus (GO:0005634);|Biological Process: transcription initiation from RNA polymerase II promoter (GO:0006367);|Molecular Function: protein C-terminus binding (GO:0008022);|Biological Process: positive regulation of transcription elongation from RNA polymerase II promoter (GO:0032968);	PF05793.12	Transcription initiation factor IIF, alpha subunit (TFIIF-alpha)
TRINITY_DN10444_c0_g2_i1_1	4.10647	5.28179	4.02411	7.03593	6.03822	5.43292	--	--	--	--	--	--	--	--	--	--	--	--	--	--	--	--	--	--	--	--	--
TRINITY_DN10445_c0_g1_i1_1	5.88727	3.33549	1.99594	2.31192	0	2.18785	--	--	--	--	--	--	--	--	--	--	--	--	--	--	--	--	--	--	--	--	--
TRINITY_DN10445_c0_g1_i1_3	3.48605	5.42311	3.30372	0.253677	0.364915	0	--	--	P48880|ATP9_CHOCR	ATP synthase subunit 9, mitochondrial ATP9 OS=Chondrus crispus (Carrageen Irish moss) (Polymorpha crispa) GN=ATP9 PE=3 SV=1	59/119(49.58)	K02128	ATPeF0C, ATP5G, ATP9	F-type H+-transporting ATPase subunit c	ko00190	Oxidative phosphorylation	KOG3025	Mitochondrial F1F0-ATP synthase, subunit c/ATP9/proteolipid	[C]	METABOLISM	Energy production and conversion	C	COG0636	F(1)F(0) ATP synthase produces ATP from ADP in the presence of a proton or sodium gradient. F-type ATPases consist of two structural domains, F(1) containing the extramembraneous catalytic core and F(0) containing the membrane proton channel, linked together by a central stalk and a peripheral stalk. During catalysis, ATP synthesis in the catalytic domain of F(1) is coupled via a rotary mechanism…	Molecular Function: ATP binding (GO:0005524);|Molecular Function: lipid binding (GO:0008289);|Molecular Function: proton transmembrane transporter activity (GO:0015078);|Biological Process: ATP synthesis coupled proton transport (GO:0015986);|Biological Process: ATP hydrolysis coupled proton transport (GO:0015991);|Cellular Component: integral component of membrane (GO:0016021);|Cellular Componen…	PF00137.21	ATP synthase subunit C
TRINITY_DN10446_c0_g1_i1_1	23.5247	23.1301	23.5065	56.297	60.2234	55.1152	--	--	--	--	--	--	--	--	--	--	--	--	--	--	--	S	ENOG410Y8GH	NA	--	--	--
TRINITY_DN10447_c0_g1_i1_1	125.652	123.472	127.532	238.273	238.616	221.136	--	--	Q8L540|LTO1_ARATH	Thiol-disulfide oxidoreductase LTO1 F8D20.270 OS=Arabidopsis thaliana (Mouse-ear cress) GN=F8D20.270 PE=1 SV=1	--	--	--	--	--	--	--	--	--	--	--	S	COG4243	Vitamin K epoxide reductase	Molecular Function: NAD(P)H dehydrogenase (quinone) activity (GO:0003955);|Cellular Component: chloroplast (GO:0009507);|Cellular Component: chloroplast thylakoid membrane (GO:0009535);|Cellular Component: plastid (GO:0009536);|Biological Process: photosystem II assembly (GO:0010207);|Cellular Component: integral component of membrane (GO:0016021);|Molecular Function: quinone binding (GO:0048038);	PF07884.14	Vitamin K epoxide reductase family
TRINITY_DN10448_c0_g1_i1_2	2.10605	2.06531	2.10871	1.48605	1.70934	1.37911	--	--	Q7XUN6|SIT2_ORYSJ	L-type lectin-domain containing receptor kinase SIT2 OsJ_15568 OS=Oryza sativa subsp. japonica (Rice) GN=OsJ_15568 PE=2 SV=2	--	--	--	--	--	--	--	--	--	--	--	T	COG0515	Serine Threonine protein kinase	--	PF07714.17,PF00069.25	Protein tyrosine kinase|Protein kinase domain
TRINITY_DN10448_c0_g1_i1_3	71.6454	79.283	81.9795	88.8945	88.6739	81.6912	--	--	Q8RWA7|NDADA_ARATH	NADH dehydrogenase [ubiquinone] 1 alpha subcomplex subunit 13-A T1G11.12 OS=Arabidopsis thaliana (Mouse-ear cress) GN=T1G11.12 PE=2 SV=1	111/143(77.62)	K11353	NDUFA13	NADH dehydrogenase (ubiquinone) 1 alpha subcomplex subunit 13	ko00190	Oxidative phosphorylation	KOG3300	NADH:ubiquinone oxidoreductase, B16.6 subunit/cell death-regulatory protein	[CD]	METABOLISM|CELLULAR PROCESSES AND SIGNALING	Energy production and conversion |Cell cycle control, cell division, chromosome partitioning	U	ENOG4111KIB	NADH dehydrogenase (Ubiquinone) 1 alpha subcomplex	Cellular Component: mitochondrion (GO:0005739);|Cellular Component: mitochondrial respiratory chain complex I (GO:0005747);|Biological Process: embryo development ending in seed dormancy (GO:0009793);|Biological Process: photorespiration (GO:0009853);|Cellular Component: integral component of membrane (GO:0016021);|Cellular Component: mitochondrial membrane (GO:0031966);|Cellular Component: respi…	PF06212.12	GRIM-19 protein
TRINITY_DN10449_c0_g1_i1_1	16.8396	18.0337	16.8761	46.6869	47.3325	47.5398	--	--	Q8L5Z4|YBEY_ARATH	Endoribonuclease YBEY, chloroplastic F17H15.10 OS=Arabidopsis thaliana (Mouse-ear cress) GN=F17H15.10 PE=1 SV=1	--	--	--	--	--	--	--	--	--	--	--	S	COG0319	metalloendopeptidase activity	Molecular Function: metalloendopeptidase activity (GO:0004222);|Molecular Function: endoribonuclease activity (GO:0004521);|Cellular Component: chloroplast (GO:0009507);|Cellular Component: chloroplast stroma (GO:0009570);|Biological Process: chloroplast organization (GO:0009658);|Molecular Function: metal ion binding (GO:0046872);|Biological Process: chloroplast rRNA processing (GO:1901259);	PF08282.12,PF02130.17,PF05116.13,PF00702.26,PF12710.7	haloacid dehalogenase-like hydrolase|Uncharacterized protein family UPF0054|Sucrose-6F-phosphate phosphohydrolase|haloacid dehalogenase-like hydrolase|haloacid dehalogenase-like hydrolase
TRINITY_DN1045_c0_g1_i1_1	2.31604	0.724887	1.05386	1.06785	0.526387	0.341871	--	--	--	--	--	--	--	--	--	--	--	--	--	--	--	--	--	--	--	--	--
TRINITY_DN10451_c0_g1_i1_2	6.57189	6.3043	6.59706	21.3962	21.0304	24.5613	--	--	F4IA73|GSTUL_ARATH	Glutathione S-transferase U21 F3F9.24 OS=Arabidopsis thaliana (Mouse-ear cress) GN=F3F9.24 PE=3 SV=1	121/220(55.00)	K00799	GST, gst	glutathione S-transferase [EC:2.5.1.18]	ko00480	Glutathione metabolism	KOG0406	Glutathione S-transferase	[O]	CELLULAR PROCESSES AND SIGNALING	Posttranslational modification, protein turnover, chaperones	O	ENOG410XSIX	glutathione Stransferase	Molecular Function: glutathione transferase activity (GO:0004364);|Cellular Component: cytoplasm (GO:0005737);|Cellular Component: cytosol (GO:0005829);|Biological Process: glutathione metabolic process (GO:0006749);|Biological Process: toxin catabolic process (GO:0009407);	PF02798.20,PF13417.6,PF13409.6,PF00043.25,PF13410.6	Glutathione S-transferase, N-terminal domain|Glutathione S-transferase, N-terminal domain|Glutathione S-transferase, N-terminal domain|Glutathione S-transferase, C-terminal domain|Glutathione S-transferase, C-terminal domain
TRINITY_DN10451_c0_g1_i1_3	33.9302	43.8116	32.4602	21.9638	25.4585	21.6636	--	--	O46909|RK18_GUITH	50S ribosomal protein L18, chloroplastic rpl18 OS=Guillardia theta (Cryptophyte) (Cryptomonas phi) GN=rpl18 PE=3 SV=1	--	--	--	--	--	--	KOG1870	Ubiquitin C-terminal hydrolase	[O]	CELLULAR PROCESSES AND SIGNALING	Posttranslational modification, protein turnover, chaperones	S	ENOG4111V9I	ribosomal protein l18	Molecular Function: structural constituent of ribosome (GO:0003735);|Cellular Component: ribosome (GO:0005840);|Biological Process: translation (GO:0006412);|Cellular Component: chloroplast (GO:0009507);|Molecular Function: rRNA binding (GO:0019843);	PF00861.22	Ribosomal L18 of archaea, bacteria, mitoch. and chloroplast
TRINITY_DN10452_c0_g1_i1_3	0.252895	0.450175	0.089954	2.46611	2.10242	3.72998	--	--	O80337|EF100_ARATH	Ethylene-responsive transcription factor 1A dl4785w OS=Arabidopsis thaliana (Mouse-ear cress) GN=dl4785w PE=1 SV=2	--	--	--	--	--	--	--	--	--	--	--	--	--	--	Molecular Function: DNA binding (GO:0003677);|Molecular Function: DNA-binding transcription factor activity (GO:0003700);|Cellular Component: nucleus (GO:0005634);|Biological Process: defense response (GO:0006952);|Biological Process: ethylene-activated signaling pathway (GO:0009873);|Biological Process: phloem or xylem histogenesis (GO:0010087);|Biological Process: response to chitin (GO:0010200…	--	--
TRINITY_DN10453_c0_g1_i1_2	2.76408	3.10861	1.63122	2.32726	2.6242	2.23787	--	--	Q9FM89|FDL38_ARATH	F-box/FBD/LRR-repeat protein At5g56420 MCD7.18 OS=Arabidopsis thaliana (Mouse-ear cress) GN=MCD7.18 PE=2 SV=1	--	--	--	--	--	--	--	--	--	--	--	--	--	--	--	--	--
TRINITY_DN10453_c0_g1_i2_1	3.60399	3.49061	3.85422	8.54843	8.16278	10.504	--	--	--	--	--	--	--	--	--	--	--	--	--	--	--	S	ENOG4111T2N	Nicotiana lesion-inducing like	--	PF05514.11	HR-like lesion-inducing
TRINITY_DN10454_c0_g1_i1_3	4.70901	5.16522	4.35235	0.968378	0.964472	0	--	--	A8HS48|RS3A_CHLRE	40S ribosomal protein S3a CHLREDRAFT_168484 OS=Chlamydomonas reinhardtii (Chlamydomonas smithii) GN=CHLREDRAFT_168484 PE=3 SV=1	178/261(68.20)	K02984	RP-S3Ae, RPS3A	small subunit ribosomal protein S3Ae	ko03010	Ribosome	KOG1628	40S ribosomal protein S3A	[J]	INFORMATION STORAGE AND PROCESSING	Translation, ribosomal structure and biogenesis	J	COG1890	Ribosomal protein	Molecular Function: structural constituent of ribosome (GO:0003735);|Cellular Component: cytosol (GO:0005829);|Biological Process: translation (GO:0006412);|Cellular Component: cytosolic small ribosomal subunit (GO:0022627);	PF01015.18	Ribosomal S3Ae family
TRINITY_DN10455_c0_g1_i1_1	2.19464	1.72883	1.40359	0.8303	1.11743	1.25326	--	--	Q8RXN8|NRP_ARATH	DCD domain-containing protein NRP MJC20.15 OS=Arabidopsis thaliana (Mouse-ear cress) GN=MJC20.15 PE=1 SV=1	--	--	--	--	--	--	--	--	--	--	--	S	ENOG410YN39	DCD	--	PF10539.9	Development and cell death domain
TRINITY_DN10457_c0_g1_i1_2	3.64483	3.5387	2.49957	7.41146	7.61294	6.20685	--	--	--	--	--	--	--	--	--	--	--	--	--	--	--	S	ENOG410ZIQF	NA	--	--	--
TRINITY_DN10458_c0_g1_i2_1	64.9814	58.9623	63.6441	117.372	122.356	119.765	--	--	O82279|CG160_ARATH	Protein CONSERVED ONLY IN THE GREEN LINEAGE 160, chloroplastic At2g31040 OS=Arabidopsis thaliana (Mouse-ear cress) GN=At2g31040 PE=1 SV=1	--	--	--	--	--	--	--	--	--	--	--	S	ENOG4111K5B	ATP synthase protein I	Cellular Component: chloroplast thylakoid (GO:0009534);|Cellular Component: chloroplast thylakoid membrane (GO:0009535);|Cellular Component: integral component of membrane (GO:0016021);|Biological Process: chloroplast proton-transporting ATP synthase complex assembly (GO:0033614);	--	--
TRINITY_DN10459_c0_g1_i1_3	0.244116	0.224103	0.2565	1.14338	1.29428	1.70624	--	--	--	--	--	--	--	--	--	--	--	--	--	--	--	U	ENOG410YF34	activity-regulated cytoskeleton-associated protein	--	--	--
TRINITY_DN10459_c0_g1_i2_2	4.48467	4.48249	7.63626	7.34208	6.4583	6.29554	--	--	Q8S5M8|YIPL_ORYSJ	Putative yippee-like protein Os10g0369500 OJ1003C07.11 OS=Oryza sativa subsp. japonica (Rice) GN=OJ1003C07.11 PE=3 SV=1	--	--	--	--	--	--	KOG3399	Predicted Yippee-type zinc-binding protein	[R]	POORLY CHARACTERIZED	General function prediction only	S	ENOG4111VJ1	Yippee-like	Molecular Function: metal ion binding (GO:0046872);	--	--
TRINITY_DN1046_c0_g1_i1_2	0	0	0.95485	0.64992	1.74833	0.67088	--	--	--	--	--	--	--	--	--	--	--	--	--	--	--	--	--	--	--	--	--
TRINITY_DN10461_c0_g1_i2_3	0.346864	1.14792	0.622505	3.22849	0.516626	1.74223	--	--	--	--	--	--	--	--	--	--	--	--	--	--	--	--	--	--	--	--	--
TRINITY_DN10461_c0_g2_i1_3	5.02e-21	0.451207	1.06289	5.77734	4.31002	4.68319	--	--	--	--	--	--	--	--	--	--	--	--	--	--	--	--	--	--	--	--	--
TRINITY_DN10463_c0_g1_i3_3	21.5713	23.525	23.2887	33.0964	29.3228	31.7211	--	--	Q9M7Q4|AI5L5_ARATH	ABSCISIC ACID-INSENSITIVE 5-like protein 5 T2P3 OS=Arabidopsis thaliana (Mouse-ear cress) GN=T2P3 PE=1 SV=1	183/463(39.52)	K14432	ABF	ABA responsive element binding factor	ko04075	Plant hormone signal transduction	--	--	--	--	--	K	ENOG410YB2M	Transcription factor	Molecular Function: DNA binding (GO:0003677);|Molecular Function: DNA-binding transcription factor activity (GO:0003700);|Cellular Component: nucleus (GO:0005634);|Biological Process: abscisic acid-activated signaling pathway (GO:0009738);	PF00170.21,PF07716.15	bZIP transcription factor|Basic region leucine zipper	0F	bZIP
TRINITY_DN10464_c0_g1_i1_3	6.609	7.7799	4.00875	3.72787	4.38791	6.6985	--	--	--	--	--	--	--	--	--	--	KOG3428	Small nuclear ribonucleoprotein SMD1 and related snRNPs	[A]	INFORMATION STORAGE AND PROCESSING	RNA processing and modification	K	ENOG41121FK	LSM domain	--	PF01423.22	LSM domain
TRINITY_DN10465_c0_g1_i1_2	3.47522	4.11751	3.99342	5.86157	5.61474	6.14447	--	--	--	--	--	--	--	--	--	--	KOG2816	Predicted transporter ADD1 (major facilitator superfamily)	[R]	POORLY CHARACTERIZED	General function prediction only	G	ENOG410ZVCA	solute carrier family 46	--	PF07690.16	Major Facilitator Superfamily
TRINITY_DN10465_c0_g1_i1_3	0.847262	1.05731	1.87979	1.62416	0.591963	2.05822	--	--	Q0IQN6|DRB8_ORYSJ	Double-stranded RNA-binding protein 8 Os12g0109900 OS=Oryza sativa subsp. japonica (Rice) GN=Os12g0109900 PE=2 SV=1	--	--	--	--	--	--	--	--	--	--	--	S	ENOG4111ZFG	dsRNA-binding protein	Molecular Function: double-stranded RNA binding (GO:0003725);|Molecular Function: ribonuclease III activity (GO:0004525);|Cellular Component: nucleus (GO:0005634);|Biological Process: RNA processing (GO:0006396);|Biological Process: production of siRNA involved in RNA interference (GO:0030422);|Biological Process: primary miRNA processing (GO:0031053);|Biological Process: pre-miRNA processing (GO…	--	--
TRINITY_DN10469_c0_g1_i3_2	4043.86	4125.34	4109.62	17.1168	18.5293	17.464	--	--	P27518|CB21_GOSHI	Chlorophyll a-b binding protein 151, chloroplastic CAB-151 OS=Gossypium hirsutum (Upland cotton) (Gossypium mexicanum) GN=CAB-151 PE=2 SV=2	207/216(95.83)	K08913	LHCB2	light-harvesting complex II chlorophyll a/b binding protein 2	ko00196	Photosynthesis - antenna proteins	--	--	--	--	--	J	ENOG410ZHBU	Chlorophyll A-B binding protein	Cellular Component: photosystem I (GO:0009522);|Cellular Component: photosystem II (GO:0009523);|Cellular Component: chloroplast thylakoid membrane (GO:0009535);|Biological Process: photosynthesis, light harvesting (GO:0009765);|Cellular Component: integral component of membrane (GO:0016021);|Molecular Function: chlorophyll binding (GO:0016168);|Biological Process: protein-chromophore linkage (GO…	PF00504.21	Chlorophyll A-B binding protein
TRINITY_DN10470_c0_g1_i1_2	3.71342	0	3.65153	1.83822	2.59226	3.03439	--	--	--	--	--	--	--	--	--	--	--	--	--	--	--	--	--	--	--	--	--
TRINITY_DN10470_c0_g1_i2_3	9.50204	10.6198	9.01887	16.3348	16.9373	17.501	--	--	Q9LZ03|TOP6A_ARATH	DNA topoisomerase 6 subunit A F9G14.130 OS=Arabidopsis thaliana (Mouse-ear cress) GN=F9G14.130 PE=1 SV=1	--	--	--	--	--	--	KOG2795	Catalytic subunit of the meiotic double strand break transesterase	[L]	INFORMATION STORAGE AND PROCESSING	Replication, recombination and repair	L	COG1697	DNA topoisomerase VI, subunit A	Cellular Component: nuclear chromosome (GO:0000228);|Molecular Function: magnesium ion binding (GO:0000287);|Biological Process: meiotic DNA double-strand break processing (GO:0000706);|Biological Process: DNA catabolic process, endonucleolytic (GO:0000737);|Molecular Function: DNA binding (GO:0003677);|Molecular Function: DNA topoisomerase type II (ATP-hydrolyzing) activity (GO:0003918);|Molecul…	PF04406.14	Type IIB DNA topoisomerase
TRINITY_DN10470_c0_g2_i1_2	2.47278	3.42601	5.00442	2.27244	3.89076	3.12431	--	--	--	--	--	--	--	--	--	--	--	--	--	--	--	--	--	--	--	--	--
TRINITY_DN10471_c0_g1_i1_1	31.0487	32.3464	33.1727	7.59294	7.77961	7.59828	--	--	Q9C5C5|TRL4_ARATH	Thioredoxin-like 4, chloroplastic F24B9.21 OS=Arabidopsis thaliana (Mouse-ear cress) GN=F24B9.21 PE=2 SV=1	--	--	--	--	--	--	KOG2151	Predicted transcriptional regulator	[KDR]	INFORMATION STORAGE AND PROCESSING|CELLULAR PROCESSES AND SIGNALING|POORLY CHARACTERIZED	Transcription |Cell cycle control, cell division, chromosome partitioning |General function prediction only	K	COG5601	CCR4-NOT transcription complex subunit 2	Biological Process: glycerol ether metabolic process (GO:0006662);|Cellular Component: chloroplast (GO:0009507);|Cellular Component: chloroplast stroma (GO:0009570);|Molecular Function: protein disulfide oxidoreductase activity (GO:0015035);|Biological Process: cell redox homeostasis (GO:0045454);	PF00085.20	Thioredoxin
TRINITY_DN10471_c0_g1_i1_2	4.20227	4.23207	4.34887	89.936	100.712	99.3345	--	--	--	--	--	--	--	--	--	--	--	--	--	--	--	S	COG3450	Enzyme of the cupin superfamily	--	PF05899.12	Protein of unknown function (DUF861)
TRINITY_DN10471_c0_g1_i1_3	46.5344	42.3851	49.193	84.079	84.9679	81.7791	--	--	Q9SIE7|PLAT2_ARATH	PLAT domain-containing protein 2 At2g22170 OS=Arabidopsis thaliana (Mouse-ear cress) GN=At2g22170 PE=2 SV=1	--	--	--	--	--	--	--	--	--	--	--	S	ENOG410ZKR3	wound stress protein	Molecular Function: catalase activity (GO:0004096);|Cellular Component: endoplasmic reticulum (GO:0005783);|Cellular Component: chloroplast (GO:0009507);|Cellular Component: thylakoid (GO:0009579);|Cellular Component: membrane (GO:0016020);|Molecular Function: heme binding (GO:0020037);	PF01477.23,PF06232.11	PLAT/LH2 domain|Embryo-specific protein 3, (ATS3)
TRINITY_DN10474_c0_g1_i2_1	12.7094	12.9035	12.4759	7.45384	7.04463	7.71966	--	--	O23310|NFYB3_ARATH	Nuclear transcription factor Y subunit B-3 dl3310w OS=Arabidopsis thaliana (Mouse-ear cress) GN=dl3310w PE=1 SV=1	--	--	--	--	--	--	KOG0869	CCAAT-binding factor, subunit A (HAP3)	[K]	INFORMATION STORAGE AND PROCESSING	Transcription	B	COG2036	Core component of nucleosome. Nucleosomes wrap and compact DNA into chromatin, limiting DNA accessibility to the cellular machineries which require DNA as a template. Histones thereby play a central role in transcription regulation, DNA repair, DNA replication and chromosomal stability. DNA accessibility is regulated via a complex set of post-translational modifications of histones, also called h…	Molecular Function: DNA-binding transcription factor activity (GO:0003700);|Cellular Component: nucleus (GO:0005634);|Molecular Function: sequence-specific DNA binding (GO:0043565);|Biological Process: positive regulation of transcription, DNA-templated (GO:0045893);|Molecular Function: protein heterodimerization activity (GO:0046982);	PF00808.23	Histone-like transcription factor (CBF/NF-Y) and archaeal histone	0F	NF-YB
TRINITY_DN10475_c0_g1_i1_2	6.50517	4.03374	5.5886	2.45406	1.92452	0	--	--	--	--	--	--	--	--	--	--	--	--	--	--	--	--	--	--	--	--	--
TRINITY_DN10478_c0_g1_i1_1	3.26761	1.77195	0.547069	0.822939	0.199777	0.193782	--	--	--	--	--	--	--	--	--	--	--	--	--	--	--	--	--	--	--	--	--
TRINITY_DN10478_c0_g1_i1_3	1.16817	2.5911	5.99165	3.95807	4.03184	3.8776	--	--	--	--	--	--	--	--	--	--	--	--	--	--	--	S	ENOG410YHYQ	SAM domain (Sterile alpha motif)	--	PF07647.17,PF00536.30	SAM domain (Sterile alpha motif)|SAM domain (Sterile alpha motif)
TRINITY_DN10478_c0_g1_i2_2	1.54113	2.75349	1.66444	1.82126	2.40691	3.70297	--	--	--	--	--	--	--	--	--	--	--	--	--	--	--	S	ENOG410XPM8	Protein of unknown function (DUF3522)	--	--	--
TRINITY_DN1048_c0_g1_i1_1	4.01645	5.52457	8.00164	21.0993	12.7748	11.0076	--	--	--	--	--	--	--	--	--	--	--	--	--	--	--	--	--	--	--	--	--
TRINITY_DN10480_c0_g1_i4_3	9.3539	8.85777	9.72527	15.6568	14.1464	15.8583	--	--	B6TPF2|TENA2_MAIZE	Bifunctional TENA2 protein GRMZM2G080501 OS=Zea mays (Maize) GN=GRMZM2G080501 PE=1 SV=1	109/183(59.56)	K20896	TENA_E	formylaminopyrimidine deformylase / aminopyrimidine aminohydrolase [EC:3.5.1.- 3.5.99.-]	ko00730	Thiamine metabolism	--	--	--	--	--	K	COG0819	Transcriptional activator, tena	Cellular Component: cytosol (GO:0005829);|Biological Process: thiamine biosynthetic process (GO:0009228);|Biological Process: thiamine diphosphate biosynthetic process (GO:0009229);|Molecular Function: thiaminase activity (GO:0050334);	PF03070.16	TENA/THI-4/PQQC family
TRINITY_DN10482_c0_g1_i1_3	1.83643	2.28178	1.63078	1.57193	1.86566	1.96652	--	--	--	--	--	--	--	--	--	--	--	--	--	--	--	S	ENOG410YDGU	PHD	--	PF00628.29	PHD-finger
TRINITY_DN10483_c0_g1_i1_2	2.32137	5.11546	5.42394	22.827	27.825	23.9348	--	--	--	--	--	--	--	--	--	--	--	--	--	--	--	--	--	--	--	--	--
TRINITY_DN10483_c0_g1_i1_3	20.9741	19.1786	18.9036	3.7195	4.08216	4.40979	--	--	P50699|TLPH_ARATH	Thaumatin-like protein T10O22.21 OS=Arabidopsis thaliana (Mouse-ear cress) GN=T10O22.21 PE=2 SV=2	--	--	--	--	--	--	--	--	--	--	--	S	ENOG4111KEV	thaumatin-like protein	--	PF00314.17	Thaumatin family
TRINITY_DN10483_c0_g1_i2_1	5.61314	5.89211	4.92661	6.02206	6.43264	6.44001	--	--	Q9M0B6|GAE1_ARATH	UDP-glucuronate 4-epimerase 1 F17I23.220 OS=Arabidopsis thaliana (Mouse-ear cress) GN=F17I23.220 PE=1 SV=1	336/424(79.25)	K08679	E5.1.3.6	UDP-glucuronate 4-epimerase [EC:5.1.3.6]	ko00520	Amino sugar and nucleotide sugar metabolism	KOG1371	UDP-glucose 4-epimerase/UDP-sulfoquinovose synthase	[M]	CELLULAR PROCESSES AND SIGNALING	Cell wall/membrane/envelope biogenesis	M	COG0451	Nad-dependent epimerase dehydratase	Cellular Component: endosome (GO:0005768);|Cellular Component: Golgi apparatus (GO:0005794);|Cellular Component: trans-Golgi network (GO:0005802);|Cellular Component: integral component of membrane (GO:0016021);|Cellular Component: Golgi cisterna membrane (GO:0032580);|Biological Process: galacturonate biosynthetic process (GO:0033481);|Molecular Function: UDP-glucuronate 4-epimerase activity (GO…	PF16363.5,PF01370.21,PF04321.17,PF01073.19,PF02719.15	GDP-mannose 4,6 dehydratase|NAD dependent epimerase/dehydratase family|RmlD substrate binding domain|3-beta hydroxysteroid dehydrogenase/isomerase family|Polysaccharide biosynthesis protein
TRINITY_DN10484_c0_g1_i1_2	34.9971	30.6879	29.7477	15.7919	17.8443	14.0094	--	--	--	--	--	--	--	--	--	--	--	--	--	--	--	--	--	--	--	--	--
TRINITY_DN10485_c0_g1_i1_1	3.21166	0	3.13439	9.3481	3.425	6.42742	--	--	--	--	--	--	--	--	--	--	--	--	--	--	--	--	--	--	--	--	--
TRINITY_DN10485_c0_g1_i1_3	1.97654	1.57793	2.30297	1.11833	0.353984	0.96977	--	--	--	--	--	--	--	--	--	--	--	--	--	--	--	--	--	--	--	--	--
TRINITY_DN10485_c0_g1_i2_2	31.0498	30.2435	32.292	35.4243	37.8289	37.6327	--	--	O04173|TAF10_ARATH	Transcription initiation factor TFIID subunit 10 F28M20.90 OS=Arabidopsis thaliana (Mouse-ear cress) GN=F28M20.90 PE=1 SV=1	98/138(71.01)	K03134	TAF10	transcription initiation factor TFIID subunit 10	ko03022	Basal transcription factors	KOG3423	Transcription initiation factor TFIID, subunit TAF10 (also component of histone acetyltransferase SAGA)	[K]	INFORMATION STORAGE AND PROCESSING	Transcription	K	COG5162	TAF10 RNA polymerase II, TATA box binding protein (TBP)-associated factor	Cellular Component: nucleus (GO:0005634);|Biological Process: DNA-templated transcription, initiation (GO:0006352);	PF03540.13	Transcription initiation factor TFIID 23-30kDa subunit
TRINITY_DN10485_c0_g2_i1_3	1.3637	2.02251	1.34313	0.839973	0.581236	0.832547	--	--	--	--	--	--	--	--	--	--	--	--	--	--	--	--	--	--	--	--	--
TRINITY_DN10486_c0_g1_i3_3	5.29302	5.60565	3.8508	0.627662	0.571131	0	--	--	P51413|RL172_ARATH	60S ribosomal protein L17-2 T1F15.11 OS=Arabidopsis thaliana (Mouse-ear cress) GN=T1F15.11 PE=2 SV=2	118/170(69.41)	K02880	RP-L17e, RPL17	large subunit ribosomal protein L17e	ko03010	Ribosome	KOG3353	60S ribosomal protein L22	[J]	INFORMATION STORAGE AND PROCESSING	Translation, ribosomal structure and biogenesis	J	COG0091	The globular domain of the protein is located near the polypeptide exit tunnel on the outside of the subunit, while an extended beta-hairpin is found that lines the wall of the exit tunnel in the center of the 70S ribosome (By similarity)	Biological Process: cytoplasmic translation (GO:0002181);|Molecular Function: structural constituent of ribosome (GO:0003735);|Cellular Component: nucleolus (GO:0005730);|Cellular Component: vacuole (GO:0005773);|Cellular Component: plasmodesma (GO:0009506);|Cellular Component: membrane (GO:0016020);|Cellular Component: cytosolic large ribosomal subunit (GO:0022625);|Cellular Component: cytosolic…	PF00237.19	Ribosomal protein L22p/L17e
TRINITY_DN10487_c0_g1_i1_1	4.46713	4.13793	4.92047	1.65727	1.55041	1.68569	--	--	O64747|WRK35_ARATH	Probable WRKY transcription factor 35 F19I3.6 OS=Arabidopsis thaliana (Mouse-ear cress) GN=F19I3.6 PE=2 SV=1	--	--	--	--	--	--	--	--	--	--	--	K	ENOG410YK4F	WRKY transcription factor	Molecular Function: DNA-binding transcription factor activity (GO:0003700);|Cellular Component: nucleus (GO:0005634);|Biological Process: pollen development (GO:0009555);|Biological Process: embryo development ending in seed dormancy (GO:0009793);|Molecular Function: sequence-specific DNA binding (GO:0043565);|Molecular Function: transcription regulatory region DNA binding (GO:0044212);	PF03106.15	WRKY DNA -binding domain	0F	WRKY
TRINITY_DN10488_c0_g1_i1_3	2.54201	2.83835	3.35018	1.73619	2.87531	2.74163	--	--	Q9LQ02|NRPD1_ARATH	DNA-directed RNA polymerase IV subunit 1 F16M19.19 OS=Arabidopsis thaliana (Mouse-ear cress) GN=F16M19.19 PE=1 SV=1	--	--	--	--	--	--	KOG0260	RNA polymerase II, large subunit	[K]	INFORMATION STORAGE AND PROCESSING	Transcription	K	COG0086	DNA-dependent RNA polymerase catalyzes the transcription of DNA into RNA using the four ribonucleoside triphosphates as substrates (By similarity)	Cellular Component: RNA polymerase IV complex (GO:0000418);|Molecular Function: DNA binding (GO:0003677);|Molecular Function: DNA-directed 5'-3' RNA polymerase activity (GO:0003899);|Cellular Component: nucleus (GO:0005634);|Cellular Component: nucleoplasm (GO:0005654);|Cellular Component: RNA polymerase III complex (GO:0005666);|Biological Process: transcription by RNA polymerase III (GO:0006383…	PF11523.8	Protein of unknown function (DUF3223)
TRINITY_DN1049_c0_g1_i1_1	36.5068	38.2398	37.709	106.796	106.815	105.298	--	--	Q84LB6|SUCB_SOLLC	Succinate--CoA ligase [ADP-forming] subunit beta, mitochondrial . OS=Solanum lycopersicum (Tomato) (Lycopersicon esculentum) GN=. PE=1 SV=1	359/428(83.88)	K01900	LSC2	succinyl-CoA synthetase beta subunit [EC:6.2.1.4 6.2.1.5]	ko00020|ko00640	Citrate cycle (TCA cycle)|Propanoate metabolism	KOG2799	Succinyl-CoA synthetase, beta subunit	[C]	METABOLISM	Energy production and conversion	C	COG0045	Succinyl-CoA synthetase subunit beta	Molecular Function: magnesium ion binding (GO:0000287);|Molecular Function: succinate-CoA ligase (ADP-forming) activity (GO:0004775);|Molecular Function: ATP binding (GO:0005524);|Cellular Component: mitochondrion (GO:0005739);|Biological Process: tricarboxylic acid cycle (GO:0006099);|Biological Process: succinyl-CoA metabolic process (GO:0006104);|Biological Process: succinate metabolic process…	PF08442.10,PF00549.19,PF13549.6	ATP-grasp domain|CoA-ligase|ATP-grasp domain
TRINITY_DN1049_c0_g1_i1_2	0.274397	0	1.72211	3.14051	0.736548	3.3924	--	--	--	--	--	--	--	--	--	--	--	--	--	--	--	--	--	--	--	--	--
TRINITY_DN10490_c0_g1_i1_3	17.4047	15.1583	15.3765	13.5402	12.5637	13.6916	--	--	--	--	--	--	--	--	--	--	--	--	--	--	--	K	COG1678	UPF0301 protein	--	PF02622.15	Uncharacterized ACR, COG1678
TRINITY_DN10490_c0_g1_i2_2	2.31807	0.994487	2.38027	0.768963	0.819047	0.862335	--	--	--	--	--	--	--	--	--	--	--	--	--	--	--	S	ENOG410Y32D	NA	--	--	--
TRINITY_DN10491_c0_g1_i1_1	5.7627	6.0659	5.78914	10.9365	10.2622	11.5666	--	--	Q9FPR3|EDR1_ARATH	Serine/threonine-protein kinase EDR1 F22O13.20 OS=Arabidopsis thaliana (Mouse-ear cress) GN=F22O13.20 PE=1 SV=1	--	--	--	--	--	--	KOG0192	Tyrosine kinase specific for activated (GTP-bound) p21cdc42Hs	[T]	CELLULAR PROCESSES AND SIGNALING	Signal transduction mechanisms	T	COG0515	Serine Threonine protein kinase	Biological Process: MAPK cascade (GO:0000165);|Biological Process: defense response to oomycetes (GO:0002229);|Molecular Function: MAP kinase kinase kinase activity (GO:0004709);|Molecular Function: protein serine/threonine/tyrosine kinase activity (GO:0004712);|Molecular Function: ATP binding (GO:0005524);|Cellular Component: nucleus (GO:0005634);|Cellular Component: endosome (GO:0005768);|Cellu…	PF07714.17,PF00069.25,PF14381.6	Protein tyrosine kinase|Protein kinase domain|Ethylene-responsive protein kinase Le-CTR1
TRINITY_DN10491_c0_g1_i2_2	1.00528	0.763058	1.52585	0.843798	0.322766	0.105201	--	--	--	--	--	--	--	--	--	--	--	--	--	--	--	--	--	--	--	--	--
TRINITY_DN10492_c0_g1_i1_1	4.06626	4.83901	5.33945	3.42618	0.796896	1.74442	--	--	--	--	--	--	--	--	--	--	--	--	--	--	--	--	--	--	--	--	--
TRINITY_DN10492_c0_g1_i1_3	75.7388	76.636	70.9622	139.622	135.584	123.249	--	--	O04287|FKB12_VICFA	Peptidyl-prolyl cis-trans isomerase FKBP12 FKBP12 OS=Vicia faba (Broad bean) (Faba vulgaris) GN=FKBP12 PE=1 SV=1	--	--	--	--	--	--	KOG0544	FKBP-type peptidyl-prolyl cis-trans isomerase	[O]	CELLULAR PROCESSES AND SIGNALING	Posttranslational modification, protein turnover, chaperones	O	COG0545	Peptidyl-prolyl cis-trans isomerase	Molecular Function: peptidyl-prolyl cis-trans isomerase activity (GO:0003755);|Cellular Component: cytoplasm (GO:0005737);	PF00254.28	FKBP-type peptidyl-prolyl cis-trans isomerase
TRINITY_DN10493_c0_g1_i1_2	16.1383	14.6562	16.0245	74.2762	70.874	73.4771	--	--	--	--	--	--	--	--	--	--	--	--	--	--	--	--	--	--	--	PF13855.6,PF12799.7,PF00560.33	Leucine rich repeat|Leucine Rich repeats (2 copies)|Leucine Rich Repeat
TRINITY_DN10495_c0_g1_i1_2	10.3412	11.1357	12.0994	4.89807	5.66499	5.17652	--	--	Q9LW68|LSH4_ARATH	Protein LIGHT-DEPENDENT SHORT HYPOCOTYLS 4 MLM24 OS=Arabidopsis thaliana (Mouse-ear cress) GN=MLM24 PE=1 SV=1	--	--	--	--	--	--	--	--	--	--	--	S	ENOG410Y75T	light sensitive hypocotyls	Molecular Function: DNA binding (GO:0003677);|Cellular Component: nucleus (GO:0005634);|Biological Process: multicellular organism development (GO:0007275);|Biological Process: mRNA transcription (GO:0009299);|Biological Process: response to light stimulus (GO:0009416);|Biological Process: post-embryonic plant morphogenesis (GO:0090698);	PF04852.12	Protein of unknown function (DUF640)
TRINITY_DN10497_c0_g1_i1_3	0.738338	1.81599	1.71601	0.968394	1.81731	1.77436	--	--	--	--	--	--	--	--	--	--	--	--	--	--	--	--	--	--	--	--	--
TRINITY_DN10497_c0_g2_i1_2	33.9938	37.7486	36.9358	186.897	199.142	185.485	--	--	Q9FKF4|ORANG_ARATH	Protein ORANGE, chloroplastic At5g61670 OS=Arabidopsis thaliana (Mouse-ear cress) GN=At5g61670 PE=1 SV=1	--	--	--	--	--	--	--	--	--	--	--	S	ENOG4110IJH	NA	Cellular Component: nucleus (GO:0005634);|Cellular Component: chloroplast (GO:0009507);|Cellular Component: integral component of membrane (GO:0016021);|Cellular Component: chloroplast membrane (GO:0031969);|Biological Process: protein stabilization (GO:0050821);|Biological Process: positive regulation of carotenoid biosynthetic process (GO:1904143);	--	--
TRINITY_DN10498_c0_g1_i1_1	5.35823	7.67852	5.933	5.41637	6.33263	5.19703	--	--	O82162|EYA_ARATH	Eyes absent homolog At2g35320 OS=Arabidopsis thaliana (Mouse-ear cress) GN=At2g35320 PE=1 SV=2	--	--	--	--	--	--	KOG3107	Predicted haloacid dehalogenase-like hydrolase (eyes absent)	[R]	POORLY CHARACTERIZED	General function prediction only	S	ENOG410XT12	eyes absent homolog	Molecular Function: protein tyrosine phosphatase activity (GO:0004725);|Cellular Component: nucleus (GO:0005634);|Biological Process: protein dephosphorylation (GO:0006470);|Biological Process: multicellular organism development (GO:0007275);|Biological Process: histone dephosphorylation (GO:0016576);|Molecular Function: protein tyrosine phosphatase activity, metal-dependent (GO:0030946);|Biologi…	--	--
TRINITY_DN10498_c0_g1_i1_3	2.6232	2.5346	2.42413	4.02531	4.56095	4.89343	--	--	O81791|RKD5_ARATH	Protein RKD5 F8D20.100 OS=Arabidopsis thaliana (Mouse-ear cress) GN=F8D20.100 PE=3 SV=1	--	--	--	--	--	--	--	--	--	--	--	K	ENOG410YJ4A	RWP-RK domain-containing protein	Molecular Function: DNA binding (GO:0003677);|Molecular Function: DNA-binding transcription factor activity (GO:0003700);|Cellular Component: nucleus (GO:0005634);|Biological Process: regulation of transcription, DNA-templated (GO:0006355);	PF02042.15	RWP-RK domain	2F	RWP-RK
TRINITY_DN10499_c0_g1_i2_1	35.3915	35.5644	35.3359	53.685	53.4953	53.1476	--	--	Q9ZVI9|PECT1_ARATH	Ethanolamine-phosphate cytidylyltransferase T6A23.13 OS=Arabidopsis thaliana (Mouse-ear cress) GN=T6A23.13 PE=1 SV=1	319/400(79.75)	K00967	PCYT2	ethanolamine-phosphate cytidylyltransferase [EC:2.7.7.14]	ko00440|ko00564	Phosphonate and phosphinate metabolism|Glycerophospholipid metabolism	KOG2803	Choline phosphate cytidylyltransferase/Predicted CDP-ethanolamine synthase	[I]	METABOLISM	Lipid transport and metabolism	IM	COG0615	cytidylyltransferase	Molecular Function: ethanolamine-phosphate cytidylyltransferase activity (GO:0004306);|Cellular Component: mitochondrion (GO:0005739);|Biological Process: phosphatidylethanolamine biosynthetic process (GO:0006646);|Cellular Component: integral component of mitochondrial outer membrane (GO:0031307);	PF01467.26,PF06574.12	Cytidylyltransferase-like|FAD synthetase
TRINITY_DN105_c0_g1_i2_3	67.556	66.9581	65.3381	159.869	157.359	141.25	--	--	Q940X7|RBX1A_ARATH	RING-box protein 1a F7C8.160 OS=Arabidopsis thaliana (Mouse-ear cress) GN=F7C8.160 PE=1 SV=1	105/117(89.74)	K03868	RBX1, ROC1	RING-box protein 1 [EC:2.3.2.32]	ko03420|ko04120|ko04141	Nucleotide excision repair|Ubiquitin mediated proteolysis|Protein processing in endoplasmic reticulum	KOG2930	SCF ubiquitin ligase, Rbx1 component	[O]	CELLULAR PROCESSES AND SIGNALING	Posttranslational modification, protein turnover, chaperones	O	COG5194	protein ubiquitination	Cellular Component: nucleus (GO:0005634);|Cellular Component: cytoplasm (GO:0005737);|Biological Process: ubiquitin-dependent protein catabolic process (GO:0006511);|Molecular Function: zinc ion binding (GO:0008270);|Molecular Function: NEDD8 transferase activity (GO:0019788);|Biological Process: SCF-dependent proteasomal ubiquitin-dependent protein catabolic process (GO:0031146);|Cellular Compon…	PF12678.7,PF12861.7,PF13639.6	RING-H2 zinc finger domain|Anaphase-promoting complex subunit 11 RING-H2 finger|Ring finger domain
TRINITY_DN10500_c0_g1_i1_3	3.82184	4.37117	4.3344	0.505884	0.411063	0.491652	--	--	A0A075F7E9|LERK1_ORYSI	G-type lectin S-receptor-like serine/threonine-protein kinase LECRK1 OsI_14840 OS=Oryza sativa subsp. indica (Rice) GN=OsI_14840 PE=1 SV=2	--	--	--	--	--	--	--	--	--	--	--	T	ENOG410YBN4	G-type lectin S-receptor-like serine threonine-protein kinase	Molecular Function: protein serine/threonine kinase activity (GO:0004674);|Molecular Function: ATP binding (GO:0005524);|Biological Process: defense response (GO:0006952);|Cellular Component: integral component of membrane (GO:0016021);|Molecular Function: carbohydrate binding (GO:0030246);	PF00069.25,PF07714.17	Protein kinase domain|Protein tyrosine kinase
TRINITY_DN10500_c0_g1_i2_1	4.03722	4.59583	3.9943	17.156	17.2715	16.0358	--	--	Q9LYZ4|FBL79_ARATH	F-box/LRR-repeat protein At5g02910 F9G14.220 OS=Arabidopsis thaliana (Mouse-ear cress) GN=F9G14.220 PE=2 SV=1	--	--	--	--	--	--	--	--	--	--	--	--	--	--	--	--	--
TRINITY_DN10501_c0_g1_i1_1	1.28911	0	0.970939	4.76706	2.00239	3.39219	--	--	--	--	--	--	--	--	--	--	--	--	--	--	--	--	--	--	--	--	--
TRINITY_DN10501_c0_g1_i3_2	6.33629	7.33577	8.5041	2.89073	2.92354	3.22018	--	--	Q755A3|OXR1_ASHGO	Oxidation resistance protein 1 AFL078W OS=(Yeast) (Eremothecium gossypii) GN=AFL078W PE=3 SV=2	--	--	--	--	--	--	KOG2372	Oxidation resistance protein	[L]	INFORMATION STORAGE AND PROCESSING	Replication, recombination and repair	L	COG5142	oxidation resistance protein	Cellular Component: mitochondrion (GO:0005739);	PF07534.16	TLD
TRINITY_DN10502_c0_g1_i1_1	6.27168	4.5176	5.12643	3.26584	2.92279	2.83224	--	--	Q94AJ5|PGLR5_ARATH	Probable polygalacturonase At1g80170 F18B13.25 OS=Arabidopsis thaliana (Mouse-ear cress) GN=F18B13.25 PE=1 SV=1	220/373(58.98)	K01213	E3.2.1.67	galacturan 1,4-alpha-galacturonidase [EC:3.2.1.67]	ko00040	Pentose and glucuronate interconversions	--	--	--	--	--	M	COG5434	Glycoside hydrolase family 28	Molecular Function: polygalacturonase activity (GO:0004650);|Cellular Component: extracellular region (GO:0005576);|Biological Process: carbohydrate metabolic process (GO:0005975);|Cellular Component: plant-type cell wall (GO:0009505);|Biological Process: cell wall organization (GO:0071555);	PF00295.17,PF12708.7	Glycosyl hydrolases family 28|Pectate lyase superfamily protein
TRINITY_DN10502_c0_g1_i1_2	1.38356	3.79586	4.89506	0.849533	2.29698	1.35169	--	--	--	--	--	--	--	--	--	--	--	--	--	--	--	--	--	--	--	--	--
TRINITY_DN10502_c0_g2_i1_2	1.46498	2.14579	3.55898	0.656698	0.725288	1.03472	--	--	--	--	--	--	--	--	--	--	--	--	--	--	--	--	--	--	--	--	--
TRINITY_DN10502_c0_g3_i1_2	4.36953	3.71303	4.56743	1.36848	0.942546	1.2782	--	--	--	--	--	--	--	--	--	--	KOG1075	FOG: Reverse transcriptase	[R]	POORLY CHARACTERIZED	General function prediction only	S	ENOG410Y65V	Retrotransposon protein	--	--	--
TRINITY_DN10503_c0_g1_i1_3	17.2805	18.673	15.2067	4.48519	4.23037	3.63425	--	--	Q40412|ABA2_NICPL	Zeaxanthin epoxidase, chloroplastic ABA2 OS=Nicotiana plumbaginifolia (Leadwort-leaved tobacco) (Tex-Mex tobacco) GN=ABA2 PE=1 SV=1	--	--	--	--	--	--	--	--	--	--	--	T	ENOG4111QZY	FHA domain containing protein	Cellular Component: chloroplast thylakoid membrane (GO:0009535);|Molecular Function: zeaxanthin epoxidase [overall] activity (GO:0009540);|Biological Process: abscisic acid biosynthetic process (GO:0009688);|Cellular Component: chloroplast membrane (GO:0031969);|Molecular Function: FAD binding (GO:0071949);	PF00498.26,PF16697.5	FHA domain|Inner membrane component of T3SS, cytoplasmic domain
TRINITY_DN10504_c0_g1_i1_1	7.04955	7.84417	7.22707	3.20593	3.08791	3.15094	--	--	Q9T041|TOR1_ARATH	Microtubule-associated protein TORTIFOLIA1 T24A18.10 OS=Arabidopsis thaliana (Mouse-ear cress) GN=T24A18.10 PE=1 SV=2	--	--	--	--	--	--	--	--	--	--	--	S	ENOG410ZR3M	Microtubule-associated protein	Biological Process: multicellular organism development (GO:0007275);|Molecular Function: microtubule binding (GO:0008017);|Biological Process: unidimensional cell growth (GO:0009826);|Cellular Component: cortical microtubule, transverse to long axis (GO:0010005);|Biological Process: circumnutation (GO:0010031);	PF02985.22,PF13646.6,PF13513.6	HEAT repeat|HEAT repeats|HEAT-like repeat
TRINITY_DN10504_c0_g1_i2_2	14.196	13.4526	15.4226	6.48681	5.19267	6.10891	--	--	--	--	--	--	--	--	--	--	--	--	--	--	--	S	COG2081	hi0933 family	--	PF03486.14,PF07992.14	HI0933-like protein|Pyridine nucleotide-disulphide oxidoreductase
TRINITY_DN10506_c0_g1_i2_1	4.23914	2.4687	1.58582	0	0	0	--	--	Q9FNP2|GDL75_ARATH	GDSL esterase/lipase At5g08460 F8L15.13 OS=Arabidopsis thaliana (Mouse-ear cress) GN=F8L15.13 PE=2 SV=1	--	--	--	--	--	--	--	--	--	--	--	S	COG3240	GDSL esterase lipase	Cellular Component: extracellular region (GO:0005576);|Biological Process: lipid catabolic process (GO:0016042);|Molecular Function: hydrolase activity, acting on ester bonds (GO:0016788);	PF00657.22	GDSL-like Lipase/Acylhydrolase
TRINITY_DN10506_c0_g1_i3_3	43.037	38.9928	37.3746	33.3098	30.2665	31.8815	--	--	Q680K2|GPPL1_ARATH	Haloacid dehalogenase-like hydrolase domain-containing protein At4g39970 T5J17.140 OS=Arabidopsis thaliana (Mouse-ear cress) GN=T5J17.140 PE=2 SV=1	--	--	--	--	--	--	KOG2914	Predicted haloacid-halidohydrolase and related hydrolases	[R]	POORLY CHARACTERIZED	General function prediction only	S	COG0637	HAD-superfamily hydrolase subfamily IA variant 3	Cellular Component: chloroplast (GO:0009507);|Cellular Component: chloroplast stroma (GO:0009570);|Cellular Component: chloroplast envelope (GO:0009941);|Molecular Function: hydrolase activity (GO:0016787);|Molecular Function: metal ion binding (GO:0046872);	PF13419.6,PF00702.26,PF13242.6	Haloacid dehalogenase-like hydrolase|haloacid dehalogenase-like hydrolase|HAD-hyrolase-like
TRINITY_DN10506_c0_g2_i1_1	3.85828	9.24601	5.13132	0	0	0	--	--	Q8LFJ9|GLIP7_ARATH	GDSL esterase/lipase 7 F14F8.100 OS=Arabidopsis thaliana (Mouse-ear cress) GN=F14F8.100 PE=2 SV=1	--	--	--	--	--	--	--	--	--	--	--	S	COG3240	GDSL esterase lipase	Cellular Component: extracellular region (GO:0005576);|Biological Process: lipid catabolic process (GO:0016042);|Molecular Function: lipase activity (GO:0016298);	--	--
TRINITY_DN10507_c0_g1_i1_1	0.711889	0	0	7.61795	7.69839	5.08793	--	--	--	--	--	--	--	--	--	--	--	--	--	--	--	--	--	--	--	--	--
TRINITY_DN10507_c0_g1_i2_2	1.41892	1.84806	2.10197	2.51411	2.17677	2.65849	--	--	Q0DFT7|WRK19_ORYSJ	Transcription factor WRKY19 OJ1735_C10.4 OS=Oryza sativa subsp. japonica (Rice) GN=OJ1735_C10.4 PE=2 SV=1	--	--	--	--	--	--	--	--	--	--	--	K	ENOG410YZU1	Transcription factor	--	PF03106.15	WRKY DNA -binding domain	2F	WRKY
TRINITY_DN10507_c0_g1_i2_3	4.70633	5.01168	5.45407	6.2325	6.30774	6.57545	--	--	Q9SA76|PPR64_ARATH	Pentatricopeptide repeat-containing protein At1g30610, chloroplastic T5I8.6 OS=Arabidopsis thaliana (Mouse-ear cress) GN=T5I8.6 PE=3 SV=1	--	--	--	--	--	--	KOG4197	FOG: PPR repeat	[R]	POORLY CHARACTERIZED	General function prediction only	S	ENOG410Z7Z7	Pentatricopeptide repeat-containing protein	--	PF13041.6,PF01535.20,PF13812.6,PF12854.7,PF17177.4	PPR repeat family|PPR repeat|Pentatricopeptide repeat domain|PPR repeat|Pentacotripeptide-repeat region of PRORP
TRINITY_DN10508_c0_g1_i1_2	0.982776	1.06145	2.10182	3.37594	4.53471	2.13817	--	--	--	--	--	--	--	--	--	--	--	--	--	--	--	--	--	--	--	--	--
TRINITY_DN10509_c0_g1_i1_1	1.35305	0.571111	1.52265	1.95364	0.694209	1.87802	--	--	B5X582|TWIH_ARATH	Twinkle homolog protein, chloroplastic/mitochondrial T5I8.13 OS=Arabidopsis thaliana (Mouse-ear cress) GN=T5I8.13 PE=1 SV=1	--	--	--	--	--	--	--	--	--	--	--	L	ENOG410ZVWQ	TOPRIM domain-containing protein	Molecular Function: single-stranded DNA binding (GO:0003697);|Molecular Function: DNA primase activity (GO:0003896);|Molecular Function: ATP-dependent DNA helicase activity (GO:0004003);|Molecular Function: ATP binding (GO:0005524);|Cellular Component: mitochondrion (GO:0005739);|Biological Process: ribonucleotide biosynthetic process (GO:0009260);|Cellular Component: chloroplast (GO:0009507);|Mo…	PF13662.6,PF13155.6,PF01751.22	Toprim domain|Toprim-like|Toprim domain
TRINITY_DN10509_c0_g1_i1_3	1.03891	1.13735	1.76158	1.30542	1.61009	1.99514	--	--	--	--	--	--	--	--	--	--	--	--	--	--	--	--	--	--	--	--	--
TRINITY_DN1051_c0_g1_i1_3	1.8906	2.42645	2.64455	1.93547	1.92142	1.86514	--	--	Q8LEA0|LPXK_ARATH	Probable tetraacyldisaccharide 4'-kinase, mitochondrial K10D20.1 OS=Arabidopsis thaliana (Mouse-ear cress) GN=K10D20.1 PE=2 SV=1	--	--	--	--	--	--	--	--	--	--	--	M	COG1663	Transfers the gamma-phosphate of ATP to the 4'-position of a tetraacyldisaccharide 1-phosphate intermediate (termed DS-1- P) to form tetraacyldisaccharide 1,4'-bis-phosphate (lipid IVA) (By similarity)	Molecular Function: ATP binding (GO:0005524);|Cellular Component: mitochondrion (GO:0005739);|Molecular Function: tetraacyldisaccharide 4'-kinase activity (GO:0009029);|Biological Process: lipid A biosynthetic process (GO:0009245);|Biological Process: lipid X metabolic process (GO:2001289);	PF02606.14	Tetraacyldisaccharide-1-P 4'-kinase
TRINITY_DN1051_c0_g1_i2_1	20.9058	19.6857	18.0991	9.19691	10.3399	12.2844	--	--	Q9FNJ9|CA1P_ARATH	Probable 2-carboxy-D-arabinitol-1-phosphatase MDJ22.4 OS=Arabidopsis thaliana (Mouse-ear cress) GN=MDJ22.4 PE=1 SV=1	--	--	--	--	--	--	KOG0235	Phosphoglycerate mutase	[G]	METABOLISM	Carbohydrate transport and metabolism	G	COG0406	Phosphoglycerate mutase	Cellular Component: cytoplasm (GO:0005737);|Cellular Component: chloroplast (GO:0009507);|Cellular Component: chloroplast stroma (GO:0009570);|Molecular Function: 2-carboxy-D-arabinitol-1-phosphatase activity (GO:0047538);	PF00300.22	Histidine phosphatase superfamily (branch 1)
TRINITY_DN10510_c0_g1_i1_1	4.18639	4.42536	4.71792	2.6264	1.89968	2.86366	--	--	--	--	--	--	--	--	--	--	--	--	--	--	--	--	--	--	--	--	--
TRINITY_DN10510_c0_g1_i2_3	1.51629	4.01111	4.47941	0.420998	0.341527	0.223955	--	--	--	--	--	--	--	--	--	--	--	--	--	--	--	--	--	--	--	--	--
TRINITY_DN10511_c0_g1_i2_1	26.5936	25.7585	24.8292	17.057	17.7843	17.4128	--	--	Q0DHL4|FTSH8_ORYSJ	ATP-dependent zinc metalloprotease FTSH 8, mitochondrial OJ1362_D02.8 OS=Oryza sativa subsp. japonica (Rice) GN=OJ1362_D02.8 PE=3 SV=1	--	--	--	--	--	--	KOG0731	AAA+-type ATPase containing the peptidase M41 domain	[O]	CELLULAR PROCESSES AND SIGNALING	Posttranslational modification, protein turnover, chaperones	O	COG0465	Acts as a processive, ATP-dependent zinc metallopeptidase for both cytoplasmic and membrane proteins. Plays a role in the quality control of integral membrane proteins (By similarity)	Molecular Function: metalloendopeptidase activity (GO:0004222);|Molecular Function: ATP binding (GO:0005524);|Cellular Component: mitochondrial inner membrane (GO:0005743);|Biological Process: mitochondrial fusion (GO:0008053);|Molecular Function: zinc ion binding (GO:0008270);|Cellular Component: integral component of membrane (GO:0016021);|Biological Process: mitochondrial protein processing (G…	PF01434.18,PF00004.29,PF17862.1,PF06480.15	Peptidase family M41|ATPase family associated with various cellular activities (AAA)|AAA+ lid domain|FtsH Extracellular
TRINITY_DN10513_c0_g1_i1_1	18.0579	14.1254	17.0238	37.8453	43.6705	41.3915	--	--	Q09713|YA36_SCHPO	Uncharacterized protein C18B11.06 SPAC18B11.06 OS=Schizosaccharomyces pombe (strain 972 / ATCC 24843) (Fission yeast) GN=SPAC18B11.06 PE=1 SV=1	--	--	--	--	--	--	KOG3117	Protein involved in rRNA processing	[A]	INFORMATION STORAGE AND PROCESSING	RNA processing and modification	S	ENOG4111F0Z	Neuroguidin, EIF4E binding protein	Biological Process: maturation of SSU-rRNA from tricistronic rRNA transcript (SSU-rRNA, 5.8S rRNA, LSU-rRNA) (GO:0000462);|Molecular Function: RNA binding (GO:0003723);|Cellular Component: nucleus (GO:0005634);|Cellular Component: nucleolus (GO:0005730);|Cellular Component: small nucleolar ribonucleoprotein complex (GO:0005732);|Biological Process: rRNA processing (GO:0006364);|Cellular Component…	PF04000.15	Sas10/Utp3/C1D family
TRINITY_DN10514_c0_g1_i2_1	291.757	298.95	315.965	330.945	338.55	324.835	--	--	P93447|EF1D_PIMBR	Elongation factor 1-delta . OS=Pimpinella brachycarpa (Chamnamul) (Spuriopimpinella brachycarpa) GN=. PE=2 SV=3	--	--	--	--	--	--	KOG1668	Elongation factor 1 beta/delta chain	[K]	INFORMATION STORAGE AND PROCESSING	Transcription	J	COG2092	Promotes the exchange of GDP for GTP in EF-1-alpha GDP, thus allowing the regeneration of EF-1-alpha GTP that could then be used to form the ternary complex EF-1-alpha GTP AAtRNA (By similarity)	Molecular Function: translation elongation factor activity (GO:0003746);|Cellular Component: eukaryotic translation elongation factor 1 complex (GO:0005853);	PF00736.19	EF-1 guanine nucleotide exchange domain
TRINITY_DN10514_c0_g1_i2_3	8.06524	8.24853	8.20382	9.7496	10.3593	8.9799	--	--	Q6K431|TRX1_ORYSJ	Histone-lysine N-methyltransferase TRX1 P0406E03.49-1 OS=Oryza sativa subsp. japonica (Rice) GN=P0406E03.49-1 PE=1 SV=1	--	--	--	--	--	--	--	--	--	--	--	S	ENOG410XRKH	Enhancer of polycomb-like	Cellular Component: nucleus (GO:0005634);|Biological Process: flower development (GO:0009908);|Molecular Function: histone-lysine N-methyltransferase activity (GO:0018024);|Biological Process: intracellular signal transduction (GO:0035556);|Molecular Function: histone methyltransferase activity (GO:0042054);|Molecular Function: metal ion binding (GO:0046872);|Biological Process: positive regulati…	--	--
TRINITY_DN10515_c0_g1_i1_1	3.03017	1.75734	0.836447	0.496387	3.95e-17	0.493152	--	--	--	--	--	--	--	--	--	--	--	--	--	--	--	--	--	--	--	PF12799.7	Leucine Rich repeats (2 copies)
TRINITY_DN10515_c0_g2_i1_3	2.89914	1.2204	2.41073	1.85415	1.91389	2.96733	--	--	--	--	--	--	--	--	--	--	--	--	--	--	--	--	--	--	--	--	--
TRINITY_DN10517_c0_g1_i1_2	1.18027	1.01595	2.11256	1.06763	2.81611	2.28494	--	--	P10978|POLX_TOBAC	Endonuclease . OS=Nicotiana tabacum (Common tobacco) GN=. PE=2 SV=1	--	--	--	--	--	--	KOG0017	FOG: Transposon-encoded proteins with TYA, reverse transcriptase, integrase domains in various combinations	[R]	POORLY CHARACTERIZED	General function prediction only	S	ENOG410XS4D	Retrotransposon protein	Cellular Component: retrotransposon nucleocapsid (GO:0000943);|Molecular Function: nucleic acid binding (GO:0003676);|Molecular Function: RNA-directed DNA polymerase activity (GO:0003964);|Molecular Function: aspartic-type endopeptidase activity (GO:0004190);|Molecular Function: endonuclease activity (GO:0004519);|Molecular Function: zinc ion binding (GO:0008270);|Biological Process: DNA integrat…	--	--
TRINITY_DN10518_c0_g1_i2_3	3.51119	3.86473	2.5819	0	0.0452933	0	--	--	Q9ZUU2|PXL2C_ARATH	Thioredoxin-like protein AAED1, chloroplastic F3G5.3 OS=Arabidopsis thaliana (Mouse-ear cress) GN=F3G5.3 PE=1 SV=2	--	--	--	--	--	--	KOG4498	Uncharacterized conserved protein	[S]	POORLY CHARACTERIZED	Function unknown	O	ENOG410YFY9	family with sequence similarity 213, member	Cellular Component: chloroplast (GO:0009507);|Molecular Function: antioxidant activity (GO:0016209);|Biological Process: oxidation-reduction process (GO:0055114);	PF13911.6	AhpC/TSA antioxidant enzyme
TRINITY_DN10518_c0_g1_i3_1	40.724	42.1666	43.7513	19.3825	20.341	21.2033	--	--	F4JL28|EBS_ARATH	Chromatin remodeling protein EBS F1N20.240 OS=Arabidopsis thaliana (Mouse-ear cress) GN=F1N20.240 PE=1 SV=1	--	--	--	--	--	--	KOG1886	BAH domain proteins	[K]	INFORMATION STORAGE AND PROCESSING	Transcription	S	ENOG410ZM6U	BAH domain and coiled-coil containing 1	Molecular Function: transcription regulatory region sequence-specific DNA binding (GO:0000976);|Molecular Function: chromatin binding (GO:0003682);|Cellular Component: nucleus (GO:0005634);|Biological Process: chromatin organization (GO:0006325);|Biological Process: regulation of transcription, DNA-templated (GO:0006355);|Biological Process: post-embryonic development (GO:0009791);|Biological Pro…	PF01426.18,PF00628.29	BAH domain|PHD-finger
TRINITY_DN10519_c0_g1_i1_1	0.979789	0.928504	0.687691	2.52121	2.48181	1.89961	--	--	Q9ZQ47|GRDP1_ARATH	Glycine-rich domain-containing protein 1 T9I22.10 OS=Arabidopsis thaliana (Mouse-ear cress) GN=T9I22.10 PE=2 SV=1	--	--	--	--	--	--	--	--	--	--	--	S	ENOG4111FEQ	Protein of unknown function (DUF1399)	Cellular Component: plasma membrane (GO:0005886);|Biological Process: abscisic acid-activated signaling pathway (GO:0009738);|Biological Process: regulation of abscisic acid-activated signaling pathway (GO:0009787);|Biological Process: cellular response to osmotic stress (GO:0071470);	PF07173.12	Glycine-rich domain-containing protein-like
TRINITY_DN10519_c0_g1_i1_3	14.0858	13.3102	14.5821	12.26	12.5442	12.7943	--	--	Q6ZI17|OML2_ORYSJ	Protein MEI2-like 2 OJ1008_D06.12-1 OS=Oryza sativa subsp. japonica (Rice) GN=OJ1008_D06.12-1 PE=2 SV=1	--	--	--	--	--	--	KOG4660	Protein Mei2, essential for commitment to meiosis, and related proteins	[D]	CELLULAR PROCESSES AND SIGNALING	Cell cycle control, cell division, chromosome partitioning	S	ENOG4111R9F	Rna-binding protein	Molecular Function: RNA binding (GO:0003723);|Biological Process: positive regulation of meiotic nuclear division (GO:0045836);	PF04059.12,PF00076.22,PF13893.6,PF16842.5	RNA recognition motif 2|RNA recognition motif. (a.k.a. RRM, RBD, or RNP domain)|RNA recognition motif. (a.k.a. RRM, RBD, or RNP domain)|Occluded RNA-recognition motif
TRINITY_DN10520_c0_g1_i2_1	1.9325	3.43605	1.78102	2.48771	2.25693	4.01523	--	--	F4JTN2|LAZ1_ARATH	Protein LAZ1 F22I13.130 OS=Arabidopsis thaliana (Mouse-ear cress) GN=F22I13.130 PE=1 SV=1	--	--	--	--	--	--	KOG2641	Predicted seven transmembrane receptor - rhodopsin family	[T]	CELLULAR PROCESSES AND SIGNALING	Signal transduction mechanisms	S	ENOG410XQ3V	transmembrane protein 184B	Cellular Component: cytosol (GO:0005829);|Cellular Component: plasma membrane (GO:0005886);|Biological Process: vacuole organization (GO:0007033);|Biological Process: plant-type hypersensitive response (GO:0009626);|Cellular Component: plant-type vacuole membrane (GO:0009705);|Biological Process: programmed cell death (GO:0012501);|Cellular Component: endomembrane system (GO:0012505);|Cellular Co…	PF03619.16	Organic solute transporter Ostalpha
TRINITY_DN10521_c0_g1_i1_2	4.84956	4.96967	4.258	1.49212	1.38876	1.05159	--	--	--	--	--	--	--	--	--	--	--	--	--	--	--	--	--	--	--	--	--
TRINITY_DN10523_c0_g1_i3_1	15.2776	13.679	14.6657	7.08659	7.47369	7.06522	--	--	--	--	--	--	--	--	--	--	--	--	--	--	--	S	ENOG410Y4AY	NA	--	--	--
TRINITY_DN10524_c0_g1_i2_3	2.83942	3.59849	2.35695	4.39162	3.38052	6.43309	--	--	Q6JN46|EIX2_SOLLC	Receptor-like protein EIX2 Solyc07g008630.1.1 OS=Solanum lycopersicum (Tomato) (Lycopersicon esculentum) GN=Solyc07g008630.1.1 PE=1 SV=2	--	--	--	--	--	--	KOG0619	FOG: Leucine rich repeat	[R]	POORLY CHARACTERIZED	General function prediction only	F	COG0035	Catalyzes the conversion of uracil and 5-phospho-alpha- D-ribose 1-diphosphate (PRPP) to UMP and diphosphate (By similarity)	Cellular Component: plasma membrane (GO:0005886);|Cellular Component: integral component of membrane (GO:0016021);|Biological Process: defense response to fungus (GO:0050832);	PF08263.12	Leucine rich repeat N-terminal domain
TRINITY_DN10525_c0_g1_i1_3	3.0569	4.44804	4.91628	1.57172	2.03842	1.09092	--	--	--	--	--	--	--	--	--	--	--	--	--	--	--	--	--	--	--	--	--
TRINITY_DN10526_c0_g1_i1_3	21.4808	20.441	21.3024	24.5326	22.1752	24.7953	--	--	Q94AD8|FBW3_ARATH	F-box/WD-40 repeat-containing protein At5g21040 T10F18.70 OS=Arabidopsis thaliana (Mouse-ear cress) GN=T10F18.70 PE=2 SV=1	--	--	--	--	--	--	KOG0274	Cdc4 and related F-box and WD-40 proteins	[R]	POORLY CHARACTERIZED	General function prediction only	S	ENOG4111FAI	F-box WD-40 repeat-containing protein	Biological Process: cellular response to phosphate starvation (GO:0016036);	PF00400.32,PF12937.7,PF00646.33	WD domain, G-beta repeat|F-box-like|F-box domain
TRINITY_DN10527_c0_g1_i3_2	3.24832	4.83616	1.31713	8.87059	8.53621	8.48788	--	--	--	--	--	--	--	--	--	--	--	--	--	--	--	--	--	--	--	--	--
TRINITY_DN10528_c0_g1_i1_1	21.0864	26.7682	18.8185	11.9602	14.6964	12.1516	--	--	--	--	--	--	--	--	--	--	--	--	--	--	--	--	--	--	--	--	--
TRINITY_DN10529_c0_g1_i1_2	0.00322125	0.801231	1.4883	3.02312	1.39099	1.39885	--	--	--	--	--	--	--	--	--	--	--	--	--	--	--	--	--	--	--	--	--
TRINITY_DN10529_c0_g2_i1_2	0.960813	0.816648	2.39702	9.1033	8.1676	5.04776	--	--	--	--	--	--	--	--	--	--	--	--	--	--	--	--	--	--	--	--	--
TRINITY_DN1053_c0_g1_i1_3	0.877611	2.25806	1.75532	4.28219	5.81629	7.76342	--	--	--	--	--	--	--	--	--	--	--	--	--	--	--	--	--	--	--	--	--
TRINITY_DN10530_c0_g1_i1_1	7.22319	7.97882	8.28818	1.04125	0.800988	0.997973	--	--	Q0JIC2|GAMYB_ORYSJ	Transcription factor GAMYB OsJ_003732 OS=Oryza sativa subsp. japonica (Rice) GN=OsJ_003732 PE=1 SV=1	--	--	--	--	--	--	KOG0048	Transcription factor, Myb superfamily	[K]	INFORMATION STORAGE AND PROCESSING	Transcription	K	COG5147	Myblike DNAbinding domain containing protein	Cellular Component: nucleus (GO:0005634);|Biological Process: regulation of transcription, DNA-templated (GO:0006355);|Biological Process: pollen development (GO:0009555);|Biological Process: cell differentiation (GO:0030154);|Molecular Function: sequence-specific DNA binding (GO:0043565);|Molecular Function: transcription regulatory region DNA binding (GO:0044212);|Biological Process: anther dev…	PF00249.31,PF13921.6	Myb-like DNA-binding domain|Myb-like DNA-binding domain	0F	MYB
TRINITY_DN10530_c0_g1_i1_3	3.9288	6.06712	4.16603	1.28e-19	0.0634243	0.0604644	--	--	--	--	--	--	--	--	--	--	--	--	--	--	--	--	--	--	--	PF13855.6,PF12799.7,PF00560.33	Leucine rich repeat|Leucine Rich repeats (2 copies)|Leucine Rich Repeat
TRINITY_DN10531_c0_g1_i2_2	264.225	265.945	278.372	410.384	417.711	390.889	--	--	Q0D5W6|SUI1_ORYSJ	Protein translation factor SUI1 homolog Os07g0529800 OS=Oryza sativa subsp. japonica (Rice) GN=Os07g0529800 PE=3 SV=1	108/113(95.58)	K03113	EIF1, SUI1	translation initiation factor 1	ko03013	RNA transport	KOG1770	Translation initiation factor 1 (eIF-1/SUI1)	[J]	INFORMATION STORAGE AND PROCESSING	Translation, ribosomal structure and biogenesis	J	COG0023	translation initiation factor	Molecular Function: RNA binding (GO:0003723);|Molecular Function: translation initiation factor activity (GO:0003743);|Biological Process: regulation of translation (GO:0006417);	PF01253.22	Translation initiation factor SUI1
TRINITY_DN10532_c0_g1_i1_3	1.30579	1.37989	1.63412	5.13004	5.0057	5.15861	--	--	Q9LX30|GCN2_ARATH	eIF-2-alpha kinase GCN2 F25L23_270 OS=Arabidopsis thaliana (Mouse-ear cress) GN=F25L23_270 PE=2 SV=2	575/943(60.98)	K16196	EIF2AK4	eukaryotic translation initiation factor 2-alpha kinase 4 [EC:2.7.11.1]	ko04141	Protein processing in endoplasmic reticulum	KOG1035	eIF-2alpha kinase GCN2	[J]	INFORMATION STORAGE AND PROCESSING	Translation, ribosomal structure and biogenesis	J	COG0124	Histidyl-trna synthetase	Molecular Function: tRNA binding (GO:0000049);|Molecular Function: protein kinase activity (GO:0004672);|Molecular Function: eukaryotic translation initiation factor 2alpha kinase activity (GO:0004694);|Molecular Function: ATP binding (GO:0005524);|Biological Process: translation (GO:0006412);|Cellular Component: cytosolic ribosome (GO:0022626);|Biological Process: cellular response to amino acid…	PF00069.25,PF07714.17,PF12745.7,PF13393.6,PF03129.20	Protein kinase domain|Protein tyrosine kinase|Anticodon binding domain of tRNAs|Histidyl-tRNA synthetase|Anticodon binding domain
TRINITY_DN10532_c0_g2_i1_3	0.548962	1.12352	0.200446	3.38211	2.55882	4.13539	--	--	Q9LX30|GCN2_ARATH	eIF-2-alpha kinase GCN2 F25L23_270 OS=Arabidopsis thaliana (Mouse-ear cress) GN=F25L23_270 PE=2 SV=2	108/214(50.47)	K16196	EIF2AK4	eukaryotic translation initiation factor 2-alpha kinase 4 [EC:2.7.11.1]	ko04141	Protein processing in endoplasmic reticulum	KOG1035	eIF-2alpha kinase GCN2	[J]	INFORMATION STORAGE AND PROCESSING	Translation, ribosomal structure and biogenesis	J	COG0124	Histidyl-trna synthetase	Molecular Function: tRNA binding (GO:0000049);|Molecular Function: protein kinase activity (GO:0004672);|Molecular Function: eukaryotic translation initiation factor 2alpha kinase activity (GO:0004694);|Molecular Function: ATP binding (GO:0005524);|Biological Process: translation (GO:0006412);|Cellular Component: cytosolic ribosome (GO:0022626);|Biological Process: cellular response to amino acid…	PF05773.22	RWD domain
TRINITY_DN10533_c0_g1_i1_1	2.60541	1.41879	2.00604	1.33142	0.972854	1.0327	--	--	Q9FMU2|PP380_ARATH	Pentatricopeptide repeat-containing protein At5g14080 MUA22.8 OS=Arabidopsis thaliana (Mouse-ear cress) GN=MUA22.8 PE=2 SV=2	--	--	--	--	--	--	KOG4197	FOG: PPR repeat	[R]	POORLY CHARACTERIZED	General function prediction only	S	ENOG410Z7Z7	Pentatricopeptide repeat-containing protein	--	PF13041.6,PF01535.20,PF12854.7,PF13812.6,PF17177.4	PPR repeat family|PPR repeat|PPR repeat|Pentatricopeptide repeat domain|Pentacotripeptide-repeat region of PRORP
TRINITY_DN10533_c0_g1_i1_2	7.66784	13.2206	11.5138	1.62095	1.71731	2.15191	--	--	--	--	--	--	--	--	--	--	--	--	--	--	--	S	ENOG410YKIU	Serine-rich	--	--	--
TRINITY_DN10533_c0_g1_i1_3	2.21762	2.75038	2.63714	3.80156	3.56497	3.84775	--	--	Q6AWY3|GRF6_ORYSJ	Growth-regulating factor 6 OsJ_12442 OS=Oryza sativa subsp. japonica (Rice) GN=OsJ_12442 PE=2 SV=2	--	--	--	--	--	--	--	--	--	--	--	K	ENOG4111S3M	growth-regulating factor	Molecular Function: ATP binding (GO:0005524);|Cellular Component: nucleus (GO:0005634);|Biological Process: transcription, DNA-templated (GO:0006351);|Biological Process: regulation of transcription, DNA-templated (GO:0006355);|Biological Process: developmental process (GO:0032502);	PF08879.10,PF08880.11	WRC|QLQ	2F	GRF
TRINITY_DN10534_c0_g1_i1_2	5.13333	3.85636	5.13842	4.42931	4.62652	3.53457	--	--	A6S3E0|SSH4_BOTFB	Protein ssh4 BC1G_07322 OS=cinerea) GN=BC1G_07322 PE=3 SV=1	--	--	--	--	--	--	KOG1477	SPRY domain-containing proteins	[R]	POORLY CHARACTERIZED	General function prediction only	S	ENOG4111SSM	SPRY domain	Cellular Component: vacuolar membrane (GO:0005774);|Cellular Component: endosome membrane (GO:0010008);|Biological Process: protein transport (GO:0015031);|Cellular Component: integral component of membrane (GO:0016021);	PF00622.28	SPRY domain
TRINITY_DN10535_c0_g1_i1_2	6.19953	6.32478	6.27674	6.51027	6.08087	5.05547	--	--	--	--	--	--	--	--	--	--	--	--	--	--	--	S	ENOG4112CV6	NA	--	--	--
TRINITY_DN10535_c0_g1_i1_3	0	0	0	12.1402	11.1073	10.6169	--	--	--	--	--	--	--	--	--	--	--	--	--	--	--	--	--	--	--	--	--
TRINITY_DN10536_c0_g2_i1_3	3.14762	3.65692	2.00605	1.98887	1.16494	2.36598	--	--	--	--	--	--	--	--	--	--	--	--	--	--	--	--	--	--	--	--	--
TRINITY_DN10537_c0_g1_i1_2	108.466	110.953	113.285	175.891	189.794	172.45	--	--	Q0DWQ7|CCB12_ORYSJ	Cyclin-B1-2 Os02g0801300 OS=Oryza sativa subsp. japonica (Rice) GN=Os02g0801300 PE=3 SV=1	97/142(68.31)	K11599	POMP, UMP1	proteasome maturation protein	ko03050	Proteasome	KOG3061	Proteasome maturation factor	[O]	CELLULAR PROCESSES AND SIGNALING	Posttranslational modification, protein turnover, chaperones	O	ENOG410XUI5	Proteasome maturation protein	Biological Process: regulation of cyclin-dependent protein serine/threonine kinase activity (GO:0000079);|Biological Process: mitotic cell cycle (GO:0000278);|Cellular Component: cyclin-dependent protein kinase holoenzyme complex (GO:0000307);|Cellular Component: nucleus (GO:0005634);|Cellular Component: cytoplasm (GO:0005737);|Biological Process: protein phosphorylation (GO:0006468);|Biological …	PF05348.11	Proteasome maturation factor UMP1
TRINITY_DN10538_c0_g1_i2_1	0.45575	4.04174	1.39026	11.2397	7.59268	8.5051	--	--	--	--	--	--	--	--	--	--	--	--	--	--	--	--	--	--	--	--	--
TRINITY_DN10538_c0_g3_i1_2	3.54753	1.87684	2.94796	0.672697	1.0173	2.83e-25	--	--	--	--	--	--	--	--	--	--	--	--	--	--	--	--	--	--	--	--	--
TRINITY_DN10539_c0_g1_i1_2	0	2.69368	0.777786	1.78195	3.03815	3.95216	--	--	--	--	--	--	--	--	--	--	--	--	--	--	--	--	--	--	--	--	--
TRINITY_DN10539_c0_g1_i1_3	1.47032	2.67654	1.38929	1.73067	1.85868	1.89639	--	--	Q9LIC3|PP227_ARATH	Putative pentatricopeptide repeat-containing protein At3g13770, mitochondrial MMM17.3 OS=Arabidopsis thaliana (Mouse-ear cress) GN=MMM17.3 PE=3 SV=1	--	--	--	--	--	--	KOG4197	FOG: PPR repeat	[R]	POORLY CHARACTERIZED	General function prediction only	S	ENOG410Z7Z7	Pentatricopeptide repeat-containing protein	--	PF13041.6,PF01535.20,PF12854.7,PF13812.6	PPR repeat family|PPR repeat|PPR repeat|Pentatricopeptide repeat domain
TRINITY_DN10539_c0_g2_i1_2	1.08109	1.55491	3.99242	1.78722	2.90987	2.7984	--	--	--	--	--	--	--	--	--	--	--	--	--	--	--	--	--	--	--	--	--
TRINITY_DN1054_c0_g1_i1_1	0.764468	1.33398	1.04901	7.42505	6.4238	8.28336	--	--	--	--	--	--	--	--	--	--	--	--	--	--	--	--	--	--	--	--	--
TRINITY_DN1054_c0_g1_i1_2	0.341959	0.354893	0.347095	1.81579	2.35772	2.07245	--	--	O81816|MO2_ARATH	Monooxygenase 2 F20M13.100 OS=Arabidopsis thaliana (Mouse-ear cress) GN=F20M13.100 PE=2 SV=1	--	--	--	--	--	--	KOG2614	Kynurenine 3-monooxygenase and related flavoprotein monooxygenases	[CR]	METABOLISM|POORLY CHARACTERIZED	Energy production and conversion |General function prediction only	CH	COG0654	oxidoreductase activity, acting on paired donors, with incorporation or reduction of molecular oxygen, NAD(P)H as one donor, and incorporation of one atom of oxygen	Biological Process: response to oomycetes (GO:0002239);|Molecular Function: monooxygenase activity (GO:0004497);|Molecular Function: FAD binding (GO:0071949);	PF01494.19	FAD binding domain
TRINITY_DN10540_c0_g1_i1_1	27.9944	29.4519	27.4525	6.25413	6.43942	6.19809	--	--	--	--	--	--	--	--	--	--	--	--	--	--	--	S	ENOG410YCB8	NA	--	--	--
TRINITY_DN10541_c0_g1_i1_2	1.57503	0.826266	1.94239	4.81817	4.54622	3.82523	--	--	--	--	--	--	--	--	--	--	--	--	--	--	--	--	--	--	--	PF13041.6,PF01535.20,PF12854.7	PPR repeat family|PPR repeat|PPR repeat
TRINITY_DN10541_c0_g2_i1_1	4.24289	4.41203	5.0057	20.9347	19.3161	16.6506	--	--	Q7XC57|MYBS3_ORYSJ	Transcription factor MYBS3 OsJ_32461 OS=Oryza sativa subsp. japonica (Rice) GN=OsJ_32461 PE=2 SV=1	--	--	--	--	--	--	--	--	--	--	--	K	ENOG4111IMA	Transcription factor	Biological Process: negative regulation of transcription by RNA polymerase II (GO:0000122);|Molecular Function: transcription regulatory region sequence-specific DNA binding (GO:0000976);|Molecular Function: DNA-binding transcription factor activity (GO:0003700);|Cellular Component: nucleus (GO:0005634);|Biological Process: response to absence of light (GO:0009646);|Biological Process: response t…	--	--
TRINITY_DN10542_c0_g1_i4_3	4.82769	4.95216	4.59024	10.4798	9.35501	10.306	--	--	D9HP26|CNR10_MAIZE	Cell number regulator 10 CNR10 OS=Zea mays (Maize) GN=CNR10 PE=2 SV=1	--	--	--	--	--	--	--	--	--	--	--	S	ENOG410XUTP	Protein PLANT CADMIUM RESISTANCE	Cellular Component: integral component of membrane (GO:0016021);	--	--
TRINITY_DN10544_c1_g1_i1_3	6.8666	2.60165	1.15218	1.04141	1.12874	0.796656	--	--	--	--	--	--	--	--	--	--	--	--	--	--	--	--	--	--	--	--	--
TRINITY_DN10546_c0_g1_i1_1	0.835359	0.928841	0.606093	1.89095	1.15301	0.816244	--	--	Q9T096|YIPL6_ARATH	Protein yippee-like At4g27745 T29A15.230 OS=Arabidopsis thaliana (Mouse-ear cress) GN=T29A15.230 PE=3 SV=2	--	--	--	--	--	--	KOG3399	Predicted Yippee-type zinc-binding protein	[R]	POORLY CHARACTERIZED	General function prediction only	S	ENOG4111VJ1	Yippee-like	Molecular Function: metal ion binding (GO:0046872);	--	--
TRINITY_DN10546_c0_g2_i1_1	10.9333	11.0512	10.9402	7.4508	7.03918	6.58978	--	--	Q9T096|YIPL6_ARATH	Protein yippee-like At4g27745 T29A15.230 OS=Arabidopsis thaliana (Mouse-ear cress) GN=T29A15.230 PE=3 SV=2	--	--	--	--	--	--	KOG3399	Predicted Yippee-type zinc-binding protein	[R]	POORLY CHARACTERIZED	General function prediction only	S	ENOG4111VJ1	Yippee-like	Molecular Function: metal ion binding (GO:0046872);	PF03226.14	Yippee zinc-binding/DNA-binding /Mis18, centromere assembly
TRINITY_DN10548_c0_g1_i1_1	9.03802	8.76178	8.48085	14.9556	17.5552	16.3257	--	--	--	--	--	--	--	--	--	--	--	--	--	--	--	S	ENOG410Y75A	NA	--	--	--
TRINITY_DN10548_c0_g1_i1_3	3.55264	3.08868	1.81296	0.571105	0.967494	1.05857	--	--	--	--	49/175(28.00)	K08331	ATG13	autophagy-related protein 13	ko04136	Autophagy - other	--	--	--	--	--	--	--	--	--	PF10033.9	Autophagy-related protein 13
TRINITY_DN10548_c1_g1_i1_3	2.92233	3.07771	2.86523	1.81875	1.56959	2.26051	--	--	Q9SCK0|AT13A_ARATH	Autophagy-related protein 13a T9C5.180 OS=Arabidopsis thaliana (Mouse-ear cress) GN=T9C5.180 PE=1 SV=1	43/105(40.95)	K08331	ATG13	autophagy-related protein 13	ko04136	Autophagy - other	KOG4573	Phosphoprotein involved in cytoplasm to vacuole targeting and autophagy	[U]	CELLULAR PROCESSES AND SIGNALING	Intracellular trafficking, secretion, and vesicular transport	U	ENOG410Y4BP	Activates the ATG1 kinase in a nutritional condition dependent manner through the TOR pathway, leading to autophagy. Also invoved in cytoplasm to vacuole transport (Cvt) and more specifically in Cvt vesicle formation. Seems to play a role in the switching machinery regulating the conversion between the Cvt pathway and autophagy. Finally, ATG13 is also required for glycogen storage during stationa…	Cellular Component: phagophore assembly site (GO:0000407);|Biological Process: autophagy of mitochondrion (GO:0000422);|Biological Process: mitophagy (GO:0000423);|Cellular Component: autophagosome (GO:0005776);|Cellular Component: cytosol (GO:0005829);|Biological Process: autophagy (GO:0006914);|Biological Process: protein transport (GO:0015031);|Biological Process: macroautophagy (GO:0016236);|…	PF10033.9	Autophagy-related protein 13
TRINITY_DN10549_c0_g1_i1_1	0.559974	0.967925	0	3.69418	2.02574	0.787765	--	--	--	--	--	--	--	--	--	--	--	--	--	--	--	--	--	--	--	--	--
TRINITY_DN10549_c0_g1_i1_2	6.87246	7.285	6.16482	8.76242	9.59948	9.62181	--	--	Q9C909|RBG5_ARATH	Glycine-rich RNA-binding protein 5, mitochondrial F1O17.10 OS=Arabidopsis thaliana (Mouse-ear cress) GN=F1O17.10 PE=1 SV=1	--	--	--	--	--	--	KOG0118	FOG: RRM domain	[R]	POORLY CHARACTERIZED	General function prediction only	S	COG0724	Rna-binding protein	Molecular Function: single-stranded DNA binding (GO:0003697);|Molecular Function: RNA binding (GO:0003723);|Molecular Function: mRNA binding (GO:0003729);|Molecular Function: copper ion binding (GO:0005507);|Molecular Function: ATP binding (GO:0005524);|Cellular Component: mitochondrion (GO:0005739);|Biological Process: mRNA processing (GO:0006397);|Biological Process: cytidine to uridine editing…	PF00076.22	RNA recognition motif. (a.k.a. RRM, RBD, or RNP domain)
TRINITY_DN10550_c0_g1_i1_3	10.1876	9.14422	9.65028	10.2867	10.6102	10.1637	--	--	Q9C524|SCRK6_ARATH	Probable fructokinase-6, chloroplastic F28G11.11 OS=Arabidopsis thaliana (Mouse-ear cress) GN=F28G11.11 PE=2 SV=1	--	--	--	--	--	--	KOG2855	Ribokinase	[G]	METABOLISM	Carbohydrate transport and metabolism	G	COG0524	pfkb domain protein	Molecular Function: ATP binding (GO:0005524);|Cellular Component: cytosol (GO:0005829);|Biological Process: fructose metabolic process (GO:0006000);|Biological Process: fatty acid biosynthetic process (GO:0006633);|Molecular Function: fructokinase activity (GO:0008865);|Cellular Component: chloroplast (GO:0009507);|Cellular Component: chloroplast stroma (GO:0009570);|Biological Process: carbohydr…	PF00294.24	pfkB family carbohydrate kinase
TRINITY_DN10551_c0_g1_i1_2	2.29513	2.42827	3.2006	2.35917	1.99277	2.0444	--	--	--	--	--	--	--	--	--	--	--	--	--	--	--	--	--	--	--	--	--
TRINITY_DN10558_c0_g1_i1_2	0	1.93684	0.893204	4.02243	3.95506	4.73667	--	--	--	--	--	--	--	--	--	--	--	--	--	--	--	--	--	--	--	--	--
TRINITY_DN10559_c0_g1_i2_2	33.6232	32.2455	30.8469	14.7427	13.2749	14.8538	--	--	Q9FJN9|PABN2_ARATH	Polyadenylate-binding protein 2 MQN23.20 OS=Arabidopsis thaliana (Mouse-ear cress) GN=MQN23.20 PE=1 SV=1	188/226(83.19)	K14396	PABPN1, PABP2	polyadenylate-binding protein 2	ko03015	mRNA surveillance pathway	KOG4209	Splicing factor RNPS1, SR protein superfamily	[A]	INFORMATION STORAGE AND PROCESSING	RNA processing and modification	S	ENOG4111PFV	Polyadenylate-binding protein	Molecular Function: RNA binding (GO:0003723);|Cellular Component: cytoplasm (GO:0005737);|Cellular Component: nuclear speck (GO:0016607);	PF00076.22	RNA recognition motif. (a.k.a. RRM, RBD, or RNP domain)
TRINITY_DN10561_c0_g1_i1_2	1.0697	1.14004	5.41181	1.49e-19	2e-13	1.19788	--	--	--	--	--	--	--	--	--	--	--	--	--	--	--	--	--	--	--	PF13041.6,PF12854.7,PF01535.20,PF13812.6,PF17177.4	PPR repeat family|PPR repeat|PPR repeat|Pentatricopeptide repeat domain|Pentacotripeptide-repeat region of PRORP
TRINITY_DN10561_c0_g1_i1_3	6.33896	7.07205	6.79265	5.81141	4.50725	6.36867	--	--	A0A1S3X835|MBP2C_TOBAC	Protein MICROTUBULE BINDING PROTEIN 2C LOC107762219 OS=Nicotiana tabacum (Common tobacco) GN=LOC107762219 PE=1 SV=1	--	--	--	--	--	--	--	--	--	--	--	S	ENOG410XZR4	NA	Biological Process: positive regulation of defense response to virus by host (GO:0002230);|Molecular Function: RNA binding (GO:0003723);|Cellular Component: cytoplasm (GO:0005737);|Biological Process: defense response (GO:0006952);|Molecular Function: microtubule binding (GO:0008017);|Biological Process: plasmodesmata-mediated intercellular transport (GO:0010497);|Cellular Component: microtubule …	--	--
TRINITY_DN10562_c0_g1_i2_1	4.59053	5.88612	5.94464	5.6956	5.43202	4.66747	--	--	Q39224|SRG1_ARATH	Protein SRG1 F20D23.28 OS=Arabidopsis thaliana (Mouse-ear cress) GN=F20D23.28 PE=2 SV=1	--	--	--	--	--	--	KOG0143	Iron/ascorbate family oxidoreductases	[QR]	METABOLISM|POORLY CHARACTERIZED	Secondary metabolites biosynthesis, transport and catabolism |General function prediction only	S	COG3491	2OGFe(II) oxygenase	Biological Process: leaf senescence (GO:0010150);|Molecular Function: oxidoreductase activity, acting on diphenols and related substances as donors, oxygen as acceptor (GO:0016682);|Molecular Function: metal ion binding (GO:0046872);|Molecular Function: dioxygenase activity (GO:0051213);	--	--
TRINITY_DN10563_c0_g1_i1_2	21.7093	21.5522	20.435	11.0545	11.5169	9.51295	--	--	Q6NQL6|LPPE2_ARATH	Lipid phosphate phosphatase epsilon 2, chloroplastic K1F13.10 OS=Arabidopsis thaliana (Mouse-ear cress) GN=K1F13.10 PE=1 SV=1	--	--	--	--	--	--	KOG3146	Dolichyl pyrophosphate phosphatase and related acid phosphatases	[I]	METABOLISM	Lipid transport and metabolism	S	ENOG410YGRX	PAP2 superfamily	Biological Process: protein N-linked glycosylation (GO:0006487);|Biological Process: diacylglycerol biosynthetic process (GO:0006651);|Molecular Function: phosphatidate phosphatase activity (GO:0008195);|Biological Process: lipid biosynthetic process (GO:0008610);|Cellular Component: chloroplast (GO:0009507);|Cellular Component: chloroplast inner membrane (GO:0009706);|Cellular Component: integra…	PF01569.21	PAP2 superfamily
TRINITY_DN10564_c0_g1_i2_2	2.28406	1.01608	1.76622	2.59398	3.48137	3.00678	--	--	--	--	--	--	--	--	--	--	--	--	--	--	--	--	--	--	--	--	--
TRINITY_DN10564_c0_g1_i2_3	1.95e-10	0.000134813	0.688763	4.35114	3.30126	4.04242	--	--	--	--	--	--	--	--	--	--	--	--	--	--	--	S	ENOG410Y85W	COPI associated protein	--	PF08507.10	COPI associated protein
TRINITY_DN10565_c0_g1_i1_1	4.02109	9.12075	7.98269	12.7089	15.7998	16.8713	--	--	--	--	--	--	--	--	--	--	--	--	--	--	--	--	--	--	--	--	--
TRINITY_DN10565_c0_g1_i1_2	21.6835	21.5852	23.3773	35.1169	40.383	35.7335	--	--	O59821|CSL4_SCHPO	Exosome complex component csl4 SPCC1840.11 OS=Schizosaccharomyces pombe (strain 972 / ATCC 24843) (Fission yeast) GN=SPCC1840.11 PE=3 SV=2	--	--	--	--	--	--	KOG3409	Exosomal 3'-5' exoribonuclease complex, subunit ski4 (Csl4)	[J]	INFORMATION STORAGE AND PROCESSING	Translation, ribosomal structure and biogenesis	J	COG1096	Exosome complex	Molecular Function: 3'-5'-exoribonuclease activity (GO:0000175);|Cellular Component: nuclear exosome (RNase complex) (GO:0000176);|Cellular Component: cytoplasmic exosome (RNase complex) (GO:0000177);|Cellular Component: exosome (RNase complex) (GO:0000178);|Biological Process: exonucleolytic trimming to generate mature 3'-end of 5.8S rRNA from tricistronic rRNA transcript (SSU-rRNA, 5.8S rRNA, L…	PF10447.9,PF14382.6	Exosome component EXOSC1/CSL4|Exosome complex exonuclease RRP4 N-terminal region
TRINITY_DN10566_c0_g1_i1_1	34.7207	32.9502	33.2558	6.78497	6.14499	5.74431	--	--	--	--	--	--	--	--	--	--	--	--	--	--	--	S	ENOG410YQPQ	octicosapeptide Phox Bem1p (PB1) domain-containing protein	--	PF00564.24	PB1 domain
TRINITY_DN10566_c0_g1_i1_2	6.12927	6.70501	8.82332	0.323496	1.5896	0.301737	--	--	--	--	--	--	--	--	--	--	--	--	--	--	--	--	--	--	--	--	--
TRINITY_DN10566_c0_g1_i2_3	9.29015	8.18905	10.0361	16.2173	16.934	16.0405	--	--	Q8VXX9|BETL1_ARATH	Bet1-like protein At4g14600 dl3340w OS=Arabidopsis thaliana (Mouse-ear cress) GN=dl3340w PE=2 SV=1	73/120(60.83)	K08505	SFT1	protein transport protein SFT1	ko04130	SNARE interactions in vesicular transport	KOG1267	Mitochondrial transcription termination factor, mTERF	[KR]	INFORMATION STORAGE AND PROCESSING|POORLY CHARACTERIZED	Transcription |General function prediction only	S	ENOG4112017	Bet1-like protein	Cellular Component: Golgi membrane (GO:0000139);|Cellular Component: endoplasmic reticulum membrane (GO:0005789);|Cellular Component: plasma membrane (GO:0005886);|Biological Process: protein transport (GO:0015031);|Cellular Component: integral component of membrane (GO:0016021);|Biological Process: vesicle-mediated transport (GO:0016192);	--	--
TRINITY_DN10567_c0_g1_i1_1	38.9361	35.5616	37.979	68.3126	69.5941	74.0077	--	--	O65202|ACOX1_ARATH	Peroxisomal acyl-coenzyme A oxidase 1 dl4405c OS=Arabidopsis thaliana (Mouse-ear cress) GN=dl4405c PE=1 SV=1	517/664(77.86)	K00232	E1.3.3.6, ACOX1, ACOX3	acyl-CoA oxidase [EC:1.3.3.6]	ko00071|ko00410|ko00592|ko00640|ko01040|ko04146	Fatty acid degradation|beta-Alanine metabolism|alpha-Linolenic acid metabolism|Propanoate metabolism|Biosynthesis of unsaturated fatty acids|Peroxisome	KOG0136	Acyl-CoA oxidase	[I]	METABOLISM	Lipid transport and metabolism	I	COG1960	acyl-CoA dehydrogenase	Biological Process: long-chain fatty acid metabolic process (GO:0001676);|Molecular Function: acyl-CoA oxidase activity (GO:0003997);|Molecular Function: fatty acid binding (GO:0005504);|Cellular Component: peroxisome (GO:0005777);|Biological Process: fatty acid beta-oxidation (GO:0006635);|Cellular Component: plasmodesma (GO:0009506);|Biological Process: response to wounding (GO:0009611);|Biolog…	PF01756.19,PF14749.6,PF02770.19	Acyl-CoA oxidase|Acyl-coenzyme A oxidase N-terminal|Acyl-CoA dehydrogenase, middle domain
TRINITY_DN10567_c0_g1_i1_3	47.1746	47.7943	44.6795	23.0687	25.3665	23.3632	--	--	Q941D3|PAP8_ARATH	Probable plastid-lipid-associated protein 8, chloroplastic F28I16_90 OS=Arabidopsis thaliana (Mouse-ear cress) GN=F28I16_90 PE=1 SV=1	--	--	--	--	--	--	--	--	--	--	--	S	ENOG4111J7K	plastid-lipid-associated protein 8	Cellular Component: chloroplast (GO:0009507);|Cellular Component: chloroplast thylakoid (GO:0009534);|Cellular Component: chloroplast envelope (GO:0009941);	PF04755.12	PAP_fibrillin
TRINITY_DN10568_c0_g1_i1_2	0.294613	0.331501	0.294045	18.5897	15.9915	11.6994	--	--	Q8L4N1|PHO34_ARATH	Universal stress protein PHOS34 M4I22.130 OS=Arabidopsis thaliana (Mouse-ear cress) GN=M4I22.130 PE=1 SV=1	--	--	--	--	--	--	--	--	--	--	--	S	ENOG410XURP	universal stress protein	Biological Process: response to molecule of fungal origin (GO:0002238);|Molecular Function: ATP binding (GO:0005524);|Cellular Component: chloroplast (GO:0009507);	PF00582.26	Universal stress protein family
TRINITY_DN10568_c0_g2_i2_3	8.51221	8.50491	10.3122	6.44696	7.0987	7.61034	--	--	--	--	--	--	--	--	--	--	--	--	--	--	--	S	ENOG410YS58	NA	--	--	--
TRINITY_DN10569_c0_g1_i1_1	16.6821	14.9754	17.4796	74.5356	74.0446	66.1908	--	--	Q02921|NO93_SOYBN	Early nodulin-93 . OS=Glycine max (Soybean) (Glycine hispida) GN=. PE=2 SV=1	--	--	--	--	--	--	--	--	--	--	--	S	ENOG410YVQQ	early nodulin	Biological Process: nodulation (GO:0009877);|Cellular Component: integral component of membrane (GO:0016021);	PF03386.14	Early nodulin 93 ENOD93 protein
TRINITY_DN1057_c0_g1_i2_2	17.0915	18.668	17.6639	7.3328	6.3715	5.06431	--	--	--	--	--	--	--	--	--	--	--	--	--	--	--	S	ENOG410YJJA	Protein of unknown function, DUF538	--	PF04398.12	Protein of unknown function, DUF538
TRINITY_DN10570_c0_g1_i1_2	2.84705	2.11091	2.88415	2.65974	3.43016	3.81812	--	--	Q40742|RAD23_ORYSJ	Probable ubiquitin receptor RAD23 OJ1261_A08.49 OS=Oryza sativa subsp. japonica (Rice) GN=OJ1261_A08.49 PE=1 SV=2	32/60(53.33)	K10839	RAD23, HR23	UV excision repair protein RAD23	ko03420|ko04141	Nucleotide excision repair|Protein processing in endoplasmic reticulum	KOG0011	Nucleotide excision repair factor NEF2, RAD23 component	[L]	INFORMATION STORAGE AND PROCESSING	Replication, recombination and repair	O	COG5272	ubiquitin	Cellular Component: proteasome complex (GO:0000502);|Molecular Function: damaged DNA binding (GO:0003684);|Cellular Component: nucleoplasm (GO:0005654);|Cellular Component: cytosol (GO:0005829);|Biological Process: nucleotide-excision repair (GO:0006289);|Molecular Function: polyubiquitin modification-dependent protein binding (GO:0031593);|Molecular Function: ubiquitin binding (GO:0043130);|Biol…	--	--
TRINITY_DN10571_c0_g1_i1_3	16.2912	17.1093	17.009	19.9906	20.9258	18.5877	--	--	--	--	--	--	--	--	--	--	--	--	--	--	--	S	ENOG4112119	Cytochrome oxidase c subunit VIb	--	PF02297.17	Cytochrome oxidase c subunit VIb
TRINITY_DN10572_c0_g1_i1_3	12.1028	12.2226	12.6911	5.77536	5.65003	5.7426	--	--	Q56XJ7|Y4276_ARATH	Uncharacterized protein At4g22758 T12H17.150 OS=Arabidopsis thaliana (Mouse-ear cress) GN=T12H17.150 PE=2 SV=1	--	--	--	--	--	--	KOG4197	FOG: PPR repeat	[R]	POORLY CHARACTERIZED	General function prediction only	S	ENOG410Z7Z7	Pentatricopeptide repeat-containing protein	--	--	--
TRINITY_DN10573_c0_g1_i1_3	3.53e-61	0.326193	7.61e-67	4.23501	4.06076	3.58392	--	--	--	--	--	--	--	--	--	--	--	--	--	--	--	--	--	--	--	--	--
TRINITY_DN10574_c0_g1_i1_1	2.83372	1.63678	2.25727	5.21383	5.86822	5.44553	--	--	--	--	--	--	--	--	--	--	--	--	--	--	--	S	ENOG411019U	Protein of unknown function (DUF2870)	--	PF11069.8	Protein of unknown function (DUF2870)
TRINITY_DN10574_c0_g1_i1_2	224.024	220.157	226.868	0	0.1071	0	--	--	Q41073|NLTP_PINTA	Non-specific lipid-transfer protein . OS=Pinus taeda (Loblolly pine) GN=. PE=2 SV=1	--	--	--	--	--	--	--	--	--	--	--	U	ENOG410YWBC	Plant non-specific lipid-transfer proteins transfer phospholipids as well as galactolipids across membranes. May play a role in wax or cutin deposition in the cell walls of expanding epidermal cells and certain secretory tissues (By similarity)	Biological Process: lipid transport (GO:0006869);|Molecular Function: lipid binding (GO:0008289);	PF00234.22,PF14368.6	Protease inhibitor/seed storage/LTP family|Probable lipid transfer
TRINITY_DN10575_c0_g1_i2_1	1.82448	1.4157	1.28533	0.190927	0.022054	0.855471	--	--	Q8RY65|NIK2_ARATH	Protein NSP-INTERACTING KINASE 2 MWL2.18 OS=Arabidopsis thaliana (Mouse-ear cress) GN=MWL2.18 PE=1 SV=1	--	--	--	--	--	--	--	--	--	--	--	T	ENOG410ZS46	NSP-interacting kinase	--	PF07714.17,PF13855.6,PF00069.25,PF12799.7,PF08263.12,PF00560.33	Protein tyrosine kinase|Leucine rich repeat|Protein kinase domain|Leucine Rich repeats (2 copies)|Leucine rich repeat N-terminal domain|Leucine Rich Repeat
TRINITY_DN10576_c0_g1_i2_3	7.98198	8.30228	6.84127	2.12849	1.63114	1.93141	--	--	Q93V43|TCP2_ARATH	Transcription factor TCP2 F28J12.50 OS=Arabidopsis thaliana (Mouse-ear cress) GN=F28J12.50 PE=1 SV=1	--	--	--	--	--	--	--	--	--	--	--	K	ENOG410YEYG	Transcription factor	Molecular Function: DNA-binding transcription factor activity (GO:0003700);|Cellular Component: nucleus (GO:0005634);|Biological Process: regulation of transcription, DNA-templated (GO:0006355);|Biological Process: response to blue light (GO:0009637);|Biological Process: leaf morphogenesis (GO:0009965);|Biological Process: cell differentiation (GO:0030154);|Molecular Function: sequence-specific D…	PF03634.13	TCP family transcription factor	1F	TCP
TRINITY_DN10577_c0_g1_i3_3	9.84347	12.6388	12.1877	16.7509	18.3614	15.9442	--	--	--	--	--	--	--	--	--	--	--	--	--	--	--	S	ENOG41129IJ	NA	--	PF00235.19	Profilin
TRINITY_DN10578_c0_g1_i1_2	46.5793	44.806	45.2563	23.0536	27.2439	26.6548	--	--	Q9CA93|BAC2_ARATH	Mitochondrial arginine transporter BAC2 F19K16.14 OS=Arabidopsis thaliana (Mouse-ear cress) GN=F19K16.14 PE=1 SV=1	--	--	--	--	--	--	KOG0762	Mitochondrial carrier protein	[C]	METABOLISM	Energy production and conversion	S	ENOG410Z9ZS	carrier protein	Molecular Function: L-ornithine transmembrane transporter activity (GO:0000064);|Molecular Function: L-histidine transmembrane transporter activity (GO:0005290);|Cellular Component: mitochondrion (GO:0005739);|Cellular Component: mitochondrial inner membrane (GO:0005743);|Biological Process: proline biosynthetic process (GO:0006561);|Biological Process: acyl carnitine transport (GO:0006844);|Biol…	PF00153.27	Mitochondrial carrier protein
TRINITY_DN10578_c0_g1_i1_3	0	0.558249	0	2.41519	3.55388	2.30497	--	--	--	--	--	--	--	--	--	--	--	--	--	--	--	--	--	--	--	--	--
TRINITY_DN10581_c0_g1_i1_1	97.4564	101.424	96.2724	109.559	112.748	113.076	--	--	--	--	--	--	--	--	--	--	--	--	--	--	--	S	ENOG410ZGFY	NA	--	--	--
TRINITY_DN10583_c0_g1_i3_1	2.0742	1.54588	1.11491	0.182796	0.254682	0	--	--	Q69QQ6|HSP82_ORYSJ	Heat shock protein 81-2 P0463D04.32 OS=Oryza sativa subsp. japonica (Rice) GN=P0463D04.32 PE=2 SV=1	408/579(70.47)	K04079	HSP90A, htpG	molecular chaperone HtpG	ko04141|ko04626	Protein processing in endoplasmic reticulum|Plant-pathogen interaction	KOG0019	Molecular chaperone (HSP90 family)	[O]	CELLULAR PROCESSES AND SIGNALING	Posttranslational modification, protein turnover, chaperones	O	COG0326	Molecular chaperone. Has ATPase activity (By similarity)	Molecular Function: ATP binding (GO:0005524);|Cellular Component: cytoplasm (GO:0005737);|Biological Process: protein folding (GO:0006457);|Molecular Function: unfolded protein binding (GO:0051082);	PF00183.18	Hsp90 protein
TRINITY_DN10585_c0_g1_i1_1	13.993	13.216	12.7298	17.7629	20.9399	18.9177	--	--	B6SGC5|CNR6_MAIZE	Cell number regulator 6 CNR6 OS=Zea mays (Maize) GN=CNR6 PE=2 SV=1	--	--	--	--	--	--	--	--	--	--	--	S	ENOG410XSVR	cell number regulator 6-like	Cellular Component: integral component of membrane (GO:0016021);	PF04749.17	PLAC8 family
TRINITY_DN10586_c0_g1_i2_2	29.442	30.0869	28.6716	29.5314	30.8386	30.6033	--	--	P93042|RHD3_ARATH	Protein ROOT HAIR DEFECTIVE 3 MCP4.11 OS=Arabidopsis thaliana (Mouse-ear cress) GN=MCP4.11 PE=1 SV=1	--	--	--	--	--	--	KOG2203	GTP-binding protein	[R]	POORLY CHARACTERIZED	General function prediction only	Z	ENOG410XPVJ	GTPase activity	Cellular Component: Golgi membrane (GO:0000139);|Molecular Function: GTPase activity (GO:0003924);|Molecular Function: GTP binding (GO:0005525);|Cellular Component: cytoplasm (GO:0005737);|Cellular Component: vacuolar membrane (GO:0005774);|Cellular Component: endoplasmic reticulum (GO:0005783);|Cellular Component: endoplasmic reticulum membrane (GO:0005789);|Cellular Component: plasma membrane (…	PF05879.12	Root hair defective 3 GTP-binding protein (RHD3)
TRINITY_DN10587_c0_g1_i1_3	1.4078	1.29379	1.64822	1.77539	1.4692	2.05635	--	--	--	--	--	--	--	--	--	--	--	--	--	--	--	--	--	--	--	--	--
TRINITY_DN10588_c0_g1_i1_2	15.2262	14.2332	14.1474	9.83075	9.00788	8.89884	--	--	Q56Y42|PLR1_ARATH	Pyridoxal reductase, chloroplastic MNC6.12 OS=Arabidopsis thaliana (Mouse-ear cress) GN=MNC6.12 PE=1 SV=1	269/369(72.90)	K05275	E1.1.1.65	pyridoxine 4-dehydrogenase [EC:1.1.1.65]	ko00750	Vitamin B6 metabolism	KOG1575	Voltage-gated shaker-like K+ channel, subunit beta/KCNAB	[C]	METABOLISM	Energy production and conversion	C	COG0667	Aldo keto reductase	Biological Process: pyridoxal 5'-phosphate salvage (GO:0009443);|Cellular Component: chloroplast (GO:0009507);|Biological Process: vitamin B6 catabolic process (GO:0042820);|Biological Process: pyridoxal biosynthetic process (GO:0042821);|Molecular Function: pyridoxine:NADP 4-dehydrogenase activity (GO:0050236);|Molecular Function: NADPH binding (GO:0070402);	PF00248.21	Aldo/keto reductase family
TRINITY_DN10589_c0_g2_i1_2	3.33796	3.93891	4.54649	2.77409	1.77666	1.61394	--	--	--	--	--	--	--	--	--	--	--	--	--	--	--	U	COG0823	Involved in the TonB-independent uptake of proteins (By similarity)	--	--	--
TRINITY_DN1059_c0_g1_i1_1	6.47313	3.95835	5.05326	5.52072	3.22871	4.14825	--	--	--	--	--	--	--	--	--	--	--	--	--	--	--	--	--	--	--	--	--
TRINITY_DN1059_c0_g1_i1_2	24.0185	26.0759	26.2273	21.4721	23.9895	22.9256	--	--	--	--	--	--	--	--	--	--	KOG4837	Uncharacterized conserved protein	[S]	POORLY CHARACTERIZED	Function unknown	S	ENOG4111QEK	chromosome 6 open reading frame 203	--	PF17774.1,PF01479.25	Putative RNA-binding domain in YlmH|S4 domain
TRINITY_DN10590_c0_g1_i1_2	0.491142	1.2605	1.47391	2.82274	3.9753	1.86913	--	--	--	--	--	--	--	--	--	--	--	--	--	--	--	--	--	--	--	--	--
TRINITY_DN10590_c0_g1_i1_3	2.51327	3.30492	2.54024	2.3783	2.30564	2.23665	--	--	Q9LTF4|PP429_ARATH	Putative pentatricopeptide repeat-containing protein At5g52630 F6N7.12 OS=Arabidopsis thaliana (Mouse-ear cress) GN=F6N7.12 PE=3 SV=1	--	--	--	--	--	--	KOG4197	FOG: PPR repeat	[R]	POORLY CHARACTERIZED	General function prediction only	S	ENOG410Z7Z7	Pentatricopeptide repeat-containing protein	--	PF01535.20,PF13041.6,PF14432.6,PF12854.7,PF13812.6,PF17177.4	PPR repeat|PPR repeat family|DYW family of nucleic acid deaminases|PPR repeat|Pentatricopeptide repeat domain|Pentacotripeptide-repeat region of PRORP
TRINITY_DN10591_c0_g1_i1_2	1.37401	0.847836	3.3212	0.971869	1.01299	0.497313	--	--	--	--	--	--	--	--	--	--	--	--	--	--	--	--	--	--	--	--	--
TRINITY_DN10592_c0_g1_i1_2	5.3401	5.21556	4.96282	7.9217	7.73639	8.2248	--	--	Q9LKA4|UBA2C_ARATH	UBP1-associated protein 2C K15M2.15 OS=Arabidopsis thaliana (Mouse-ear cress) GN=K15M2.15 PE=2 SV=1	209/364(57.42)	K12741	HNRNPA1_3	heterogeneous nuclear ribonucleoprotein A1/A3	ko03040	Spliceosome	KOG0118	FOG: RRM domain	[R]	POORLY CHARACTERIZED	General function prediction only	S	ENOG410Z77Q	RNA recognition motif. (a.k.a. RRM, RBD, or RNP domain)	Molecular Function: RNA binding (GO:0003723);|Molecular Function: mRNA binding (GO:0003729);|Cellular Component: nucleus (GO:0005634);|Cellular Component: nucleolus (GO:0005730);|Biological Process: defense response (GO:0006952);|Biological Process: cell death (GO:0008219);|Biological Process: ethylene biosynthetic process (GO:0009693);|Biological Process: leaf senescence (GO:0010150);|Cellular C…	PF00076.22,PF16367.5,PF08777.11	RNA recognition motif. (a.k.a. RRM, RBD, or RNP domain)|RNA recognition motif|RNA binding motif
TRINITY_DN10592_c0_g1_i1_3	31.0368	32.507	32.156	53.48	53.517	53.5085	--	--	Q9FIE8|UXS3_ARATH	UDP-glucuronic acid decarboxylase 3 MNC17.20 OS=Arabidopsis thaliana (Mouse-ear cress) GN=MNC17.20 PE=1 SV=1	304/349(87.11)	K08678	UXS1, uxs	UDP-glucuronate decarboxylase [EC:4.1.1.35]	ko00520	Amino sugar and nucleotide sugar metabolism	KOG1429	dTDP-glucose 4-6-dehydratase/UDP-glucuronic acid decarboxylase	[GM]	METABOLISM|CELLULAR PROCESSES AND SIGNALING	Carbohydrate transport and metabolism |Cell wall/membrane/envelope biogenesis	M	COG0451	Nad-dependent epimerase dehydratase	Cellular Component: cytoplasm (GO:0005737);|Biological Process: UDP-D-xylose biosynthetic process (GO:0033320);|Biological Process: D-xylose metabolic process (GO:0042732);|Molecular Function: UDP-glucuronate decarboxylase activity (GO:0048040);|Molecular Function: NAD+ binding (GO:0070403);	PF16363.5,PF01370.21,PF02719.15,PF01073.19,PF07993.12,PF04321.17	GDP-mannose 4,6 dehydratase|NAD dependent epimerase/dehydratase family|Polysaccharide biosynthesis protein|3-beta hydroxysteroid dehydrogenase/isomerase family|Male sterility protein|RmlD substrate binding domain
TRINITY_DN10592_c0_g1_i2_1	0.723189	0.406908	1.85804	4.49373	8.44133	4.78198	--	--	--	--	--	--	--	--	--	--	--	--	--	--	--	--	--	--	--	--	--
TRINITY_DN10593_c0_g1_i1_3	15.0585	16.2904	16.9969	30.6435	31.454	28.8465	--	--	Q9LZS7|GDL71_ARATH	GDSL esterase/lipase At5g03610 F17C15.30 OS=Arabidopsis thaliana (Mouse-ear cress) GN=F17C15.30 PE=2 SV=1	--	--	--	--	--	--	--	--	--	--	--	S	ENOG4111T31	GDSL esterase lipase	Cellular Component: extracellular region (GO:0005576);|Biological Process: lipid catabolic process (GO:0016042);|Molecular Function: hydrolase activity, acting on ester bonds (GO:0016788);	--	--
TRINITY_DN10593_c0_g2_i1_1	7.38568	8.12459	7.20798	0.289168	0.142229	0	--	--	--	--	--	--	--	--	--	--	KOG4794	Thymosin beta	[N]	CELLULAR PROCESSES AND SIGNALING	Cell motility	O	ENOG410Y3I4	thymosin beta	--	--	--
TRINITY_DN10595_c0_g1_i3_3	42.7992	43.2977	44.0969	20.4235	18.4297	18.5933	--	--	--	--	--	--	--	--	--	--	--	--	--	--	--	S	ENOG4111M1K	Protein of unknown function (DUF1997)	--	PF09366.10	Protein of unknown function (DUF1997)
TRINITY_DN10597_c0_g1_i1_1	0.334211	0.579782	0.333608	2.31404	3.09841	3.44691	--	--	--	--	--	--	--	--	--	--	--	--	--	--	--	--	--	--	--	--	--
TRINITY_DN10597_c0_g2_i1_1	0.90322	0	0	6.84959	2.20784	5.90906	--	--	--	--	--	--	--	--	--	--	--	--	--	--	--	--	--	--	--	--	--
TRINITY_DN10598_c0_g1_i1_2	25.8941	30.8368	26.9617	47.89	52.431	47.9958	--	--	--	--	--	--	--	--	--	--	KOG3801	Uncharacterized conserved protein BCN92	[A]	INFORMATION STORAGE AND PROCESSING	RNA processing and modification	S	ENOG41124X5	LYR motif containing 4	--	--	--
TRINITY_DN10599_c0_g1_i3_2	80.4535	86.1709	81.2851	178.23	189.893	181.511	--	--	Q9FMU6|MPCP3_ARATH	Mitochondrial phosphate carrier protein 3, mitochondrial MUA22_4 OS=Arabidopsis thaliana (Mouse-ear cress) GN=MUA22_4 PE=1 SV=1	--	--	--	--	--	--	KOG0767	Mitochondrial phosphate carrier protein	[C]	METABOLISM	Energy production and conversion	S	ENOG410XPST	Phosphate carrier protein	Molecular Function: inorganic phosphate transmembrane transporter activity (GO:0005315);|Cellular Component: cell wall (GO:0005618);|Cellular Component: mitochondrion (GO:0005739);|Cellular Component: vacuolar membrane (GO:0005774);|Cellular Component: chloroplast (GO:0009507);|Biological Process: response to salt stress (GO:0009651);|Cellular Component: membrane (GO:0016020);|Cellular Component:…	PF00153.27	Mitochondrial carrier protein
TRINITY_DN10600_c0_g1_i3_1	10.1233	10.6065	10.5761	17.211	17.7347	18.412	--	--	--	--	--	--	--	--	--	--	--	--	--	--	--	S	ENOG4110MDM	NA	--	--	--
TRINITY_DN10601_c0_g1_i1_3	0.754454	2.03918	0.869617	0	0.19363	0.455128	--	--	O80959|PLP6_ARATH	Patatin-like protein 6 T16B24.14 OS=Arabidopsis thaliana (Mouse-ear cress) GN=T16B24.14 PE=1 SV=1	--	--	--	--	--	--	KOG0513	Ca2+-independent phospholipase A2	[I]	METABOLISM	Lipid transport and metabolism	S	COG3621	Patatin group	Biological Process: defense response (GO:0006952);|Biological Process: lipid catabolic process (GO:0016042);|Molecular Function: hydrolase activity (GO:0016787);	--	--
TRINITY_DN10604_c0_g1_i1_1	1.2069	1.20145	1.1894	3.52029	1.79601	0.957999	--	--	--	--	--	--	--	--	--	--	--	--	--	--	--	--	--	--	--	--	--
TRINITY_DN10604_c0_g2_i1_1	1.49463	0.808288	0.538915	3.27812	1.89593	2.02757	--	--	--	--	--	--	--	--	--	--	--	--	--	--	--	--	--	--	--	--	--
TRINITY_DN10605_c0_g1_i2_3	22.8805	23.5815	22.4518	17.1998	18.0519	18.8739	--	--	Q39247|2ABB_ARATH	Serine/threonine protein phosphatase 2A 55 kDa regulatory subunit B beta isoform F11A6.6 OS=Arabidopsis thaliana (Mouse-ear cress) GN=F11A6.6 PE=1 SV=1	354/478(74.06)	K04354	PPP2R2	serine/threonine-protein phosphatase 2A regulatory subunit B	ko03015	mRNA surveillance pathway	KOG1354	Serine/threonine protein phosphatase 2A, regulatory subunit	[T]	CELLULAR PROCESSES AND SIGNALING	Signal transduction mechanisms	T	COG5170	protein phosphatase type 2A regulator activity	Cellular Component: protein phosphatase type 2A complex (GO:0000159);|Biological Process: mitotic cell cycle (GO:0000278);|Cellular Component: cytosol (GO:0005829);|Biological Process: protein dephosphorylation (GO:0006470);|Molecular Function: protein phosphatase regulator activity (GO:0019888);|Biological Process: peptidyl-serine dephosphorylation (GO:0070262);	PF00400.32,PF12894.7	WD domain, G-beta repeat|Anaphase-promoting complex subunit 4 WD40 domain
TRINITY_DN10606_c0_g1_i1_2	51.0256	51.3131	50.1303	33.5777	35.791	35.8986	--	--	Q43794|SYE_TOBAC	Glutamate--tRNA ligase, chloroplastic/mitochondrial . OS=Nicotiana tabacum (Common tobacco) GN=. PE=2 SV=1	391/520(75.19)	K01885	EARS, gltX	glutamyl-tRNA synthetase [EC:6.1.1.17]	ko00860|ko00970	Porphyrin and chlorophyll metabolism|Aminoacyl-tRNA biosynthesis	KOG1149	Glutamyl-tRNA synthetase (mitochondrial)	[J]	INFORMATION STORAGE AND PROCESSING	Translation, ribosomal structure and biogenesis	J	COG0008	Catalyzes the attachment of glutamate to tRNA(Glu) in a two-step reaction glutamate is first activated by ATP to form Glu-AMP and then transferred to the acceptor end of tRNA(Glu) (By similarity)	Molecular Function: tRNA binding (GO:0000049);|Molecular Function: glutamate-tRNA ligase activity (GO:0004818);|Molecular Function: ATP binding (GO:0005524);|Cellular Component: mitochondrion (GO:0005739);|Biological Process: glutamyl-tRNA aminoacylation (GO:0006424);|Molecular Function: zinc ion binding (GO:0008270);|Cellular Component: chloroplast (GO:0009507);	PF00749.21	tRNA synthetases class I (E and Q), catalytic domain
TRINITY_DN10607_c0_g1_i1_1	1.795	2.28236	2.18544	3.71156	1.97259	2.55606	--	--	--	--	--	--	--	--	--	--	--	--	--	--	--	--	--	--	--	PF12799.7,PF13855.6	Leucine Rich repeats (2 copies)|Leucine rich repeat
TRINITY_DN10607_c0_g1_i1_2	4.00852	2.54474	5.50591	2.52994	6.60076	4.06761	--	--	--	--	--	--	--	--	--	--	--	--	--	--	--	--	--	--	--	--	--
TRINITY_DN10608_c0_g1_i1_2	47.6658	50.9487	47.376	19.219	20.0292	19.9687	--	--	P53980|YNB1_YEAST	Uncharacterized protein YNL011C N2862 OS=Saccharomyces cerevisiae (strain ATCC 204508 / S288c) (Baker's yeast) GN=N2862 PE=1 SV=1	--	--	--	--	--	--	--	--	--	--	--	S	COG0391	Catalyzes the transfer of the 2-phospholactate moiety from lactyl (2) diphospho-(5')guanosine (LPPG) to 7,8-didemethyl- 8-hydroxy-5-deazariboflavin (FO) with the formation of the L- lactyl phosphodiester of 7,8-didemethyl-8-hydroxy-5- deazariboflavin (F420-0) and GMP (By similarity)	--	PF01933.18	Uncharacterised protein family UPF0052
TRINITY_DN10608_c0_g1_i1_3	2.61383	2.58765	1.18567	0	1e-17	0.00283511	--	--	P42815|RNS3_ARATH	Ribonuclease 3 T24P13.23 OS=Arabidopsis thaliana (Mouse-ear cress) GN=T24P13.23 PE=2 SV=1	--	--	--	--	--	--	KOG1642	Ribonuclease, T2 family	[A]	INFORMATION STORAGE AND PROCESSING	RNA processing and modification	S	ENOG4111M7G	ribonuclease T2 activity	Molecular Function: RNA binding (GO:0003723);|Molecular Function: endoribonuclease activity (GO:0004521);|Cellular Component: extracellular region (GO:0005576);|Biological Process: RNA catabolic process (GO:0006401);|Molecular Function: ribonuclease T2 activity (GO:0033897);	PF00445.18	Ribonuclease T2 family
TRINITY_DN10609_c0_g2_i1_3	1.12207	0.94042	0.0964315	0.449556	0.93318	0.429227	--	--	Q9C5Q8|HEN1_ARATH	Small RNA 2'-O-methyltransferase T13K14.70 OS=Arabidopsis thaliana (Mouse-ear cress) GN=T13K14.70 PE=1 SV=1	--	--	--	--	--	--	KOG1045	Uncharacterized conserved protein HEN1/CORYMBOSA2	[S]	POORLY CHARACTERIZED	Function unknown	S	ENOG410XSD6	Methyltransferase	Molecular Function: RNA binding (GO:0003723);|Cellular Component: nucleus (GO:0005634);|Cellular Component: cytoplasm (GO:0005737);|Molecular Function: O-methyltransferase activity (GO:0008171);|Molecular Function: RNA methyltransferase activity (GO:0008173);|Biological Process: virus induced gene silencing (GO:0009616);|Biological Process: regulation of flower development (GO:0009909);|Biologica…	--	--
TRINITY_DN10610_c0_g1_i1_3	2.7283	2.40531	2.4243	8.08765	8.30157	9.16971	--	--	--	--	--	--	--	--	--	--	--	--	--	--	--	S	ENOG410YWC0	Protein of unknown function (DUF1635)	--	PF07795.11	Protein of unknown function (DUF1635)
TRINITY_DN10611_c0_g1_i1_2	0	0	0	4.50972	3.88447	2.06869	--	--	--	--	--	--	--	--	--	--	--	--	--	--	--	--	--	--	--	--	--
TRINITY_DN10612_c0_g1_i1_2	3.84001	3.89769	5.38311	1.33862	1.31469	1.86425	--	--	--	--	--	--	--	--	--	--	--	--	--	--	--	--	--	--	--	--	--
TRINITY_DN10613_c0_g1_i4_2	1.64072	3.6074	2.84774	2.87707	2.82843	2.5449	--	--	--	--	--	--	--	--	--	--	--	--	--	--	--	--	--	--	--	--	--
TRINITY_DN10614_c0_g1_i1_2	2.49126	3.08445	5.4629	0	0	0	--	--	Q680C0|GDL62_ARATH	GDSL esterase/lipase At4g10955 F25I24.160 OS=Arabidopsis thaliana (Mouse-ear cress) GN=F25I24.160 PE=2 SV=1	--	--	--	--	--	--	--	--	--	--	--	S	ENOG41114F2	Lipase (class 3)	Biological Process: lipid catabolic process (GO:0016042);|Molecular Function: hydrolase activity (GO:0016787);	PF01764.25	Lipase (class 3)
TRINITY_DN10615_c0_g1_i1_1	1.04938	0.532622	0.618928	0.558397	0.587956	1.30667	--	--	--	--	--	--	--	--	--	--	--	--	--	--	--	--	--	--	--	--	--
TRINITY_DN10615_c0_g1_i1_2	15.6953	11.927	11.5381	50.0891	51.7106	47.0252	--	--	--	--	--	--	--	--	--	--	--	--	--	--	--	--	--	--	--	--	--
TRINITY_DN10617_c0_g1_i1_1	18.611	15.3244	19.507	11.3111	8.78904	7.95971	--	--	Q944I4|GLYK_ARATH	D-glycerate 3-kinase, chloroplastic F5I6.13 OS=Arabidopsis thaliana (Mouse-ear cress) GN=F5I6.13 PE=1 SV=2	116/159(72.96)	K15918	GLYK	D-glycerate 3-kinase [EC:2.7.1.31]	ko00260|ko00561|ko00630	Glycine, serine and threonine metabolism|Glycerolipid metabolism|Glyoxylate and dicarboxylate metabolism	KOG2878	Predicted kinase	[R]	POORLY CHARACTERIZED	General function prediction only	G	COG4240	D-glycerate 3-kinase	Molecular Function: ATP binding (GO:0005524);|Cellular Component: cytoplasm (GO:0005737);|Molecular Function: glycerate kinase activity (GO:0008887);|Cellular Component: chloroplast (GO:0009507);|Cellular Component: chloroplast stroma (GO:0009570);|Biological Process: photorespiration (GO:0009853);|Biological Process: oxidative photosynthetic carbon pathway (GO:0009854);|Cellular Component: chlor…	--	--
TRINITY_DN10618_c0_g1_i1_1	0.791731	1.03095	0	7.48707	4.22696	2.51432	--	--	Q94HW2|POLR1_ARATH	Endonuclease RE1 T4M14.18 OS=Arabidopsis thaliana (Mouse-ear cress) GN=T4M14.18 PE=2 SV=1	--	--	--	--	--	--	KOG0017	FOG: Transposon-encoded proteins with TYA, reverse transcriptase, integrase domains in various combinations	[R]	POORLY CHARACTERIZED	General function prediction only	S	ENOG410XS4D	Retrotransposon protein	Cellular Component: retrotransposon nucleocapsid (GO:0000943);|Molecular Function: nucleic acid binding (GO:0003676);|Molecular Function: RNA-directed DNA polymerase activity (GO:0003964);|Molecular Function: aspartic-type endopeptidase activity (GO:0004190);|Molecular Function: endonuclease activity (GO:0004519);|Biological Process: DNA recombination (GO:0006310);|Biological Process: DNA integra…	PF07727.14	Reverse transcriptase (RNA-dependent DNA polymerase)
TRINITY_DN10618_c0_g1_i1_3	3.45159	2.92575	2.84179	1.51015	2.07531	2.84778	--	--	--	--	--	--	--	--	--	--	--	--	--	--	--	S	ENOG410YKHT	expressed protein	--	--	--
TRINITY_DN10619_c0_g1_i1_3	4.71153	5.28935	4.67621	6.2866	4.78944	6.7406	--	--	--	--	--	--	--	--	--	--	--	--	--	--	--	--	--	--	--	--	--
TRINITY_DN10619_c1_g1_i1_1	11.7708	1.58788	6.36853	0.540173	0	0.138507	--	--	--	--	--	--	--	--	--	--	--	--	--	--	--	--	--	--	--	--	--
TRINITY_DN1062_c0_g1_i1_2	24.1885	23.3758	22.1356	72.2546	79.6987	78.9623	--	--	Q8VWI1|ERD2B_ARATH	ER lumen protein-retaining receptor B At3g25040 OS=Arabidopsis thaliana (Mouse-ear cress) GN=At3g25040 PE=1 SV=1	--	--	--	--	--	--	KOG3106	ER lumen protein retaining receptor	[U]	CELLULAR PROCESSES AND SIGNALING	Intracellular trafficking, secretion, and vesicular transport	U	COG5196	Required for the retention of luminal endoplasmic reticulum proteins. Determines the specificity of the luminal ER protein retention system. Also required for normal vesicular traffic through the Golgi (By similarity)	Cellular Component: Golgi membrane (GO:0000139);|Cellular Component: endoplasmic reticulum (GO:0005783);|Cellular Component: endoplasmic reticulum membrane (GO:0005789);|Cellular Component: Golgi apparatus (GO:0005794);|Cellular Component: cis-Golgi network (GO:0005801);|Biological Process: protein retention in ER lumen (GO:0006621);|Biological Process: ER to Golgi vesicle-mediated transport (GO:…	PF00810.18	ER lumen protein retaining receptor
TRINITY_DN10620_c0_g1_i1_1	78.6539	77.7664	79.3454	4.57002	3.89638	4.16979	--	--	Q852A1|EXPA7_ORYSJ	Expansin-A7 OsJ_13156 OS=Oryza sativa subsp. japonica (Rice) GN=OsJ_13156 PE=2 SV=1	--	--	--	--	--	--	--	--	--	--	--	G	ENOG410YEM2	expansin	--	PF01357.21,PF03330.18	Pollen allergen|Lytic transglycolase
TRINITY_DN10620_c0_g1_i1_2	4.95866	5.11552	4.39546	23.5479	24.4733	23.9452	--	--	--	--	--	--	--	--	--	--	--	--	--	--	--	S	ENOG4112DB8	NA	--	--	--
TRINITY_DN10620_c0_g1_i1_3	35.3512	33.5081	35.0395	35.2601	36.0258	35.5935	--	--	Q9FM68|BAM4_ARATH	Inactive beta-amylase 4, chloroplastic MDF20.14 OS=Arabidopsis thaliana (Mouse-ear cress) GN=MDF20.14 PE=2 SV=1	--	--	--	--	--	--	--	--	--	--	--	O	ENOG4111DRR	beta-amylase 4	Biological Process: starch catabolic process (GO:0005983);|Cellular Component: chloroplast (GO:0009507);	PF01373.17	Glycosyl hydrolase family 14
TRINITY_DN10621_c0_g1_i1_1	6.67469	1.43587	3.36283	2.43113	5.83608	4.79936	--	--	--	--	--	--	--	--	--	--	--	--	--	--	--	--	--	--	--	--	--
TRINITY_DN10623_c0_g1_i1_2	7.09645	5.99488	11.4777	0.273362	0.422041	1.02e-47	--	--	Q7EB72|LTG15_ARATH	Non-specific lipid transfer protein GPI-anchored 15 F11L15.3 OS=Arabidopsis thaliana (Mouse-ear cress) GN=F11L15.3 PE=2 SV=1	--	--	--	--	--	--	--	--	--	--	--	S	ENOG410Z3HC	Non-specific lipid-transfer protein-like protein	--	PF14368.6	Probable lipid transfer
TRINITY_DN10624_c0_g1_i1_3	3.62402	2.77929	2.18985	2.4232	3.65906	3.45433	--	--	Q9LVS3|PP422_ARATH	Pentatricopeptide repeat-containing protein At5g47360 MQL5.22 OS=Arabidopsis thaliana (Mouse-ear cress) GN=MQL5.22 PE=2 SV=1	--	--	--	--	--	--	KOG4197	FOG: PPR repeat	[R]	POORLY CHARACTERIZED	General function prediction only	--	--	--	--	PF13041.6,PF01535.20,PF12854.7	PPR repeat family|PPR repeat|PPR repeat
TRINITY_DN10625_c0_g1_i1_3	15.5259	16.4894	15.2746	6.8411	7.22649	6.36208	--	--	--	--	--	--	--	--	--	--	--	--	--	--	--	--	--	--	--	--	--
TRINITY_DN10625_c0_g1_i2_1	0.844552	1.87654	3.07417	1.74554	0.670975	0.06516	--	--	--	--	--	--	--	--	--	--	KOG3200	Uncharacterized conserved protein	[S]	POORLY CHARACTERIZED	Function unknown	S	ENOG410XR69	AlkB, alkylation repair homolog 6 (E. coli)	--	PF13532.6	2OG-Fe(II) oxygenase superfamily
TRINITY_DN10627_c0_g1_i1_1	4.84134	4.44813	4.28323	0.227875	0.295775	0	--	--	--	--	--	--	--	--	--	--	--	--	--	--	--	Z	ENOG410XRBS	vimentin	--	PF00038.21,PF04732.14	Intermediate filament protein|Intermediate filament head (DNA binding) region
TRINITY_DN10627_c0_g1_i1_3	17.4817	16.7023	17.4494	17.1713	15.8785	16.1695	--	--	Q9SKN1|MON1_ARATH	Vacuolar fusion protein MON1 homolog At2g28390 OS=Arabidopsis thaliana (Mouse-ear cress) GN=At2g28390 PE=1 SV=2	--	--	--	--	--	--	KOG0997	Uncharacterized conserved protein Sand	[S]	POORLY CHARACTERIZED	Function unknown	U	ENOG410XR29	vacuolar fusion protein MON1	Molecular Function: guanyl-nucleotide exchange factor activity (GO:0005085);|Cellular Component: endosome (GO:0005768);|Cellular Component: late endosome (GO:0005770);|Biological Process: intracellular protein transport (GO:0006886);|Biological Process: vacuole organization (GO:0007033);|Biological Process: late endosome to vacuole transport (GO:0045324);|Biological Process: plant organ developme…	PF03164.14	Trafficking protein Mon1
TRINITY_DN10628_c0_g2_i2_2	3.24701	3.94113	2.11725	2.59879	2.36077	2.23869	--	--	--	--	--	--	--	--	--	--	--	--	--	--	--	--	--	--	--	--	--
TRINITY_DN10629_c0_g1_i1_2	3.65268	5.25383	4.05894	11.2718	11.8308	17.9008	--	--	--	--	--	--	--	--	--	--	--	--	--	--	--	--	--	--	--	--	--
TRINITY_DN10629_c0_g2_i1_2	8.88459	7.32505	8.3125	21.2472	23.4515	29.1542	--	--	Q8RXD3|AIP2_ARATH	E3 ubiquitin-protein ligase AIP2 F22D1.80 OS=Arabidopsis thaliana (Mouse-ear cress) GN=F22D1.80 PE=1 SV=1	--	--	--	--	--	--	KOG0800	FOG: Predicted E3 ubiquitin ligase	[O]	CELLULAR PROCESSES AND SIGNALING	Posttranslational modification, protein turnover, chaperones	O	ENOG41121N2	zinc ion binding	Molecular Function: ubiquitin-protein transferase activity (GO:0004842);|Cellular Component: nucleus (GO:0005634);|Cellular Component: cytosol (GO:0005829);|Biological Process: ubiquitin-dependent protein catabolic process (GO:0006511);|Biological Process: response to abscisic acid (GO:0009737);|Biological Process: abscisic acid-activated signaling pathway (GO:0009738);|Biological Process: negati…	PF13639.6,PF13923.6,PF17123.5,PF14447.6,PF12678.7,PF00097.25	Ring finger domain|Zinc finger, C3HC4 type (RING finger)|RING-like zinc finger|Prokaryotic RING finger family 4|RING-H2 zinc finger domain|Zinc finger, C3HC4 type (RING finger)
TRINITY_DN10630_c0_g2_i1_2	6.24231	6.47821	6.12326	181.199	175.607	186.444	--	--	Q38850|MYB5_ARATH	Transcription repressor MYB5 MRP15.2 OS=Arabidopsis thaliana (Mouse-ear cress) GN=MRP15.2 PE=1 SV=1	--	--	--	--	--	--	KOG0048	Transcription factor, Myb superfamily	[K]	INFORMATION STORAGE AND PROCESSING	Transcription	K	COG5147	Myblike DNAbinding domain containing protein	Molecular Function: DNA-binding transcription factor activity (GO:0003700);|Cellular Component: nucleus (GO:0005634);|Biological Process: trichome morphogenesis (GO:0010090);|Biological Process: seed coat development (GO:0010214);|Biological Process: regulation of gene expression (GO:0010468);|Biological Process: cell differentiation (GO:0030154);|Molecular Function: sequence-specific DNA binding…	PF00249.31,PF13921.6	Myb-like DNA-binding domain|Myb-like DNA-binding domain	1F	MYB
TRINITY_DN10631_c0_g1_i1_1	10.6123	6.20669	9.69886	0.299745	0	0.59195	--	--	--	--	--	--	--	--	--	--	--	--	--	--	--	--	--	--	--	--	--
TRINITY_DN10631_c0_g1_i1_3	21.7515	18.4745	18.5872	74.4803	77.5626	75.7211	--	--	Q3E9A0|ANTR6_ARATH	Probable anion transporter 6, chloroplastic F5O24.270 OS=Arabidopsis thaliana (Mouse-ear cress) GN=F5O24.270 PE=2 SV=1	--	--	--	--	--	--	KOG2532	Permease of the major facilitator superfamily	[G]	METABOLISM	Carbohydrate transport and metabolism	G	ENOG410XPWC	solute carrier family 17	Molecular Function: inorganic phosphate transmembrane transporter activity (GO:0005315);|Cellular Component: plastid (GO:0009536);|Cellular Component: integral component of membrane (GO:0016021);|Cellular Component: chloroplast membrane (GO:0031969);	PF07690.16,PF00083.24	Major Facilitator Superfamily|Sugar (and other) transporter
TRINITY_DN10632_c0_g2_i1_3	3.74145	3.62968	1.29427	0.403643	0.213413	0.105472	--	--	--	--	--	--	--	--	--	--	--	--	--	--	--	--	--	--	--	--	--
TRINITY_DN10633_c0_g1_i1_2	3.9548	2.28111	5.00723	1.9626	2.85985	1.44057	--	--	Q09893|YAI5_SCHPO	Uncharacterized protein C24B11.05 SPAC24B11.05 OS=Schizosaccharomyces pombe (strain 972 / ATCC 24843) (Fission yeast) GN=SPAC24B11.05 PE=3 SV=1	--	--	--	--	--	--	KOG3109	Haloacid dehalogenase-like hydrolase	[R]	POORLY CHARACTERIZED	General function prediction only	S	COG1011	Hydrolase	Cellular Component: nucleus (GO:0005634);|Cellular Component: cytosol (GO:0005829);|Biological Process: pyrimidine nucleobase metabolic process (GO:0006206);|Molecular Function: nucleotidase activity (GO:0008252);|Molecular Function: 5'-nucleotidase activity (GO:0008253);|Biological Process: nucleotide catabolic process (GO:0009166);	PF13419.6,PF00702.26,PF13242.6	Haloacid dehalogenase-like hydrolase|haloacid dehalogenase-like hydrolase|HAD-hyrolase-like
TRINITY_DN10634_c0_g1_i1_1	24.9042	28.0623	25.7837	6.7276	7.14533	6.42907	--	--	Q9STF9|THA8L_ARATH	Protein THYLAKOID ASSEMBLY 8-like, chloroplastic T6H20.100 OS=Arabidopsis thaliana (Mouse-ear cress) GN=T6H20.100 PE=1 SV=1	89/205(43.41)	K01183	E3.2.1.14	chitinase [EC:3.2.1.14]	ko00520	Amino sugar and nucleotide sugar metabolism	--	--	--	--	--	S	ENOG410YDVV	Pentatricopeptide repeat-containing protein	--	PF13041.6,PF13812.6,PF01535.20	PPR repeat family|Pentatricopeptide repeat domain|PPR repeat
TRINITY_DN10634_c0_g1_i3_3	207.287	215.566	209.478	28.304	30.7029	28.1107	--	--	--	--	--	--	--	--	--	--	--	--	--	--	--	S	ENOG4112859	NA	--	--	--
TRINITY_DN10636_c0_g1_i1_3	5.95887	5.82371	7.05272	1.91935	2.13988	1.93531	--	--	--	--	--	--	--	--	--	--	--	--	--	--	--	S	ENOG4111KG5	expressed protein	--	--	--
TRINITY_DN10636_c0_g1_i2_2	0.954387	0.97586	1.94068	0.87053	1.31774	1.08249	--	--	--	--	--	--	--	--	--	--	--	--	--	--	--	L	COG2356	endonuclease I	--	PF04231.13	Endonuclease I
TRINITY_DN10637_c0_g1_i1_1	40.3578	46.1357	39.4246	37.5755	37.636	38.4901	--	--	--	--	--	--	--	--	--	--	KOG4235	Mitochondrial thymidine kinase 2/deoxyguanosine kinase	[F]	METABOLISM	Nucleotide transport and metabolism	F	COG1428	Deoxynucleoside kinase	--	PF01712.19	Deoxynucleoside kinase
TRINITY_DN10638_c0_g1_i1_2	2.22902	2.26606	2.07768	4.27681	5.45488	4.10736	--	--	--	--	--	--	--	--	--	--	--	--	--	--	--	--	--	--	--	--	--
TRINITY_DN10639_c0_g1_i1_1	72.1461	67.7558	74.5247	141.895	158.834	142.296	--	--	P92792|TOM20_SOLTU	Mitochondrial import receptor subunit TOM20 TOM20 OS=Solanum tuberosum (Potato) GN=TOM20 PE=1 SV=1	--	--	--	--	--	--	--	--	--	--	--	U	ENOG4111JA8	Mitochondrial import receptor subunit	Cellular Component: mitochondrial outer membrane translocase complex (GO:0005742);|Cellular Component: integral component of membrane (GO:0016021);|Biological Process: protein import into mitochondrial outer membrane (GO:0045040);	PF06552.12	Plant specific mitochondrial import receptor subunit TOM20
TRINITY_DN10639_c0_g1_i1_3	124.356	127.701	126.965	63.5485	71.2059	66.5201	--	--	Q05024|TRI1_YEAST	Protein TRI1 YM9959.15 OS=Saccharomyces cerevisiae (strain ATCC 204508 / S288c) (Baker's yeast) GN=YM9959.15 PE=1 SV=1	--	--	--	--	--	--	KOG1946	RNA polymerase I transcription factor UAF	[K]	INFORMATION STORAGE AND PROCESSING	Transcription	B	COG5531	SWI SNF related, matrix associated, actin dependent regulator of chromatin, subfamily d, member	Cellular Component: nucleolus (GO:0005730);|Cellular Component: cytoplasm (GO:0005737);	PF02201.18	SWIB/MDM2 domain
TRINITY_DN10640_c0_g1_i3_2	8.33939	7.74635	8.79399	13.9695	13.1579	13.7345	--	--	Q9SYM5|RHM1_ARATH	UDP-4-keto-6-deoxy-D-glucose 3,5-epimerase/UDP-4-keto-L-rhamnose 4-keto-reductase T30F21.10 OS=Arabidopsis thaliana (Mouse-ear cress) GN=T30F21.10 PE=1 SV=1	567/667(85.01)	K12450	RHM	UDP-glucose 4,6-dehydratase [EC:4.2.1.76]	ko00520	Amino sugar and nucleotide sugar metabolism	KOG0747	Putative NAD+-dependent epimerases	[G]	METABOLISM	Carbohydrate transport and metabolism	M	COG1088	dTDP-glucose 4-6-dehydratase	Cellular Component: cytosol (GO:0005829);|Molecular Function: dTDP-glucose 4,6-dehydratase activity (GO:0008460);|Cellular Component: plasmodesma (GO:0009506);|Biological Process: UDP-rhamnose biosynthetic process (GO:0010253);|Molecular Function: UDP-L-rhamnose synthase activity (GO:0010280);|Biological Process: auxin efflux (GO:0010315);|Molecular Function: oxidoreductase activity (GO:0016491);…	PF16363.5,PF01370.21,PF04321.17,PF01073.19,PF02719.15,PF07993.12	GDP-mannose 4,6 dehydratase|NAD dependent epimerase/dehydratase family|RmlD substrate binding domain|3-beta hydroxysteroid dehydrogenase/isomerase family|Polysaccharide biosynthesis protein|Male sterility protein
TRINITY_DN10641_c0_g1_i1_1	32.2214	28.1944	28.5201	86.9334	80.5181	85.8685	--	--	O80644|ACR9_ARATH	ACT domain-containing protein ACR9 At2g39570 OS=Arabidopsis thaliana (Mouse-ear cress) GN=At2g39570 PE=2 SV=1	--	--	--	--	--	--	--	--	--	--	--	S	ENOG410YUMM	ACT domain containing protein, expressed	--	PF01842.25,PF13291.6	ACT domain|ACT domain
TRINITY_DN10641_c0_g1_i1_2	4.47366	3.58663	5.11242	0.50819	0.356747	0.417125	--	--	F4HSX9|KLCR3_ARATH	Protein KINESIN LIGHT CHAIN-RELATED 3 F17L21.29 OS=Arabidopsis thaliana (Mouse-ear cress) GN=F17L21.29 PE=2 SV=1	--	--	--	--	--	--	KOG1840	Kinesin light chain	[Z]	CELLULAR PROCESSES AND SIGNALING	Cytoskeleton	S	COG0457	repeat-containing protein	--	PF13424.6,PF00515.28,PF13374.6,PF07719.17,PF13176.6,PF13181.6,PF14559.6,PF13428.6,PF17874.1,PF13414.6,PF14938.6,PF12968.7,PF13174.6	Tetratricopeptide repeat|Tetratricopeptide repeat|Tetratricopeptide repeat|Tetratricopeptide repeat|Tetratricopeptide repeat|Tetratricopeptide repeat|Tetratricopeptide repeat|Tetratricopeptide repeat|MalT-like TPR region|TPR repeat|Soluble NSF attachment protein, SNAP|Domain of Unknown Function (DUF3856)|Tetratricopeptide repeat
TRINITY_DN10642_c0_g1_i1_1	6.12797	5.0087	4.36639	0.920025	0.599937	0.117004	--	--	Q9LY03|IRK_ARATH	Probable LRR receptor-like serine/threonine-protein kinase IRK T5P19.20 OS=Arabidopsis thaliana (Mouse-ear cress) GN=T5P19.20 PE=1 SV=1	--	--	--	--	--	--	--	--	--	--	--	S	COG4886	leucine Rich Repeat	--	PF08263.12,PF12799.7,PF13855.6	Leucine rich repeat N-terminal domain|Leucine Rich repeats (2 copies)|Leucine rich repeat
TRINITY_DN10642_c0_g1_i1_3	42.9176	45.1733	44.324	91.4908	90.4942	82.191	--	--	P48599|IF4E1_ORYSJ	Eukaryotic translation initiation factor 4E-1 OJ1656_A11.43 OS=Oryza sativa subsp. japonica (Rice) GN=OJ1656_A11.43 PE=2 SV=1	136/201(67.66)	K03259	EIF4E	translation initiation factor 4E	ko03013	RNA transport	KOG1670	Translation initiation factor 4F, cap-binding subunit (eIF-4E) and related cap-binding proteins	[J]	INFORMATION STORAGE AND PROCESSING	Translation, ribosomal structure and biogenesis	J	COG5053	eukaryotic translation initiation factor	Molecular Function: translation initiation factor activity (GO:0003743);|Cellular Component: cytoplasm (GO:0005737);|Biological Process: regulation of translation (GO:0006417);	PF01652.18	Eukaryotic initiation factor 4E
TRINITY_DN10643_c0_g1_i1_1	25.8394	23.6126	25.3871	40.0657	38.9577	41.1684	--	--	Q1PF50|EDA2_ARATH	Probable serine protease EDA2 T27K22.5 OS=Arabidopsis thaliana (Mouse-ear cress) GN=T27K22.5 PE=2 SV=2	--	--	--	--	--	--	KOG2183	Prolylcarboxypeptidase (angiotensinase C)	[OR]	CELLULAR PROCESSES AND SIGNALING|POORLY CHARACTERIZED	Posttranslational modification, protein turnover, chaperones |General function prediction only	S	ENOG410Y38A	Lysosomal Pro-X	Cellular Component: extracellular region (GO:0005576);|Cellular Component: vacuole (GO:0005773);|Biological Process: proteolysis (GO:0006508);|Molecular Function: serine-type peptidase activity (GO:0008236);|Molecular Function: dipeptidyl-peptidase activity (GO:0008239);|Biological Process: megagametogenesis (GO:0009561);	PF05577.12	Serine carboxypeptidase S28
TRINITY_DN10643_c0_g1_i1_2	1.39856	1.02619	1.35318	5.94958	6.14717	5.91455	--	--	Q9LNJ4|C70A2_ARATH	Cytochrome P450 703A2 F6F3.8 OS=Arabidopsis thaliana (Mouse-ear cress) GN=F6F3.8 PE=1 SV=1	--	--	--	--	--	--	KOG0156	Cytochrome P450 CYP2 subfamily	[Q]	METABOLISM	Secondary metabolites biosynthesis, transport and catabolism	Q	COG2124	Cytochrome p450	Biological Process: lipid hydroxylation (GO:0002933);|Molecular Function: iron ion binding (GO:0005506);|Biological Process: pollen development (GO:0009555);|Biological Process: pollen wall assembly (GO:0010208);|Biological Process: pollen exine formation (GO:0010584);|Cellular Component: membrane (GO:0016020);|Cellular Component: integral component of membrane (GO:0016021);|Molecular Function: o…	PF00067.22	Cytochrome P450
TRINITY_DN10643_c0_g1_i1_3	0	0	0.969537	4.04732	5.32454	7.85429	--	--	--	--	--	--	--	--	--	--	--	--	--	--	--	--	--	--	--	--	--
TRINITY_DN10644_c0_g1_i1_1	2.55857	3.77816	2.29916	2.59453	1.38139	1.00932	--	--	--	--	--	--	--	--	--	--	--	--	--	--	--	--	--	--	--	--	--
TRINITY_DN10644_c0_g1_i1_2	6.92203	15.9326	10.5433	0	0.325638	0	--	--	Q0DKW8|LTI6B_ORYSJ	Hydrophobic protein LTI6B OSJNBa0069I13.6 OS=Oryza sativa subsp. japonica (Rice) GN=OSJNBa0069I13.6 PE=2 SV=1	--	--	--	--	--	--	KOG1773	Stress responsive protein	[R]	POORLY CHARACTERIZED	General function prediction only	--	--	--	Cellular Component: integral component of membrane (GO:0016021);	--	--
TRINITY_DN10646_c0_g1_i1_1	3.85704	2.93503	3.37201	3.75864	3.24104	2.62282	--	--	Q9M2S9|EXP16_ARATH	Expansin-A16 T22E16.160 OS=Arabidopsis thaliana (Mouse-ear cress) GN=T22E16.160 PE=2 SV=1	--	--	--	--	--	--	--	--	--	--	--	G	ENOG410YCRV	loosening and extension of plant cell walls by disrupting non-covalent bonding between cellulose microfibrils and matrix glucans. No enzymatic activity has been found	--	PF01357.21,PF03330.18	Pollen allergen|Lytic transglycolase
TRINITY_DN10646_c0_g1_i1_3	12.4362	12.9017	13.3786	9.35164	10.0742	10.4382	--	--	Q9SZA7|DRL29_ARATH	Probable disease resistance protein At4g33300 F17M5.60 OS=Arabidopsis thaliana (Mouse-ear cress) GN=F17M5.60 PE=2 SV=3	--	--	--	--	--	--	--	--	--	--	--	S	ENOG410Y7SX	disease resistance protein	--	PF00931.22,PF05659.11	NB-ARC domain|Arabidopsis broad-spectrum mildew resistance protein RPW8
TRINITY_DN10647_c0_g1_i1_1	0	0	0.524287	7.73927	6.0183	8.85047	--	--	--	--	--	--	--	--	--	--	--	--	--	--	--	--	--	--	--	--	--
TRINITY_DN10647_c0_g1_i2_3	15.2313	17.2916	12.1673	11.3388	13.5761	12.7324	--	--	O64816|CSK2P_ARATH	Casein kinase II subunit alpha-4, chloroplastic F21P24.13 OS=Arabidopsis thaliana (Mouse-ear cress) GN=F21P24.13 PE=2 SV=1	316/398(79.40)	K03097	CSNK2A	casein kinase II subunit alpha [EC:2.7.11.1]	ko03008|ko04712	Ribosome biogenesis in eukaryotes|Circadian rhythm - plant	KOG0668	Casein kinase II, alpha subunit	[TDK]	CELLULAR PROCESSES AND SIGNALING|CELLULAR PROCESSES AND SIGNALING|INFORMATION STORAGE AND PROCESSING	Signal transduction mechanisms |Cell cycle control, cell division, chromosome partitioning |Transcription	T	ENOG410XNPP	Casein Kinase	Molecular Function: protein serine/threonine kinase activity (GO:0004674);|Molecular Function: ATP binding (GO:0005524);|Cellular Component: cytosol (GO:0005829);|Cellular Component: chloroplast (GO:0009507);|Biological Process: chloroplast-nucleus signaling pathway (GO:0010019);|Molecular Function: kinase activity (GO:0016301);|Biological Process: regulation of growth (GO:0040008);|Biological Pr…	PF00069.25,PF07714.17	Protein kinase domain|Protein tyrosine kinase
TRINITY_DN10648_c0_g1_i1_1	11.7489	12.2376	10.7236	19.0768	20.0547	21.0194	--	--	A0A0P0XII1|CERK1_ORYSJ	Chitin elicitor receptor kinase 1 P0665C04.34 OS=Oryza sativa subsp. japonica (Rice) GN=P0665C04.34 PE=1 SV=1	--	--	--	--	--	--	--	--	--	--	--	T	COG0515	Serine Threonine protein kinase	Molecular Function: protein serine/threonine kinase activity (GO:0004674);|Molecular Function: ATP binding (GO:0005524);|Cellular Component: plasma membrane (GO:0005886);|Molecular Function: chitin binding (GO:0008061);|Cellular Component: integral component of membrane (GO:0016021);|Biological Process: innate immune response (GO:0045087);	PF07714.17,PF00069.25	Protein tyrosine kinase|Protein kinase domain
TRINITY_DN10648_c0_g1_i1_3	0.840273	3.21794	0.850755	1.20645	0.622879	2.06897	--	--	--	--	--	--	--	--	--	--	--	--	--	--	--	--	--	--	--	--	--
TRINITY_DN10649_c0_g1_i1_1	27.4764	25.566	27.6229	37.4362	41.786	40.4121	--	--	Q6CMK8|OXR1_KLULA	Oxidation resistance protein 1 KLLA0E19547g OS=NRRL Y-1140 / WM37) (Yeast) (Candida sphaerica) GN=KLLA0E19547g PE=3 SV=1	--	--	--	--	--	--	KOG2372	Oxidation resistance protein	[L]	INFORMATION STORAGE AND PROCESSING	Replication, recombination and repair	L	ENOG4111QBZ	oxidation resistance 1	Cellular Component: mitochondrion (GO:0005739);|Biological Process: cellular response to oxidative stress (GO:0034599);	PF07534.16	TLD
TRINITY_DN10651_c0_g1_i2_2	2.60613	1.51164	1.98818	6.32889	7.9421	4.98697	--	--	Q9LVM1|AB25B_ARATH	ABC transporter B family member 25, mitochondrial MCK7.14 OS=Arabidopsis thaliana (Mouse-ear cress) GN=MCK7.14 PE=1 SV=1	--	--	--	--	--	--	KOG0057	Mitochondrial Fe/S cluster exporter, ABC superfamily	[U]	CELLULAR PROCESSES AND SIGNALING	Intracellular trafficking, secretion, and vesicular transport	V	COG5265	iron ion homeostasis	Molecular Function: transporter activity (GO:0005215);|Molecular Function: ATP binding (GO:0005524);|Cellular Component: mitochondrion (GO:0005739);|Cellular Component: mitochondrial inner membrane (GO:0005743);|Biological Process: Mo-molybdopterin cofactor biosynthetic process (GO:0006777);|Biological Process: ion transport (GO:0006811);|Biological Process: cellular iron ion homeostasis (GO:0006…	PF00664.23,PF00005.27,PF02463.19	ABC transporter transmembrane region|ABC transporter|RecF/RecN/SMC N terminal domain
TRINITY_DN10652_c0_g1_i1_3	13.4118	15.7852	14.1552	18.9121	16.1175	15.2856	--	--	Q9LTK0|IPP2_ARATH	Protein phosphatase inhibitor 2 F17P19.10 OS=Arabidopsis thaliana (Mouse-ear cress) GN=F17P19.10 PE=1 SV=1	--	--	--	--	--	--	--	--	--	--	--	S	ENOG410YIQA	Protein phosphatase inhibitor 2 (IPP-2)	Molecular Function: protein phosphatase inhibitor activity (GO:0004864);|Cellular Component: nucleus (GO:0005634);|Cellular Component: cytoplasm (GO:0005737);|Biological Process: regulation of signal transduction (GO:0009966);|Biological Process: regulation of phosphoprotein phosphatase activity (GO:0043666);	PF04979.14	Protein phosphatase inhibitor 2 (IPP-2)
TRINITY_DN10653_c0_g1_i1_1	64.6941	73.9299	75.3852	66.4212	75.7752	64.6117	--	--	Q9SKC9|NDUB7_ARATH	NADH dehydrogenase [ubiquinone] 1 beta subcomplex subunit 7 F14H20.12 OS=Arabidopsis thaliana (Mouse-ear cress) GN=F14H20.12 PE=3 SV=1	63/94(67.02)	K03963	NDUFB7	NADH dehydrogenase (ubiquinone) 1 beta subcomplex subunit 7	ko00190	Oxidative phosphorylation	KOG3468	NADH:ubiquinone oxidoreductase, NDUFB7/B18 subunit	[C]	METABOLISM	Energy production and conversion	I	ENOG411230N	NADH dehydrogenase (ubiquinone) 1 beta subcomplex	Cellular Component: mitochondrion (GO:0005739);|Cellular Component: mitochondrial respiratory chain complex I (GO:0005747);|Cellular Component: mitochondrial intermembrane space (GO:0005758);|Molecular Function: NADH dehydrogenase (ubiquinone) activity (GO:0008137);|Biological Process: photorespiration (GO:0009853);|Cellular Component: mitochondrial membrane (GO:0031966);|Cellular Component: resp…	PF05676.13	NADH-ubiquinone oxidoreductase B18 subunit (NDUFB7)
[truncated: 32,239 more rows]
