# Supplementary material for: Transcriptome and Metabolome Analyses Reveal Differences in Terpenoid and Flavonoid Biosynthesis in Cryptomeria fortunei Needles Across Different Seasons
Source: Front Plant Sci. 2022 Jul 22;13:862746. doi: 10.3389/fpls.2022.862746 (PMC9355645; doi:10.3389/fpls.2022.862746)
Supplement: Supplementary file 3 [file Table_2.xls]

## Sheet: Supplementary Table S7.
Supplementary Table S7. All unigene sequences
>TRINITY_DN5777_c0_g1_i1_1
ATCGAAACCGCACTAGCTCTCTCCTTCATAATTCAATAAAATTTCTTCGTGCCACAGACAATTTGACTTCATTGGTACTGGGAAGACCGATTGGTTGGGGAGGGGAGACGGTTAACTTCATTACGAAGGGATTAGGAGGGGTAGATTCATTTATCTGTTTTCCTTGTCAAGTAGCCTGGAATTAAATTCAATTGCAAGAAGCGCAGACAGGATAAAATGTGGGAGTTGATCATCTGTGGGGTACTAATTTATAAATTTGTGAGATTCCTCATATCGGAAGAAGAATCTGGACAAGAGTTGAAATTCGTGGTGGGCAGCAGGCTGGAGAAACTGTATGGCGGGAGAGTGTTTTATGCGTTGAGAATTCCAGATGAAGGAAGTGGGACTCGTCAGAGCATT…
>TRINITY_DN5724_c0_g1_i1_1
GTTTTTGTATTAAAAGCGGACGATTCGCATATCACTGGTTGATTCATCCATTAATCGCGATCACAAGAAGGCAGCTGTTGCGGTATCGAGGGTTTTACTCCGCAATTGCTGAAAATTTGAAGGTTTAGAGATGGCGGGCGTCCCTTCTCCACATCAGCCGATTGGTCATGTTCCTTGGATCAGAGGTCCAAATATGCCAGCAGCTACAGTTGTGTCTGGTCAGCCTCTTGCTCCGCAGGCTCACTTGGGAGACAACTCTTCTGCTTCAGGGCCACTGCTACCTCGTCCTCCTGGCTTGGCTTCTTCTGATCAAGCTCAAAGTTTTGGGGCTCAACAAAGTCTACAGTTTCAACCTGCCGTTCCACCACAACCAGGACAGAAATTTATCTCTTCAACAAG…
>TRINITY_DN5716_c0_g1_i1_1
CAAATCAATTGACAGCAAGGCAGAAACAGATCCTGCATTGAGTTTGGCAATAGTTTTAAAGGCTGTCAAATCATGCAATCACCTAGACTCTCATCTAGATCACCTTTGGTTAGGTAAAGAAGAATTTTTTCCACTTGAAATTAAGGAAAAGTTGGTAAACTGGACACCAGAGTCCTCAGGAAAAACAGATGGCACTATCGAATATAGAGAGAGAACAGAAAGCTTGTTTTTGGAAACCGTTTTTATACCCTGCTCCTCTGAAATGCCAGTTGAATCATTGACTTTGAAGATTGAGCCACAAGAATATTTTGTTGATGTGATAGCACAACATCTAAGGGTGAGAGATTCTTCTCATATTTTAATATCAAGGATACTTAAGAAGGCTCCGTTAGAATCAAG…
>TRINITY_DN5732_c0_g1_i1_1
ATTTATTCCGCCCATTCAGATAAAACAAACGAACGAATCGACTTATTCGGGCTTTTCACATCTCGGACAGCAAAATTCACTCCCTTAACAACGACAGGAGGAAGAAAATAATTTAACGCCATTAACAGATGCGATTCGCAATATATGTTGCAGGACAGAAACCTTTCTTACGGAGAATTTATTGAAGAATTCAAGGGTCTTAAGGCCACCAGATTTTTCAATCTGTAAGAATTGGTAATGGGGGAAGCCGGGTACGAGGAAATGGAACCGCCACAGGCTTTGGTGGAGCGTCTCAAGGATTTTCGCCAAGAACAAACCCTGGCATTATGGAAGGAGCTCAATCCCCAAGAGCGCCAGCTTTTGATTAAAGACCTTGAGAGTCTGGATCTTTCACGAGTG…
>TRINITY_DN5797_c0_g1_i1_1
ACTGTTTTGATTAATGGCCATTGCAATGGACAAGGCCCTAAAATACTCTGTCAAACAAATGAAACAATCGTTGATGGTCCTTGTCAGGCGAGGGATCTCGGTAGCACACATAATCTGTCAAACATTTAAGTTTGAAGATGAAGACTTGGCTCTGGGTATAGTCAGTCATGCTGTTTTGATTAAGAGCCATTGCATTGCCAGTGAAATGGACAAGGCCCTAAAATACCCTGTCTAACAAACAGAACAATCATTGATGGTCCTTGTTAGGTAAGGGATCTTGGCAGCACACATACTCTGTCAAACAAGGTTGAAGATGAAGACTTGGCTCTGTGTGTGGTCAGCCATACTGTTTTGATTAATGGCCATTGCAATGCCAGTAAAGTGGACAAAGCCCTAAAC…
>TRINITY_DN5723_c0_g1_i1_1
GAAAAGTGTAAACAACGGAGGAGTTCAGAGCAGGAAAATAGTGTATACAGCGGAGGCATGAAGTAGGAAGAATGCCAGCTTATTTGTTTATGGATTTCAGAACACCCATGACCATTGCAAGGGCGCCATTGCAGTCAATCTGTCCCTGCTTTGAGAAGTACAATTGTTATTTGTTAGGTGTTAGGAAGTTGAAAGTTTGTACATTAAAGAGCAGAAGTAGAGGAAATGGGCACGGGCTGATAAGGTTAAGGGCAAAGGCACGGGGTGATGACGAGGGGCAGGGGAAGAGGAAGGGATTATTATTGGGCATAGTGGGTGCTGATAAGTTATTGAGAATGGTGGCAGGGGCTACATCTGCCCCTCTTGCTCAATACATTGCATCTCCTGCCACTTTTCTTC…
>TRINITY_DN5753_c0_g1_i1_1
CTTTAAATACCTGTCCTCAGGGTCATTTTTTGGACCCTAATGCAAAATTGAAACTTTCATGGAAGATATATGCTGTTAATATGGAATTTACTGCTTCCAGTAGACTTGTTGGGGCTTAAAATCGTTGGGATCTACTACAATTCCAAGGCTAATTACACTTGGATGTTGACAGCAATCTGGCGTGCATGTAAGTGAATCTACCTGCAACTCGTCTGAAATTCTCTGCCAAGCAGGGAGCAATGAGTATACTAGGATGACAAGAAATAGACTTGGCAGTAGTACAAGCAACATGCTGACTAGAATAAGGTAAGTGTATGTATCAAACTAATGAAAGAAAATCTTCTATGTGCCAGAGATGAATTAACAAGATGAATGCTGCGTTCAATGGCCTAATAAGCA…
>TRINITY_DN5766_c0_g1_i1_1
TTAAAGGATTAGTAAACCATGCACAAACAGAATGTCTAATGTATCATAGCAGTGATTTTGGTCTTCATTATTCATTTCAGATGGTGATTTAATTTTCCTTGTTAGTGCTCGGTGGTTCTGGTACAATAATACTGCCTAATTTACAACCTCTTATGGACCGTGATTTTCTGCCTGTCTCTACTAACTACAGCATCGTTTAGCTGTGTTTGCTGGATTCTGAATGTGTAAACTGAAGTCAAATAGAAGTTTGGCCATTTTTCTGAGCAATACGGTGAAGTTAATTGTACCATAATTAGTTACCAAAGGTTTTCTTGAATGTTGTTGTCAATCATATCGAGTGTTGATGAGAACCAGGTCATGTAGAATTTGATATTAATGTCAAGAGTGAAGTGAAACAGA…
>TRINITY_DN5799_c0_g1_i1_1
TTCCTCGGGGTTGGGCAATACCAACTAGGCTGAAGATTGCAGTTCCTAGAAAAGCTGGTTGGGAGGAATTTGTGAGTGTTTCGTTGGATCCAGCAAGTAATGAACCTATCTTCAGTGGGTTCTCCATTGATGTATTTCGTGCTGTTGTGGGAATTGTTGAGCCCCAACTCCAGTTTCATTTCATTCCGTACCCTGAGATCGGCATTTATGCCGACAATTATTCTTATGAAGAGCTCATCATGCAAGTGTATCTCAAGAAATACGATGCAATTGTGGGTGACGTTACAATTACAGCAAACCGAAGTGAATTTGTTGATTTCACACAACCATACACAGAAACGGGTTTAGTGATGGTGGTTCCCACTGTCATAAAGGAGGAAGCCGACAATGCATGGACAT…
>TRINITY_DN5752_c0_g1_i1_1
CAAAATAGTCAATCCTCATTAAGTGGGTCGAACTTGGATGTTGCAGAGGAGTAGTTAAAAACTGTTTAATTTGTGATCGAATAATACTACTGGTACGCGGAGTCTAAAGATACGCGAGAGTAATTTTGGTGCACATCGTGATCTGGGATTTGTTTTTCTTGTAGCAAACCACATCAACATGTCAAGTTTCCGATCTGTGGGAGGAGTGTCAGGACGTGAGAAGCGGAAAGGTCGTAAGCATGGATTGAATGAGCAAAAAAGGCAAGAGATTAAGGAGGCATTTGAATTATTCGACACTGATGGGTCAGGTACAATAGATGCAAAGGAGTTGAAAATTGCCATGAGGGCTCTGGGGTTTGAGATGACAGACGAGGAAATAAAGCAGATGATTGCCGACGT…
>TRINITY_DN5754_c0_g1_i1_1
GAAAGATCTGTGGAGAAGGAAAAGGAAATGAGGAGATTTGAAATGCCACAGAGAGAAGGAGGCTTGGCAAATGGTGGGGTTTCTAATGGTGGTGTGAATAAAAGGCGGGTGAATTACAGAGAATGCAGGAAGAATCATGCTGCTTCCATTGGTGGGCATGCTCTTGATGGGTGTGGAGAATTCATGCCTAGTGATGCAGAGGGAACCAGTGGAGCCATGAAATGTGCTGCCTGCCATTGCCACCGCAATTTCCATAGGAAAGAAGTAGATAATGAGGCCTCCCTCTGTGAATGCCATCGCTCCACAAGGTGATCAATCCATCTGATCTAGGGTTTCTTTATTGCATGACTTTTTTTCTGATGGAGTTT
>TRINITY_DN5769_c0_g1_i1_1
TTGAGTATTCCTTCGGCTTCCATCATTCGTGCAAATGACAATCTGGAAAGTAATTAGGTCTGGCTTTTTACCTCTTCTGTACATGGAGATTAAGAACAAAACAATAGATATTTTGATGGTTTTTTTACCTCTTCTGGCCATGGAGACTAAGAAGAAAACGATGGATATTTTGATGGGATTTTACCTCTTCTGGCCATGGAGAGTAAGAAGAAAACAATGGGCATTTTGGTGGATTTTTACCTCTTCTGTCCATGGAGGCTACCTAAGGAGAAGACCGCCGATCGTGCCGTTTGTAACTTGTTCGGCTACCCCTCTTCATTTCTCGCTCGCTCGCTCTTCGTTGGGTTTCTAGGGTTTCGCCACTGTTCAGTCACTTGTTGATTCGGCCTTCGGGGCTTC…
>TRINITY_DN5743_c0_g1_i2_1
TTGTAGGAAGAGAACATCATCCTTCGAACATATTATATTAGCTTCTTTAGCTTTGCACATGTTCACTAAACCTAGATTAACAACCAGAATCATAATTTTATTTTAGGACATCCATCCCTAAAAAGGAAAGACTTCCAAATCCCCAACAGAGCGTGAAGTACTTTTTCCTTGCGTGGCCCTTCTTTCATATTTTTAAGCACGAAGCCCAGTTGTTTTCTGTTAAAGTTTGAAAAAACAATCTAACCATCTTTTTCTCACTCACTTCCTCGATCTCCAAAACTGCAGCAACAAACAGCGAGGAAAGAAGCAAAAATTCATATGCGGAGGTTGTGAGGCGGATTGATTGAACATGTGGATGTGGGTATCCAGAATTTAGGTGGATTCATTAACCCATATCCA…
>TRINITY_DN5736_c0_g1_i1_1
TTCTGTCTGAGAAGAGTACGAATCTGAGCTTATACAAAATCCTCTGCAACTGCAATGGCTTCCGGCGGAGGACGAGGAAAAGGCAAGGGTGTTAAATCGGTTACCAGGTCGCAAAAGGCCGGTCTGCAGTTTCCGGTAGGAAGAATCGGCCGCTATCTGAAAACCGGCAGGTATGCAAAGCGCGTCGGCGGCGGAGCTCCCGTCTATCTTGCAGCCGTCATGGAGTATCTCGCAGCTGAGGTTTTGGAGTTGGCCGGAAATGCGGCACGAGACAACAAGAAAACTCGGATAATTCCTCGACATATTCTACTTGCAGTAAGGAATGACGAGGAGCTAGGCAAGCTTTTAGGTAGCGTTACCATTTCTTCTGGAGGAGTATTGCCTAATATTCATCAAGTT…
>TRINITY_DN5741_c0_g1_i1_1
AAAAAATATTTCTTTGGCTTTGTTTCTGCTTATTTTATTGATTTTCTCTTCTCCATTATTTGGGGCTCAACCAAACTGGAATTTTACACCAAGAAATTTTCTGAATGTTCTAACTTCTGATCATGGAGGGTGATCTGAGACATCCATGTGAAAAATTGGTACAGCTGTGCAGGGGCGCAGAGTGCCAAGGCTGGGCAAGTCGTCAAGTTGTACATGGGCTCGATTTGCTGCAATGACTTGTTCAAGATGCGTGTGTGCAGAGCGGTTGTCTAGGTGTGCATCTGTTGAAGTTGATCACGGTTCCGTGTAGATTTTGGGAGGGGTTGGAGTCTGGACATCTAAATGTTTTTTCAACCTCTTTTAAGAAAAGAGGTACTTCCTAAATTTAAATTGAGATTA…
>TRINITY_DN5747_c0_g1_i1_1
CTTCTGATGAAAGACATTTTTCAACTCGCTAAGTAATTGTTTTTTGTTTGGCTAATTAAAAACCTCGAGAGCGTGGAAGGTTACAAAACGCCAATTCAGGCATAAAAGAGGCTGCGGAGATATTATTCGCAGCGTGCAGCGGCAAAGAGAGGAAGACGAGAAACGAAAATACAGAGAAATGGCGTTATTGGCATCTTTGAGGAGAACAGGTGGCATTGGCCTCAAGAGAGGTGGACTGTTTACTAGAGAGATCCAGAGCTTCAGTTTACCAGAGCTTTCATACGAATACAGTGCATTGGAACCGGTTATCAGCGGTGAGATCATGAGTCTGCACCATCAAAAACACCACCAAGCATATGTCACTAACTATAACAAGGCTTTGGAACAGCTTGAAGAGGC…
>TRINITY_DN5761_c0_g1_i1_1
CTCTCATGGGGGTTTCGATTTCATGAGGGGCTTCAAAATCTAAACATCTACTGATTTTTTTTTTAGAAAGCTCCCTCCATAAGACCTTATTTTTGGTTTGCCTAAAATTATACGGAGTTTGGAGGATTTTTAAGAAAGCCCCTCCGTTTGCCCAGAATTATACCCAGTTTGGGGTTTTAATCGGAATCTTATAGGTAGGTATTGCCGTGCAGTGTAGTTTTTATATCTTGCAGTGTGAGATGGGGAAGGACTCGAAGGCCAAAGAAGCGTCTGGTAAGGGCAAAGGGAAGCAGGCATCATCCGGCGGAGGAGAGGAGAAGGGCAAAGGAAAGGGTGCCAAGGCTGATGGACTCGGCACCTGCACCTATGTTAAAGCTAGGCATATTCTATGTGAGAAAC…
>TRINITY_DN5759_c0_g1_i2_1
AAGAGGAGCACTGTCGGTGAGTCCAGACTGTAAGCAAAAGCAACATTTATGGAGTTTCAGACTGTAATATTTATTCTACGCTATAGAATACATTTACAGGACTAATGCCTTTAAAAGGTACTTAAAATAGTTGAATCAAACAGTGGATCATTTCGGTGAGCGACAAATAAAAATGGAAGGAGACGGAGATGGAGTTTTCGCAGATTGCTCCTTTGCAGATTTGGGCCTCAACCCTATTCTTTCTGAACAACTAGAAGGTAGAATGGGCTTCAAAGTACCAACTCTCATCCAGAAGCAGAGCATTCCAATCATCCTTTCAGGATGTGACGTACTTGTGAATGCAGGAACTGGTACTGGCAAGACAATTGTATATCTTGCACCTATTATTCACCACATGCA…
>TRINITY_DN5789_c0_g1_i1_1
CGCAAACAATAATTTATTTATTCTTTCGCTCCCATTTTCTAAATGTTTGACATTATGGAAATTGTCGACAGATAGGTATCCAAGCCAAGTAAATTTTATTTGTTTCCATGGCGATTTTCCAGTGACCCGAAATTATGGAGAACGCGAAAAAACATTTAACTTCACAATTCGAGGACAAGGTAAACAATCTGCAAATTATCCCTCATAAATCAGGATCTCCCAGTTTTTACGAAAGTTTCTCAATTCATGGCTTCCAAATTCAGAAGCTCCTGCGGGGTCACGTCGTATGCACTTGGACGGTACCTGCCCGATTGACTGATGCATCTGGAGCACTGTACGCTGGGGTCATTGCGACTATTGTTGATGATATAGGATGTGTTGCTTCTCTATCTGATAGTC…
>TRINITY_DN5760_c0_g1_i1_1
AGCCATTCCTATAATTTTCTATGCCGGTGAGCGCTTTCTGAGATTCTTCCGTGAAAATAACTACAGAGTAAGCATAGTTAAGGTTGCAATATATCCTGGTGGTGTCCTTGCATTACACATGAGCAAACCCCCAAGATTCAAGTATAAAAGTGGGATGTACATGTTCATCAAGTGTCCAAATGTTTCTCCATTTGAATGGCATCCATTTTCCATTACCTCAGCTCCAGGAGACGACTACTTAAGCGTTCATATACGAACACTAGGTGATTGGACTAGAGCACTTCAGCGGATATTCTCTAAGGTTTGTGAGCCTCCTGCTGGCACTAAGAGCGATCCCCTTGCGGCTGATGGTATGTTGATAGCTCATGGAGGAAAATCTCCAAACAGATTTCCCAAGCT…
>TRINITY_DN5791_c0_g1_i1_1
CTTGCCCATCCTTCACAAATCCCCCCAAAATGGCACAGGCATCGAGACCATCTACTCCATGTCCGCCTGAATTGAAGAATATATGTTCTAAACCTCTTTTAATCCATCCCGTTCAAACCAGGGATTCTGAATTGAAAAGTTTCGTGGTTATGGCAACCATAGTTTCCATCTTTAGCGTCTGTTCAATCATCACTGCTATTTATTATGTCTATATACGCAGGTATTCCAACAGTACCCATCGTGGGATTTCACGATCTCATCCATTTTCTCGCAGAGCAGCAGATATCTTCTTTTCGACCTCCGCCAGAGAAGGGCTTGACAAGGAAATAGTAAATTCCCTCCCTGTTTTTCTCTACAAGCCGGAAAATTTCAGAGATGGGTTAAGCTGTTCAGTTTGTC…
>TRINITY_DN5737_c0_g1_i1_1
AGCTCAGGTTTGTAACAAGTCCTTGCAGCTTGAGTTCTTAGCAAACTATCTTGCAGAGTTGACACTCTTGGAGTATAGTTTCCTGCAGTACTTGCCATCTTTAATAGCTGCTTCTGTTGTGTTTCTATCGAAGCTCACTTTGGATCTGACCACAAGACCATGGAATGCTACTCTGCAATATTATACTCGGTATCGTGCATCCGAGTTATGTGATTGTGTGAAACAGTTGCATGAACTACAATGCAATACAAAGAACTGTAGCCTTTCTGCAATTAGGGACAAATACTGTCAGCACAAGTTCAAATGTGTGTCAACTCTGGTTCCTCCAGTCGTAATTCATTCAGATCTATTTGTTGACGTTGATGGCTAGGCTGCATTGGCTAAGTAAAATGCTTCTGGG
>TRINITY_DN5781_c0_g1_i1_1
GCCCTTTTAGGAAGCTCCCTCCATAGGATCGCACTCTAACGATGTTTCCAATGTTTTCCCTCGACTTATTTGTTTTTTAACACAAGACGAGATTATTGACATTATTTGAGGTTTTATTCTTAGATGTGGGGTTGTTCATCCATTCGTAAAGAGGAAGGCACAATTAATTTTAAGCAAGTTTGCAGGCAGTACAGATGCACAATTTGGATTACTGAAGATAAGGTATAAGATGGAATTCCTAACTTGCCATACAAATTCATGTCAAATTTGTGTTCAAAGACCTTGTTAGTAAGGTTAGCACCTTGTAAACATGAGTCATGTTACTGGCACTGTAGCGACAAATGCAACTTATGTGGAAGAGAACCAGACAAATGCAACTTATATGGAAGAGAACCAATG…
>TRINITY_DN5705_c0_g1_i1_1
AGCCACTAAGCGGACCCCACAGAACATTGTCTATAGATTCGTAGGCAAAAAGAAATTGGTAATTATCTCCAACCCAGATAAAGAAACAATATGAACACAACAATATAAATTAAAAAACACAAGCAAAATTACATATTCGTCTCTTCATTAACTCAAAAAAATTGAGATTCCAATCTCCAGACAGCCCTGGAAAGCCTGATTTATTTATTTGTTCTTGTTGTTATTGTGTTGAATCAAATCCGGTCATTTTTTTCCTCTGAAAGAAATTTGTATTTGTTTTCAGAAATTCCCGTGTCAGCCCTATATATATTGGAAACCCATGAATCAGACCCTATAAAATTTGGGATTTTATCATTGTGAAACCAGAAATCAATGGGAGCGGGATCCAGCAGCAGAAGA…
>TRINITY_DN5704_c0_g1_i1_1
TACTTGGAGAGCATGAGAATCCTGATGAAGAAGATGTTGAAGCACTGTGCAAATTGATGAGCACTATTGGGCACATGATTGATCAGTCAAAGGCCCGAGAGCACATTGATGTTTATTTTGAGATAATGACCAGATTATGTAATAATCCAGAGCTACCTTCTAGGCTGAGGTTCATGTTGAAGGATGTGATTGATCTTAGGAAGAATGGATGGCAACAAAGGAGAAGAGTAGAGGGTCCAAAAAAGATTGAAGAAGTGCATAGAGATGCAGTTCAACAGCGTCAAGCACATAGTGTCCGTTCAAAACGTGGGCATGCAAGTGGTTCTTCAGGAAGAAGGATCCCTACACTCAATGACTACGCTTCATGGAAATCTACATCCATGGAATTTTCTTCATGTC…
>TRINITY_DN24492_c0_g1_i1_1
AAGATTATTATTAAGATCTTTAAGATACTATTTTAACCAAGATCTGTTATGGCATATTAATAAGACTTGATCTCAAAACTCCTCTAACGGCTATCACCGGATCGCTCAGTCTATAAGCGAGCTATTAGAGTTGAAGACAGGGTTCCTTATGGCTTGAAGGCAGTGCGCTGCTTGAATGCCGGAGGGTTTTTTATGGGTAGTGTTGTGGGTGTAATGGCAAATCAATTTTGGTGGAATCCGACTTGGCCAAGGTTTGAATACTTGATATTATTAAAGTGAAAATGCCCCAATCTGTGTTATTAGTTCGCTGCAGCATTTTTTGTCTGTATGTAAT
>TRINITY_DN24490_c0_g1_i1_1
TAAAGGTCGGGTTCGCTTTCGGACAGAAGAGAATTTTTATGAAAATCCATTTCCTGAATGCATTTGTAGACGGCATCCTTCTTTTTAGAAGGAATTTTCAGATTCTTCAGGACTCAATTTATTCTTTAATATAGTTTGAGAATCCCTCTTGATATTTCCCTCGCTCGACCTTCTGTAATGAATCTTCAAGTGTTTTCAAAAAGTTCAGGACCTTTGAGAGCTGGAACCAGTGGAGATTTTTCCTTTTGCATTGGATGACACACCTCAGTTAACCAATATAAGTAACACGAGGAATACTAATCATGATCTGAAGTATTACAGAGGAATATTTAGCCTTAAATTGGGTGAGTTTCTTGAGGCAAAATGAAACCTATGTTTACATGATTGCTGGAAAAGTAA…
>TRINITY_DN24434_c0_g1_i1_1
CGCCCTATACTACTGATTATCTCATTGTATTTCTATCCTCGTGAGATCTGATCTGAAAAAGGCAAAAAGCCTGAGGATTTTGTCTCAAGCAATACGTGACTGTCTTCAACTCAAGTGACTCATGAATTACATTCATGCTAGCTAACTGACAAACACACCCCAAGAATTTGGGGAGATAAGTGACTGCCCGAATCCTTATTTAACTGAAGCTGATTCTTATTTAATTGAAGATCAATAATGGTATAGTTCAATTGCACAACTAAAACTAGCAGACTAACTAGAGGACTAACCAAATCTAACAGCTGGCAGGATCCGGTCAATCCCAATCCATGCTAATTACCAATAGCTTAGTGCCTGCTGGTCAAAGCGGAC
>TRINITY_DN24482_c0_g1_i1_1
TTTTCTTCGGGTAAGAGGTTTATCGAAAGATGCCACTATAGGACGACCGATTTTCTGGTTTGAGCGTTTGAGCGTTTTAAGAACAGGAAACCCTAGCTCTCTGGTTTTTTCTGCGAATCTGATCATCTTTGCTGACAGTGTGGCGGGCTCGGTTCCTATGGAGCACCAGCCCCAAGGGGAACGGTCTGCAGAAGTGCTTAAACCCCGACCCAAGAACATGAAAAAAAAAGCTAGAGATCGCGGCGGTTCTGAAACAGACAAATCCAACGTGGTAATGGACCCCCCCTCGAAGGATGTGGTTACCCAAAACGCCTTGTCGACTGGTGTGTCAGCTGGAGGCCCAACTCAGCTTCATTCTGACCCACTGAAACACACAACCCCTTCTTCAAACGGGATTTT…
>TRINITY_DN24464_c0_g1_i1_1
TCATTTTATCATTTCGGATTGGAAATTTTTAGCTTAGATTATGGATTATGATTTAACGTGGGAGATTATTGATCAACATCCGAAAACAGATTTTAATCATGGTTTGTTGGAGTGGTTCTATGAACAGGCTGATGGTTTTATTTTGTGGTACTTAGTATGTGTTGTGTTGAGGTGGGTTATTTGGAAAAAGGTGGTTCAGGTTCAGTTCATGTAGGCTTACCGTTTGGATTGAGAATTTTGCAGGATTATTAATTGAGAGCTGGTGACATTTGGGGCTCAAATAATAAACCTATTTATGGAAGCGTGAATTATAGGTTTGTCTGCAGAATTCTTTTTGAGATGGTATAGACACCAGGGATCTATGCTTTTTCACGAAGCCAGGGATCAAAGCTTAGCTGC…
>TRINITY_DN24469_c0_g1_i1_1
TTCTTCTAGCATATTAAGTTTGTTCTCTTAATTTCATGAGAGTGAGGGATGACAATTATGGCTTTGAACTAAATAAATACTTCACAAAACATACAGAGTTTATCTAGAAACACTTGCATGCTATATGGACTGTGGAAGACTCATGCCTACTTTTATGAATGATTGTTTATGAACTTCACATTCCCTTTTATGAAGACTGGCAATTTTCTTGTCTATTAACATTATATTTTATGATGTTAAACATCCTCCTTTGTTGCGCTAACATCTCAGAGGTGTTTGTGAGCTTTGCCAGTGTTTCCTTGCCTCCTGATTATTCCTAATGGAAATGTTCGAAATATGGAAGCTGGTTCTAAATACTGTGGCATATACTTAATTGAGGACTTAGTTCCACATCGATAT…
>TRINITY_DN24445_c0_g1_i1_1
TAAGAGTTTTGCAGGTCCGATCGTAGTGCTTAAATTCGTTGCAGGGACCTCGTTGCTTTTGAAAAACCTTTGATTTTAGTAACAAATCGCGAATGCCTCGGATAACCCCTTGTTGAGCTGTTTTAACTCAAATATTCCTCGTCTTCTTTTAACTTCAATCAGGCAAAATTGTATAATAGAAATGTCAAAGGGAGAAGTGAAGAGTGAGATTGTTTCTCTTTTAGATGGTGGTCTGACTGAAGGAATAGATGCAGTGGATGGCGTAAAGAGTGCAGGAAAGAAATACTTTCTGCCAGGAGAATCGTTCAAGAGCTGGACCAATTATGGAAAAGCTCTTTGGCAAACGCCCCAGCGGTTCAAGGACCGTGCGCTTTCAAGGGCAGACGAGATGAAAGAGGT…
>TRINITY_DN24474_c0_g1_i1_1
TAACAGTTTCTATGAATTAAAACTCGCTACCATGTATGCATTAAGTGGAAGTATGGAGAATGCACGTCAACTGTTTGATAAAATGCCTCAAAGAAGCGTTTCTCTCTGGAATGTAATGATTAGAGGATATGCTTGCAATGGGCAGTGTGAGGAAACCCTTAGACTGTATTATCAAATGCAAGATACAGGCGTACAGCCAGACCGCTATACATTTCCCTTCGTTCTCAAGGCATGTGCTGCTCTGTTAGATTTGCAACGGGGTAGAGATATTCACCGTGACATTGTTAGGTTCAGATTGCAGTCTGACGCTTATGTGGGTACTGCCCTCGTAGACATGTATGGAAAATGTGGAAG
>TRINITY_DN24423_c0_g1_i1_1
TCTACTAAGTAGCGCTTATGGCTTAAAGAATGGGAAACATTAATGGTATTATTATCACCACCAAATGAAGTATAACCCATGCTAATAATTAATCACTTATTAGTATCCACTAAAGGGTGTGATTCCATCGAGAGTTAAGTACTAGGATTTGTTAAAGAATAACGAAGAGATGCAACCCTTCACCCTCATATCCCCTTGATACATATTAAGAGGCATCGATGATGATTCTAGAGGGGGTAACCTTATTGGTCAGACGTAGTAATGGAAATAGGGAAAAAACTCAGATAAGGAGATGTACGACAGAGAATAGGAGGGAGGATTGGATCAGAACTATTATTAAATTACAG
>TRINITY_DN24491_c0_g1_i1_1
TAAGACCCTTTTTTAATTCCTCTTTGGGAGATAAAATGCAGGCCATACATGGGGTTGGAATCTTCGACATGAAATGCTTCTGATCTCCACTTTTAGCCTTCAGGCTTGATGCCAACCAACACTATTTCAATCATCTTTTTCTCCACCTTGTTCACAACAGCCACGGTTTTACCTTATCCTCCCCCATCTTATTTCCTTTTGCTTGGCAGACATTTGATATGGCCTTTGCTGTGCCTTAATCTGCCATTCTGCTTGCCACAACTGCCTGCCCCTGCCTCTTCAACACAGCAACCTTCTCCTCACCCTCAGCCGCAACAAGGAGGGATCTCACAACTTCAGAAAACTTAGGTTGCGAGGGGGAATGTGATACTGTATGCACTTGGAGAGACTTTGACATGA…
>TRINITY_DN24406_c0_g1_i1_1
TTTGTTTTCCCCAAATGCCCCAATCACAAATTCATCGCTATTTATCTGAAACTTTTAGCTAGCGTTGGCATATATCTTTTAACAATCAATATGTAAACTGCGAGAGTAGGATTCTCAAGTCTGTCTAAAACGGAATTGAGATTCAAAACATTCTGCTACTGATAGCTTCTCCTAAACTTTTAATTTATGGCTTCGAATGCATTGATTCCCTCTTTTACAAGTCAATAAATCTAATTTTTTATTAGACTATATTCCTTATCATTCTCACATGCTGATATGGAGTTCAAATAGGCGAATTTTCAACTTTGTGGATGGCGGTTGTACAGATCTCATCCCTTCGATCTCAGCGTCAAATAGCCCAAATTGCAGTTCTTTTCTTCAAGCTATGCAATTTACAGC…
>TRINITY_DN24456_c0_g1_i1_1
GCATTTGGATTTGATTCCGGTGAGATATCAATTTCGGTATTGTTCCGACATTGATTTGTCCTTACCGTGTTGTTCTTACAGACATCGATTTTGGTATTGGTCTGGTATTGGGTCACATATCATTTTCGTGACTTGCAGATCATATGGGAGTGTTCTTTTGGACTTGGCAAATGCTTGTGGACATCCGCTCGAAGTCCTAAACATTTTTGGAGGTGTTCTTGGTGATTTTGCCGATGAGCTTGTGTTTACACATTTCTTCATAAACTGGAGCATTTTGGCTGACTTGATTAAGTTGTTGAGGCTTGCGGATGATATAAAGGGGAAGAAATTTGGAGGGGAGAAGATCCGTGAAAGATAAGATTTAGAAAAGATGTAGATTCCAGAGGTGCTAAGGTG
>TRINITY_DN24404_c0_g1_i1_1
AATTTGGAAATGCTCATACCCTAAGGTTTAAAGGATAATAGATTTAACTGCCATAGCATTTCTGGAAGCAGCATGGCTCGCGATGTGGCAGAAGTTGTAGAGACATCAGAGAGGGAAGGTTTGTCACGGTTTGGGATTTTAAGAAAATTCAGAAATTGAGTAATATACAAAAATGTACATGTCAGTAACAGCAGAGCTACATTTTAAAATGAAAACTAATTTTATACAATAAAGTAATTACATATGATTAGGATAAAACTACTGGAAGCCACACCGGCAGTTCCATTAATCCATCTGTAGGAAACTGAACATATTTT
>TRINITY_DN24472_c0_g1_i1_1
ATTGTTCGGCGAGGGAGAACTCTTTCATCCGAGGTTGCAGCAAGTTTTGATTTTGAAAACAAAGTTATCCCTAAGTTGGCAGAGTGGCCCAAAGGTAAGAAAAAAGGTGGCGAGGACAATAAGAAGACTACATTTTTGACAAGAAGAGGGTTTATAGAATTTGCAATGGCTTTTTTGGAAGCCAGCACTCCGAGTGTCCTAAGGCACGTGCTTCGGAAGCAGTCTCTTTATGGTGGTGTTCTGCGTGGGCTAGGAAATGATGATGAAGAAACAATTGTATATGTGCTTGGCATTATGCGAGAAAAGGTGTTGGGTGCGAGCTCCATGGTGCC
>TRINITY_DN24417_c0_g1_i1_1
CACAGAAACACACATGAACAAAATAGAACACATCACATATCCTGGGAAAACCCTCCTACTTGAGGGAGAAAAACTCAGCAACAATATCTCTTATATATTGAAGTAATTTGATTACAATAAGACCAACACACAGCCAATTATGAGGCCACTCACAAGGCCGATCTGCAACTATAATATTGGCACGGCTTGACATCATATATCGACTTCCTTGAGACAAGTATCGAACTGCTGAAGATGAATGAACTGTTGAAGGAGAGCGATCTGAATGCAAATATATTCAGTGTCCAAGAGTGAGGTTGCCTTGTGCCTTTATATGTGTATTGTGCCCCTACACAGGAGTCC
>TRINITY_DN24427_c0_g1_i1_1
CCAGGTGGAGAAGGAGCTGCTGCGCGTAGGGCAACTCCTGAAGGACCCCAAAGTGTCTCTGGCTGTTCTGAATCCCTACATCAAGCGCACCGTCAAAGTGAAAAGCCTAAATGACATCACGAAAAGGGAAAAGTTCTCCCCGCTGACGGCCAACCTCATGAATTTACTTGCTGAAAATGGTCGCCTAGGCAACACCCAGGGTATCATCTCTGCCTTTTCCACCATCATGAGTGTCCACCGCGGAGAAGTGCCATGCACAGTGACCACAGCATCTCCTCTAGATGACGCTGTTCTCTCTGAGTTAAAGACGGTGCTGAAGAGCTTCCTGAGTCCAAACCAAATACTGAAACTGGAGATCAAGACTGACCCGTCAATCATGGGCGGGATGATTGTCCGAAT…
>TRINITY_DN24458_c0_g1_i1_1
GTGTTTGTGACAAACTCCCTTATAGACATGTATGCCAGGTGTGGTAACTTAGAGGTGGCAAGACAGCTTTTCAATAAAATGCCTGAAAAAGATTTGATTTCATGGAATATTATGCTCGCTGGCTATGGACTACATGGACTTGGCAAGCAGACATTGGAGCTTTTTGCACAAATGCAAGATATTGGAGTGGAGCCAAACAACATCACCTTTGTGCATATTTTGTCTGCATGTAGTCACGCTGGTCTTGTAAGTGAGGGCTGGCAATATTATGATTGCATGACTCAAATCTATCAAATTGAACCCAACATGGAGCACTATTCGTGCATGGTTGATCTTCTTGGCCGTTCAGGGCATCTAGATGAAGCTGAAAGATTCATCGAAACTATGCCTGTTAAACCT…
>TRINITY_DN24431_c0_g1_i1_1
ATAACGGCTGTGCGGTTCATAAATGGGAAAAAAATAGACTTGGTTATTTCTGTGTATCCGAGTCTCCCTTCCTTGTTTCGTTTTGTTTAGTACATCTGTACGATCTAACTAGCTTATGGGTGTTATCTATGTGATATTGATTAATATACGAGCTATTTTATCCACTGACATCTTGCACGGCAATTATCTCAACTAACTTTGTTGGTTTTCCTTTGTAGTAAACAGTTTACCCTCTGTGGCTTGTGGTTGTTATCCATGTGATGCTGGTTAGTTTATACATATTATTTGATTCAGTGGCATATTGCAAATCACCCATCTCAGCCAATCTTGTTGATTTTAGTCTGTGCAATAAAAATGTATTCACTATCTAGCTTGTTTTTGTTATGTCTGTGAT
>TRINITY_DN24452_c0_g1_i1_1
GCAAAAGAAAAATAATGAGGGGATCCAAACGCTTTTGCCTTATTATAGATCTTTGAAAGCTGAGAGTTAACCCTCTGGTAGAATAGATCTTGATTTGTATTTGTTGATGTTTGAAGCTTAAATTTTAGCCTGTTTTTAAAGGGGGGTTAGGATGTGGTTCAATAGAGGGATTTCAGGATCTCAGGATGTGGTTTTATGGAGGTTTTTCAAGATCTTAGGATGTCGTTTTATAGAGGGATTTCAGGATCTATTGTATGGTATAGGGGGTCTTTATGGGATAGAAAAATCTATAAAGAGGATAAATTGGAATCTTGTCATTAAATATAGTAGCCCTGTATTTAAATCTCAATTTCTAGTGGGTGCCATATTTCTCTCCAAATAGTTACCACAAGCCTATAA…
>TRINITY_DN24489_c0_g1_i1_1
CTATGGTCTGCCTCATCCGTGTGGTTCGCAGAAAGCAGGAGCGTGCGCTGCGCACTGTTTGGAGCACTGCGGATGACAAGGAGCAGCTGGTGAAGAACACCTGTGTCTTGTAGAGGCCCCAGTGCTCAGAACCGGGAGTGACAACTTGTGCTGTTTAAAAAGAGAGCAACTGCTTGCGTCTGAGATCATTAGGGGTTTGGTCTTTGTTTCCCAGTGCTGTTGGGCTGCTTAGGGCCTCCTCTTGACCCTGTCCTCCCACAGCTCCCCTGCCCTTCCCCATCGCCTGTCTCCTCTAACATCACTAGGAAGGAGCCCCATTCTTGTAGCGGTCACTGTTTGTT
>TRINITY_DN24429_c0_g1_i1_1
CTACTGTATGCTATTATTGTTTTTTCTTCCATGAGATTTAGAATCCTTAGCAATTTGAATGCAACTTCTATCATCACAATATAATCTCATAAGTATATCATGTGCCAAACTAAGATCTTTACCATGTAGCTTCTTTTGTTGCATGAGAAATTGCCCTATACTCTCTTTATTGTTGGAAAGTGCTACTTTTTCCTATTTCATGACACAAAAACGCTGTGGAACATAAGAATATATCACGTAGTCATTTTTTTGTGCCAATATTACCTCCCTATACTAAATCACAGTACCATGTTAACTGAAATATTTTATCATTACCTGAACACTTATTATTATGGTCAAGTGAGCTGACCCCT
>TRINITY_DN24459_c0_g1_i1_1
TATTAACGTCTGATACAAAAGCCAGATTTAACCAAACCCATGGGAGGTGGTTAAGCCATGTTACGAGTCCCCAAGGTGGTGACCACCAAGTCAATAATCTCCCCCTTAGCACCCGTTGAAGGGAGACTCAAACCGGTGACCCAAGGCTTTGATACCAATTGTTAGAATTGTTTGCCGTTGTGCCAAAAGCTCGAACTATTAATGCTCGATACAAACGCCGGATTCAACCCAACCCACGGGAGATGGTTAAGCCATGTCACGAGTCCCCAAAAAGGTGCTGACCACCAAATCGACAATATTAATATGCACTTTTCTTTTCATAACCGGCTC
>TRINITY_DN24420_c0_g1_i1_1
TACATATCCTGGCATAGCAAGCGGCTTTTGTGATGGGAGCAGGATTCTAGAAGGCCCAATAAAGTACCCTTCTCGCACTTCTGCTGGTAGACGGAGGAAGATGTATGCGTGCGTGGTTAACGAAGAAAGTCTGTCAAACTATGACTCGTGGATGCCATCAAGCCATATGTGGAAGGATTGTTCAGTAAAGAAGGCCTTTTTCATGGGAGTGAATGAAGGCGAGGAATGGAAAATCTTGCACATATTGCAAAGATTATTCGCTCAACCATGCGTTGGCACTACTGAATATCACGAATACGTCGAACCAAATGTTGGGTGG
>TRINITY_DN24410_c0_g1_i1_1
AATGCTATCAACTTCTGCAATAATTGACTATCCAAAAATAACAGTACTGGCATCTGTCCTAACCGATGACATATCTGACACTTACTATAAATAGTAAGTATGAACAAGATTGTCCAAAATCCTTCCGAAAAGTGTCAGACAACTCCAATAACTGCTCTAAGCTCATTGGCAACAATGCAACCCCTCTCTGAACTGACTGACCAACCTAGAACGGATAGTGCCATGCAATCCCTTACTATAAATAGCAACTATCAATGGGACCTGCCGAAACTGTGAACTGAGCTCATCGGCAAATTAGGAACAATCTCTGTGAACTAGAAACCTACTAGAAATCCTAGAAACATGCCAACTCTATTAGGAATGGAAGGCATAAAAATGAGGACATTACACTAAGCAATA…
>TRINITY_DN24484_c0_g1_i1_1
ACCATTCCTGGTTTAGACCTGAATGGGGCACAATAGCTTCCATAGTTGTGTACTCATTTCTGCTTATAGCTCCAGTTCTATTTGCTACTGCGGAGGAGAATTTCTGAATTTGTGTGATCTCATAATTAACCATTCTCAGTCCTTGCCTACAGCTTTGGCTCCTGCTTTCTCTCTAGCATTTTCCCCTCTGATTCCTGCTATGCCTGTAATTATATCATCAGTGATCCTCTCATGCTGTGTATGTCCAACAGGTCATCCAACTTTTACTTCTCTCCCACCAGAGTGGTAATGGGGGAGTTTCTTGATGTGGGTTTCGGATCATAAGTTATATTTCAACTTGATTTCGATGATCCAGTTAGTCATCACTTGAAATATGGAATGGGATGTTTCTCATCATTA…
>TRINITY_DN24498_c0_g1_i1_1
AAAAGAGGAAAATCGTGGCTCTGGGGATTCATTTTTGATTATCGATTTTGTTGAAACTTCCAGCTCTGAGCTTCTCCAGCCTTAGGACGTCTCCCCTAATGGTTGCATGATGGTTTGGACAGAAACCTGAACTATCCTTGTTAACAGCACTCCACTCTCATCATCCAGGCATGAGGAATTAGTCACAGAAGTTTGCAAACAATCAGCCAGAGGCCATCGAACTCTACAGGGTTATTCTCTTCAGCTAGATGTCTTCTTCTTCCCTACCACAGCTGCTGTACAGCATCCGATCTGCTTCAGAAAAACCGTGGCATGCATTAAATTGTCCGAACTAATATAAAACCCCACGCCCATGCTGAACCAGCTGGTTTCATGAAGGGTCGAAGATAGTTGGAGTGG…
>TRINITY_DN24424_c0_g1_i1_1
CTTTATTTTGTCTGCATAGAAACTTAAGAAAGTAATTTTACATTCAATCTCATTTCTGTTGGATGGCATCTGTAATTGGGGAAGCTGTTGTAGGAAAAGTTTTTGAGATAGCCGTTGAGATGGCTGTTCAGAAACTAAGTGATGAGGCAAATCTTGTGAGGAATTTCAGACAAGACTTCAGATGGTTAAACAAGAAACTCACATATGTGAGGGGTTTTCTGAGAGATGCTGATCAACAGTCTCGCCATAACGAGGGTGTCAAAGAATGGCTGGAAAGCATTCGCGGTTTTGTATTGCATGCAGAGGACATCTTTGAGGAATGTGCTGTACAATCCATGTATGGAGATAATGCTCAATCTTGTGGGTTGAGTCGTAATCAATTGATTTTTCGCTGGAGTA…
>TRINITY_DN24467_c0_g1_i1_1
ACGAAATGGAGTTTGTGTCCCAGGTTGAAAAGACCAACAATACCACCACCAACAACAACACCAACGCCATGTTTATGAGCACTCTCGATCGTGGGTTTGAATTTTCCAAGCCCCCAATTGCCCCTTCTGATTCAGATCGCTCCCAAATTGCCCTGGAAAACTGGCTTCAATTGTACCACAGGAATCACTTTTCCCAGAGCAACGATCAGGCCATGCAGATGGGCACTAACTCGAACAATGGAGTCCTCAAATCGAATGCAGAGCTAAGCAATTCCACTGTGGTTACTACAAAAACTATGCCTGTTGGGTCTCTCTGTGTGAATTCTGCCCCGACAAAAGCTAGCAAGAAACGATCAAGAGCCTCTAGGAGAGCACCCACTACTTTGCTGAGCACCGATA…
>TRINITY_DN24486_c0_g1_i1_1
CTCTCGTTAATGAGAATGAAGAATGTAGGAGTTGAAATGCAATTGAAGATCCAATCTGTCCGTATCTTCCCAAAACAAAATTCTATAATGTTCATTAAAAATTGCCAACACATTCTATCATATCCTTAACTTAAATCCAAATTGATTACCATTCTCTTTTGTTTTGATGATACAATCAATTGTATTATTTCATGAGCAATAATGTTGCCATCTTGAAAAACCACCAACCTCTCTTCTTCCTCTAAGTAGGAGGCATAATACCTAGATTAACTTCCATCATAACCAACTTTGGGTTATAATTCAAGGGACAATATTGATTTCTC
>TRINITY_DN24439_c0_g1_i1_1
GTGAACCTTAGCATTTTCTTGGAGATGGTAATCCCAATATTACTTTGACTCAAGTGCGCTTAACCATGAAATTTTTCCTTAAGATAACAAGTTAAGTGGGCTCGATCTTGGAAGAAACTTCATAGCAAATTAAGCAGTTTTGTTCTTGGAGAAACTTCATAGCAAATTAAGTGGGCTTGATCTTGGGGAAAACTTCATGATTAAGCACACTTGGGACGAAGTAGTACTCCGATAGATGACCTCTCAAGAAGTCACAACACTTCACCCTTGTAAACTACACCTAGGTGTAGTGAGTACTAAGTGGATTAATAAAAGACAGTTTCATGTAAATCACATCAATAAGTTTTTGAAATTGAATTCTAGTGAAAACATCATAATCGCTA
>TRINITY_DN24400_c0_g1_i1_1
TTTTGAGTACACTTTGTTTCATGTAACTAGATAACTGCTTTCATTTTCATCTTTAATTGTGAATATAATAAGTAATAGTTTTGCATGGCATCATTGTAACCTTAAGATCAGGTGACTGCTTTAACTTGCTTTCACTCTCATCTATTATGGTTAACCGAACAATAAATAATCTATAGAGAAGATGGTTTGTACAAGTTTGATTTTAACTGATTATCTGCTGACTCTGGACTTTGCGCAATCACCATAAAACAGTTACTTTATTTTGTAGGGATTGATTACTATAACAGGTAAGGTACAAGATTGCAATTATGAATGCCCAAAGAATATATTCGGTTTTCCCTGCTGAATACAT
>TRINITY_DN24436_c0_g1_i1_1
GTTTGATGAATATTGATGGTGCGCATGATTTCACAAGCCGAAGATGCACGCATGATAGCCATCGCGAAATGGTGAAAGATAGATTACAGTTCAAGTCCTGCTGAGGTGGTCGACACGTGGCGAATGGATGACGTGTCATCCAAGGTGGTGGTGACGTGGCATATAGTTGGCGGACAAGTGGCGGGTCCAAGTGAAAAGACGGCTTGTAGGTCCCGATGATGTGGTGGACAATTGGCGGTCATGTGGCGGATGGATGAGGTGTCATCCCAGGTGGCGCCTAGTGGATCCCATTGATGAATCGCAAGTCACCATGTGGCAGGATGTCAGGA
>TRINITY_DN24470_c0_g1_i1_1
TGCTTACCGCATTGGTAGAGCGATGGCATTCAGAGACTTCCTCATTCCATTTGGCGACTGGCGAGGCGACAGTGACTCTAGAGGATGTATGGCGCATCCTCCGCATTCCTATACATGGGGAGATGATAGAGTACGACCCAGTGACAGGGAGAGACGCGTTATGCAGACTGTTTGAGTGTGACGCAGAGGATCTAGACATTGTCGAGAGGGAGATTCGGTGGGAGACTATGGCAGCCGAGTATGAGCAGCGATGTGTGGTGATAGCAGTGGTCATAGCATGTCTTCTGGCAGGTGATAGACGAGGACATGGATTCCCTATTGGTTGGGGAAGAGTATTAGAGCAGATGGTGACAGAGGGGACAGTGTACGCATGGGGACCATGTGTACTTGCTATGTTGT…
>TRINITY_DN24422_c0_g1_i2_1
TTCATTTTGAAACTTGCTTTCGAAAGGAATTTCAATATCTGTAAATGAAAATATTCTCATACTATAATGTCATTGTGGTAGAAGTAGACTGAATAACACTCCACATTTTCCACGATTCAACCACAATCATAAAATGCCATTGCCATCCACTACTCATCTCAATCTCCCAGCATTATGGTTAAGGAGGTGCTGGACATTCTTCTTGTTACACACAATCCCCCTGAAAACTTCTCTACATATCTTCAACTATCGCAGACCTGTTTCCTCAAGAACGCGCTTTCACAAGGGAAAAAAATGCACTCTTTCATTGCTCACAGGCGATTTGCATTTGCTACAAGCACAATTTTTCATAATAAGCTTATTCACATGTATGTCAAGTCCGGAAGTTTGG
>TRINITY_DN24477_c0_g1_i1_1
TAGTTTGGAATTTTCCCCTATAAAAAAGGTTACTTCAAAAGGGGCCTTGTCAATTTGTTTAAGGTAGTTGTCCGATATTCTCTGTGAAAATCAGTTTCCAACTTTCCAGCAATTAACTGGATAAGATTCTTTGCTTGGGCCTTGGGGACCTGCCCATAGCAATACATTTTTTAGTGATATTAAATACCAGTGGATAAATTGTATAAGATGTTTTGCCCTGAATGAGATCAAGGTTCAAGAACTTGTAGGGTTATTGATGATGTCAACTCAAAGGCATAAAAATTGACCAACGTTGGGGAAAAAGTTAAATGTTTCATGGAATCATCTCACTACAAATGGATTTCATGGAATCATCTCACTAC
>TRINITY_DN24440_c0_g1_i1_1
TCTTAGTCACCTCCCGAGTCCAAGTTTATCCAATCGTCTATTCTTTCGTTTTTGTCATGGTTATTACGAGATTTACAGAGAGAGACTGAATAGACCCTGTTTCCCCTTAAAAGATCGAACGTACGAGCAAATTTAAGCTTTGTTGGTTGAAGAATCCAACAAAAGCGTTTTGTAGCAGACCAAGAAAAAGCTTGGGGCCGCTTTTGATTCTATTGATTGCCAGCCCTCTGAGAAGGCTTGCCCACATCCTCAGTTATGTCTGTTTATGCCTAGAATCTCTTTTTTCTAAAGACCCAAATGATCTTTCATGTTAAAATAGGCCTTGGCCTCGGCAGAGTGTGAATGATTGCTGAAGTGAGAAGACATGAATGAGAATTCATGGAACATTTCTCCCTCCAG…
>TRINITY_DN24443_c0_g1_i1_1
GTAGGTCTACAAGACGCTACTTCCCCTATCATAGAAGAGCTTATCACCTTTCATGATCACGCCCTCATAATCATTTTCCTTATCTGCTTCCTAGTCCTGTATGCCCTTTTCCTAACACTCACAACAAAACTAACTAATACTAACATCTCAGACGCTCAGGAAATAGAAACCGTCTGAACTATCCTGCCCGCCATCATCCTAGTCCTCATCGCCCTCCCATCCCTACGCATCCTTTACATAACAGACGAGGTCAACGATCCCTCCCTTACCATCAAATCAATTGGCCACCAATGGTACTGAACCTACGAGTACACCGACTACGGCGGACTAATCTTCAACTCCTACATACTTCCCCCATTATTCCTAGAACCAGGCGACCTGCGACTCCTTGACGTTGAC…
>TRINITY_DN24426_c0_g1_i1_1
CTGGACATCTGTTGAAGTTGACAAAAGGATAATCTATTGATGTTTATCTGTTTTATAAATCTGATATATAGCTCAGTAGTCATTACCTTGAACAGATTGAACCTGCCAAAAGGTCAAGTGCAAGCTAGACTTTGTCAACGAAAATTTTCTAATACACCCTTTTCATCTTGAAATGGTATTTGCAGACCTGTTTGTGAATTTTGATGGAATCATTCCTTAATGATACAATGGAAATGATTTGTATAATGTTTGCAAATAAAAATTCCATATTGATATAGTGGCCTAATTCCTATAAAGCCTGGAAATATAAGCTTTTCCGAGCTGGAAGATTCAATATGCCCATAAACAGCTAAATTTTCCATAGTTTTTTAATTTTACCTTTTCTTTTTATATGATAAG…
>TRINITY_DN24441_c0_g1_i1_1
TATTGTTAACGCCTGGGCTTTTGCAAGAGATCCCTCTGTGTGGAATGATCCTCTGGAGTTCATGCCAGAGAGATTCATGGGAAAAGATGATGATTTTGTGAAAGCCAAGGAGTTTTTTGATATGGTTCCCTTCGGAGCAGGACGGAGAGGATGCCCCGGGGCTACCATGGCCTTCTCCATCATGACGCTTACCATTGCTCAGCTCGTGCACTGCTTTGATTGGCGCGTGGAAGGAGAGTTGGACATGACTGAAACCTTTGGTGCCACCACGCCCAGAGAACATGAACTTCTTGCCTTTCCGACCTTGAGGTTGCCCGCTTGCCCTTGATCTACCTTCTCCCTTTGAATATGGTATACTATTTAGTAACCCAATCTCCTTCCATCAATAAATATATGTAG…
>TRINITY_DN24494_c0_g1_i1_1
CTCAAGGTATCGCAGGGTGGAAAGACAATCTGCCTGAGTGGCTTCATGGGAATGGACATACCCCCTCCCAGTGGGCCGCTCTGGATCCTGGGCGATGTCTTCATTGGTTCCTACTACACTGTGTTTGACAGAGACAACAATAGGGTCGGCTTTGCCAATGCTGTCGTACTCTAACTTGCTCCTTCTCCACTGTCAGGGAACTGGATCAGAGTCCAGTAGAGGAAGCCAGCCAGCCCCATCCCTCCACCTGCCCCACTCACACATAGTCACACTCGCTTAGTGTTGCTGGACCCTTGGGGGAGACCTGGCTGGAGCTTGTCCAGCTGTTCTGTTCTGTGGTTCCTCACCCTGGGTTCAGATTGCTGCCCTCTGCCTGTCTGAAGGAGGCCAAGGCCCAC
>TRINITY_DN24446_c0_g1_i1_1
GAATGAGCAAAATAACTGTTGAATTTCCGCAAAAGCTGTGCGAGGCAAGTGATTGTGAGGGAATACCGAAGGACTCACGATGCTTTCACTTTCTAAGCGAGTATTCTGATTCAAGAAAATCAACAAAATCAACGGCAAAATTATCAATGATGCGTGTGTTCATCAGATTCCTTCACAATCTCACCAGATTGAGCTCCAACATTACACCAATCTTACCCTCCATCAATACGAAAACACATCTCAAAAATCTTCCATATCAGTCAAAGATAAAAACATTGTGTGACGTATGGAAATTGGACGAGGCTATTCATGTTCTGGATACAATGGATCGCCATGGCATTTCAGCAGACTTACACGCTTATGATT
>TRINITY_DN24412_c0_g1_i1_1
GCTTGCAGGGATTGACAGATTTAAGCAAGTTGGCCATATTGCTGACAATTCTAAACCTAAAATAGATGTTTTCGTAATCTTATGGTTCACAACTATTTATGTTGACAGGTCATGCTTTCTTTCAAGACAATTTTTTTTTAATTTCTAGGCTATAACTCATCGCATTCCATGATTCTCTGCTTCATCAAGCTTTCTGAGGAATCCGTAGTCTGGTGACTTCACTTATAGCATTATTAAATGTAGTTTATCCCCCCTATATTGGATTTCAAAATTTAATTCAATTACAATTTTTCATGGTAGTGCAACATCATGTAAGATGAAAG
>TRINITY_DN24485_c0_g1_i1_1
GCAAGGTGGAGAAAACCCAGGTCCGGCTACAAAATTAGATCATTTTTCACAGATAAGTGAAGGAGATACACCTCTGCATATTGCAGTCAGGAACAAAAAGCTACCTATGGTGAAGTCGCTTCTCAACGTACAGGGTATAAACAAGGACGCAGTTAACAAGGAAGGCTTAACGGCGCTGGACATTGCAAGAGAAAAAACAGAATACCACGAATCTCACAAGATAATTGAAATGCTGTGTAATTGTCCTCCCAAGTGCAGGCCTTTCTTGTACAGCGCTCCCAAGGTCGCCGAAGAGAAACGCCAGGTTGCCATTGATATGGTGAACAAAACATTTGACGCGAGGCGCAACACAGAATTAGTGGTAGCAGTGTTGTTAGCCACAATGTCATTTACAGCTGT…
>TRINITY_DN24454_c0_g1_i1_1
GCATATTCTTGGGACAATGATCATGGCTCCTTCGTCAGCGACGGCAACGACACATTATTTTCTGCCTCGGATTACTGTAAGAGCTTGTCTTCTGAATCAAGCTTTGAGTTCTACGAGTCTAGGTCGCCGCATCTGTCGACCATCACCGAGTCGCCGGCGAGAAACAATTCTCGGCGCAGCGTCCGCCGTAGCGTCACGCGCAGGAGCAGGTTTTCTTCGTGCAGCCTTTCGCCGGCAAATGTTTCTCCTCGTGATGAAACATGCGAAGAATTTGCTGATAAGTTGCCGCTTCTTTCATCGCCGGATTCGGGGAAATTGTTCGAGGTCGATGATGACTACCACAGCCCTAAGCAAAGCCTGCTGTCTTCTCGCCTGAGCAGCGACGTGGACGACACAGAT…
>TRINITY_DN24432_c0_g1_i1_1
TCAGTCAGAAAGGAAAAGTCCTCGTGCAAGCAATGATTTTTGTCAAGATGGAAAGATGACTGTAATTGGAACAACCAGAAAAGAAGATATCAAGTTTCATGAAGAAGATGAGTGCATGCCATCTGCTTCCATATCTAATATTAGGTCCCCAATTATTCAAAGCATCCATGATATTACAGAGATTAATTCTCCAAAGGTAACAAAAAGAAAGAAAGTAAGGTTTTTGTTGCCAAATAGCCCTGAAATGGATCCTTCTGTAAGAGATGAACTCCAAGAGCTTTCTGAGGCCAAGGAATCTGGAACCGCTTTTATTCTTGGACACTCCTATGTGAAGGCAAAGAAAGGATCATCTTTTCTAAAGAAGCTTGTTATCAATGTGGCGTATGACTTCCTAAGAAA…
>TRINITY_DN24418_c0_g1_i1_1
AGATTCTTCACAAAAACCTTTCTAGGCGGGAGCAGGTTTCACTGAACCACCATACTTCCTCTCTAAACCAGAGTTGTTCTTCTCAACTCACAATAGGAATATGTGAACAAAATAATGTAAAATTCTTAAAATGATAAATTTACCTGCAAAGATATCAGTCTTAAACGAGCTCAACATACCAAACTGCCATATCTCTAAGCTTGGTGACTACAATTTAATAGCAATATCTACTTCCACACGTCCCTTTAACTGCAGCATAAAGTCAATCCCTTCTCATTGACAAAAAGAACACACAAAGATGTGCAACCAGTTGAGCAAGAGCTGTGTGTTGCACAGCATATTCTACATCAACATTACTCAACAATC
>TRINITY_DN24414_c0_g1_i1_1
TATTAGAATGCCATGATTATAGATTAATGTTATTTGATTGTAGAACAAATAATATGCTTATAAATGGTAGATTCCATTTCATGTCAATATACAGAGATACCTCAGCTGATGGCAACTTAGCAATAAATTAATGACTAGTGAACAGGTCTACCTTTGCCATATTAGTAGTCCAAAGTTGATGCATTTGATTTTATATGATGCTATCATGTAAATGATAATAATTAGGTTGTTAATCCATCTCCAGTTGTATTCTGTAGCTGCCATCCCACCATAGCACTATAAGCTATGTAACGTCTTCCAATTCTCATATTTCCTAGTGAAAAAGTGCC
>TRINITY_DN24455_c0_g1_i1_1
TCCATCATTGAGTTCATGGTTGGGAACAAGAACATCGTAGGAAGTGCACTTTTTAAGATTTCTTTAAAGTTCACTGACTTTTGAATTTCATAGATAAAATTTGGCAAACCTTGTGACTTAGGTGGTAAGTATAAATGGTAATTCAAAGTTAAATGTCAAATCAATACGAAAACACAAGCAATAATCTTTATATTGATCTTTATCAAGAGCATTAATATCATCACTTGGTTTGTTTGACTTTGAACAACAAGCAGCTGTGACGACACTCCCATTAGTTGCATCATGTGAAAGAGCCTCCTCATCCTCAAAAGAAACTTTTGCAAGCTATTTAATAAAAGTATACAGGTTGGCACACTTAGGCTCATCATCCCTGC
>TRINITY_DN24499_c0_g1_i1_1
CCACAGCTGAGGGAAAAAACTCTCCAACGCCCAAAAATGGGGGATTGCGCGGACAAGCTTGCTGCATTTCTGTCTACTGCAGTGGAAGCAGCGAAATTGGCTGGGGAGATAATTTTCCAGAATTTTCACAAAACCAAGGTCGTGGAGCACAAAGGACGGGTTGATTTGGTTACTGAGACTGATAAGGCATGTGAAGACTCCATTTTTCGGCATCTAAAACGAACATATCCAGATCATCAGTTCATAGGGGAAGAAACTTCTGCTGTTAATGGCACTGCTGATTTAACTGACGTGCCAACATGGATAATCGATCCCTTAGACGGAACGACCAATTTTGTTCATGGGTTTCCTTTTGTTTGTGTTTCAATTGGACTTACTATTGAAAAGATTCCTACAATT…
>TRINITY_DN24483_c0_g1_i1_1
ATGAGATCTTCAAGTAGATGAGCCTATTCTTTACTTGTATTCACTCCTTTCGTTTATGTTTAAGGCAGTCTCTTATATCATTAATGCCATCCCCTCCTTTTATATATTTTCTTCACCAAGGACTTCTCCACTGCTAACAGACATTGGCTTGCTTCTCCTCGTCTTGTTCATCTTTGAATTCATCATGGGCACAATCTCAAGCTTATGTGTTACGGGTTACCTCTTTTTCAAACTTTATAGAGCATGCCCACCTTTTTTCCATCGAGTTGTAACACAGTTCATCTTTCAAAGGATAAAATCATCTTTCCCTGTTTTAGCAAGTTTATTGTTT
>TRINITY_DN24405_c0_g1_i1_1
AGTTTGTTGTCTAGATTGAAGGTGGGGTTTATCATGTGGTTGTTCTAGGATTTCAGCTGTGGGTTTTCTAGTCGGGATTTAAATTGGGCTTATTCAGTTTCAAATGGGTGTTGCTTCCAGATTTAAGATAGGTGCAGGTGGGTGAGTCTGCTAGAATTCAGAGTGGTTTTAGAAAGGTTTTAGGGAGTTTGGCAATAGACCTTGTTTGAAGGTATTCAGGTTGTAGGCTTGCTTATTGACCTGCTTTCGGATTGACGGGGTGGTTTTCTAGGATTGAAAATAAGATTGGAGGAGTGCCTTGCTTGGTCTGGATATGCAGTTTGAAGGTTTGTTTTTCTAGGTCTGTGTAAGGGGGGGGATTGAAAGCTTGTTTTACAGGTCCGAGTTAGGAAAGGGATT…
>TRINITY_DN24462_c0_g1_i1_1
CAACGGTAGGCTCCTACTTTTCTCGGACCCGAAGCTAGAATTCAAACTAGTTTATAAATTGGCCTTTTCACTTCTGCGCCGCTGTGGACGTAAATTCTGAATTTTTTTTCTCTATATCTTGCCGTGCTCATGCACATGATTTGGCGTGTGGAAAAGGATTTGGAAAGACAGGGTTTTGGAAGGAAATCTAGTTTTATCCGAAGCTTGTTTTTCAATTGGCTTGTCAGTGTGAAGTAGCAGGAAAATTGCAATCACAGGCAAAAATGTCCGGTGGCATTGCTCGCGGTCGTCTTGCAGAAGAGCGAAAGGCGTGGCGGAAGAATCATCCACACGGTTTTGTTGCCAGGCCTGATTCTCAACAAGATGGCTCCTTGAACTTGATGGTATGGCAGTGCATCA…
>TRINITY_DN6743_c0_g1_i1_1
AGCCCACATAGCTGTAGCAGAAAGAAAGCAAGAAAATAAGAGCAGCAGAAAGAAAGAATGGAGAAAGAAAGAGGAGAAAATGGTCACAGTGGATGGTGATAATTTTGAAAAGTTTGTTTTATCAAATGGTGTCTTAATTGCAGGAACTAGAGAGGAAAAAGAAAAGATGGAAGATGAAGGTATGAAGAATGTAGAAGCAATAATTTATGAAGGAAAAGTGGGGGCAGCAGCAAAGAATAAAGAAAACACACAAGTAAAAGGTCATTTTGATGATATTTGTGAAAATGAATTTGATGTTAAGTTGCTTGCAAAAGAATTTGTGGGGATGAGGAAATGACTGCAAAGAGTTAGTATCATTGTAGAAGAAGAGAGTGAAGTTGTAGAGATGAAGAAAAATGA…
>TRINITY_DN6750_c0_g1_i1_1
GTAATGGGAGGCTTAATGCTTGAGAAAAGGGTGCTGAATCCTATCAGAAGGATATGGAGGAACTTCTCTAAGCGATTCTTCACAGCCCACAAAAAAAGCAATGGGCTTCATATTTTGTATGAGGACGTCAAATCCTGCAATGATGAAGATGTTAATGTCTTGTGGTCGATTCTTGTGAACCTTCACAAGAATACCCATTATGCGGATGGTATGGCTGGGAGTACTCCAGGCGAATCAAATCCTTCCACTACCACATGATAAAAACATATATTCCCTCAAAGTTACATACAGAATATGCATTGCAGTGCTTTAATATAGGCATAGAATTGAAGAAAAAGGTATATTGATGGCAGATCCTTCAGTATCCCAATATAAATAACAAAAATTCTAAGCTAGTCG…
>TRINITY_DN6738_c0_g1_i2_1
GTTTCTGGTAAGTTCCCTTTCGCCTGCCTCTACAATTTATTTGTCCACCAAACAATCTTTGAGGGGTTTTTGTTAATGTTTTGTATAGTGTTATTTTGAAGAAAAGTACCTAAATCAGGGTTTTATCTGTTCACAACAGATGCGAAACGGAGCCACTAAGGGCGGGCACGAAGCAGAGGAAGATGGTTAAATTTTTGAAGCAGAACAAAGTTGTTATACTTTTGCAGGGTCGATTGGCAGGCCGCAAGGCCGTCATTGTGAAGAACTTTGATGATGGAACTACTGGACGCCCTTATGGTCATTGCCTGGTTGCAGGCATTTTAAAATATCCCAAGAAGGTGATCAGAAAAGATTCTGCGAAAAAAACGGCTAAGAAATCAAGATTGAAGGCCTTTATCA…
>TRINITY_DN6783_c0_g1_i2_1
CTAGTAGAAAGGGTACTGTGTAGTATTGTCCAGCGGTTTCTCTTGACGAATAGGTATAACAGCAATTCTTGCAGAAAAACGGAAAGACCATCTCATTAGGTAGATTTACGATGGCTGCTCCGCATCAGAAAAACACTCTCTATGTTGGTTAGCATATTTCCAAGTTCTCCCTTTTTTTCCCTTCAAGATTATGGGTTTCGTTACAATGGGTTAGTTCCAGTGGCTTAAAGTGTCGATGTAATCGTAATGGCAGGTGGGCTGGAGGAGAATGTGAACGAGGCGATTCTTCATGCGGCGTTTATACCATTTGGAGACATTAAGGATGTGACCACTCCACTGGATCAAGCCACTCAGAAGCACCGCTCGTTCGGCTTTGTGACATTCCTCGACAAGGATGAC…
>TRINITY_DN6790_c0_g1_i1_1
GAAAGTACTGGATACTATGTACTGATGTCGAACATTTATGCTGCAGCTGGAAGGTGGGGTGATGTAACAAAAGTGAGAAAATTGATGGAAGAAAGGGGATTGAAAAAGAAGCCAGGATGGAGCTGGATAGAGGTTGATAGCAGGGTGCATGCATTCCTTATCGGAGACACATCACACCCACAATCTGAAAATATCTATGCAATACTGAAGAGCTTGTCTCTGCGGATGAAAGAGGTGGGGTATGTTCCAGATACAAGATTTGTTTTACATGACGTAGAGGAGTATACTTAAAATATATACAGCAG
>TRINITY_DN6709_c0_g1_i1_1
ACTTCAGACTCAGGAAGCATCGTTGTGTCCGGCCTGACTCCAGGCGTGGAATACGTTTACACCATCTCAGTCCTGAGAGACGGGCAAGAGAGAGATACCCCAATTGTGAAGAAAGTGGTGACACCACTGTCTCCACCAACAAACTTGCACCTGGAGGCAAACCCTGACACTGGAGTGCTTACTGTCTCCTGGGAGAGGAGCACCACCCCAGACATTACTGGCTATAGAATTACCACCACCCCTACAAATGGCCAGCAGGGATATTCTTTGGAAGAAGTGGTCCATGCAGATCAGAGTTCCTGCACCTTTGAAAACCTAAGCCCTGGCCTGGAGTACAATGTCAGTGTTTATACTGTCAAAAATGACAAGGAAAGTGTTCCTATCTCTGATACCATCATC…
>TRINITY_DN6788_c0_g2_i1_1
CCGGAGTTATTGAAAATCGTGATTGGTTGAAAAAAGTGCAAGAGTACTTTGCTGGAAAGGAGGATATCGCTTCTGCAAGTGCTGCCTCGGGTCCGGTGAAGCATGTGTTAGGTTCAGTAGACGCAAAAGAATCAACTCAAGAAAAGTACGAAAATGGTGATACAGCTTTGCACATGGCTGCGAGGGAAAACTGCTTGAATAAAATGAGGCAGCTAATAGAGTTTCAACCGGAACTGTGTTGTTCTGTTAATGACAAAGGAAAAACGCCGCTTTGTATTGCGGTGAAACTAGGGCATCTAGAAGCAGTAAAACAGTTGATAGAGTCAAGGCCAGACGCTGTCACAATACGGAATCATCGTGGAATGAACGTGCTACATTTAGCTGC
>TRINITY_DN6779_c0_g1_i1_1
AAAAAAAGAAGAGTAAAGATGCTAAAGAGGTTCTAGACGTTTCTACAAAGAAGCTGAAGCATCCTGTTCCTTCCGTATTAGATAACTCTGTCAGCCGCTTGAAGGGTTAAGTTTCTCAGATCAGCCGCTTGAAGGATTCTCTCATTTCAGCCGCTTAAAGGTTTTATTCTGTTAAAAGCCTGAGACTCTTTTAATCACTCATGGCGATGGATTTGAATGCGGATTTGGAGGAGCTCCGGCACTTACAATCAATTGCCAAGAGGCCCAGAGTTGTTTCTTTGCTTTCCAGCGAGATTCACAATTTGGAGAAGGCTCAGCGTGCAGTCGAGGAAAGTAATCAAGTCAAAGCAACACCCATACAAACACCTCTACAAATATCCACTGCAAGAAGTTCAGAGA…
>TRINITY_DN6796_c0_g1_i1_1
CAATCCGAAAGTGCCAATCCAGTCTGCCATTTTCCACACCATTGTACAAGAAAAGTATATGCACATTTTCCGATGTATTCTTGACTGGTACAACACAATTAAGCCTGAGCTGTGAAGCCCTTCCTCCTATAAAGAGGGGCAAATTGTGTAACTCTTCAGAGTCTTGTTATTGGCCTTTAATGTTGTTTTAGGTCATTGTGTCTGTGGGATAAGTCTGCCTTAAACAAAAGTATAATGGGGAAGATTAATCTAATGGGTATTTTGATGACATTAGTAGTCATTTGGTTCTGTTTCAACATTGTGAATGTCAGTGCTGAGAATCATAAAATGATGTTGAAGGAGAAGGTAACCAGTTTGCAGTTTTATATGCATGATGTGGTGTATGGGGAGAATGCCACA…
>TRINITY_DN6707_c1_g1_i1_1
AGGTGCTCATGATGCCTGCCATATGAGAAGCCATTATGGTTTAGGAGACCACATGGTAAGTATTGTAGAGTGAGGAAATGTGGAAGATAAGCTCTGAGAACTAGAGAAGAACCAAAAAGGGAAGAGTCCATTGTACGTAGGTTTGGCTTACATTTGAATAACAAGATACCCCACCTAGTAGGCTGTTGTCGGAAAATAACATTTTGAAATGTTAAACTTAAATATTAGTTGTGGTCAGTTTTTTGTCTTCTGCTACAATTGTGAAGTTAATGGACTCCTTAATTCATATGGGCTAGCTATACACGCC
>TRINITY_DN6784_c0_g1_i1_1
AAACTGGTTACATAGTTTCAAGTTTCAACTATCAAACAAGGACAATGTTCTTGCAGTGATTATTGCTGATGTTAAGTGAATCAATCTATAAATAGAGGCTTACACTATAACAAAATACACGGTGTCTGACCTGCAGTGATGAAGGAATCAGATTTGATTTCCACATTCTAAAATATATTCTTTTGTGCGTTTGGAGATCTAAACAAGGCTACTGACTCTATAAAATCATATGTATGATATGCAATATGCATCACTGCCTGGAGGTACTGATGAGATATTTGTTTAATGCTGTTTTGTGATACCATGGAAGTGTCATAACATCGAACTGTTTTCAGGAAACCAACACATCTGGAATGCTGAGCAAAGTGAGAGGAATGCTGGAGGGATATGAAATAATTC…
>TRINITY_DN6739_c0_g3_i1_1
GGAGTTCCATCACCATTTTCTCAAGATGGGAAGCAATGCAAGCATTGCAATGCACTTGCAGAAGCTTACTGCGGAGCCTCATGTCGCTGGCACTCCAGAGAACTTCGCAACTGCAGAATATGTTTTGTCTAGTTTCAGGAAGTACGGTTTAACTTCCTACTATAGAGATTACAATGTACTGCTTAGTTATCCTGTGAGTAGGTCTCTGGTTCTAAGCTTACCGGGCGAACAGAGCAGGCATCTGAAACTCAGAGAAAGGGAAGAAAAGGGTGATCCTTTCAGTAGAAGCTCCAAGACAATTCCTGGATTCCATGCCTATTCTCCTAGTGGGCAGGCTGCTGCACTTGTGGTTTACGTTAACTATGGGCGCGTGGAGGATTTTGCAAAGCTGAAAGAGCT…
>TRINITY_DN6731_c0_g1_i1_1
GACGACAGTTACAGGGTGTTTTATGCGCAGGAACAGGCGGAATCCATCATATGACAGAAGCAGGGAAGCCTTCAGCAGATTATTAAGCGAAAATCCTGTCAGAATTCCATTCTCTCCGTTAATCAAAGCGAATGACAAGAAAAGTTCTGGAGATGCAGAATCCTATGGATTGAAAAAACAGAGAGGAGTGAATTTTTCAAGGAGGAGGCAGATATTTGTGAGGAGTTATCACTTTACGCGCAACAGGACAATAGCTGAGAAATTTAGGGTTTCGATTCGCAGGGCTAAAGTGATCGTGTGGAGAATTGTGAGATATTTGAATTCCTTGGCTTTCAGATTGAAGAGATTTGAACATTTGAAGACTGGATCTGCCGACTTATTTTCTGCAAAAGGGCTTAT…
>TRINITY_DN6725_c0_g1_i1_1
GTGAACAAAAAGCTGGTAATATTTCCCTATGTTCATTACTACGAGAGACATGAGATAAAGAAAAGATCTGAATCTGCAATTAATAAAAGAGCAAGGAAGTGAGGATAACTTACATAAGAATATTTTTGTAGATGATGATGAACATCTGGCTGATTATGGAAAGCAGGGGCGTCTCTCTACTCTGCTGCATCTCCAAGCATTCCCCATCCCAAAGATGCAAATCTAACCCAGGTAATGGTGTCTGCTCCTGTCCAAAATATGACTTCCGGATCACATCACCCTAAGGCTCGTCAGTGTCGACAAATTTTATCTGTCTTTCTAGCTTTTAACTTTAGTGCTAAAGCCTGAGCTTCTGTAGCCCCTACTTTCACCAGGTTTGGACTTAATGCCTATTGAAGT…
>TRINITY_DN6758_c0_g1_i1_1
ACAAATAATGAACTGCAAAGTTTGAAAATAAAATTAACAAACTCGATGGAGTCTATAGAGACTAGCAACTCATTACATGCTGGAGAAGGTTATGCTATGATAGGGTGAGATTCTTCTCGGTGTTCTCTTCAAGTTGCTGGAATCACGCATGGCTAATGAACAACTAACTGACAAATGTAAAAGATGCGGATGGTGATAACAGATTCGAACATATCCTATATGGTGACATTTATCTTTCCTTTTCCTTCCAAAAATAAAAAAATATTCTGTAGAATGTGAAATAAGCAACGTGGATTCTTCAACCAAATGGTTATCTTAGTCGTCCTTAGTGAGGAAAGGCTCACTGTGGTAGACTAGTTTTCACACTAATTATGAGTGATTTATCTCTTGAATGTCAAT…
>TRINITY_DN6778_c0_g1_i1_1
AAAATAAATACTATTTCTTTGTCTACAGGAGAGCGAAGACAAAGAGCGCCGAATTTGAAAGCAGGAATAATGGCGGGCAGAGGAAAATCAGCAGAGGGAAAGAAGGCTGTCTCAAGAAGCTCAAAGGCAGGTCTTCAGTTTCCTGTTGGACGTATTGCCAGGTTTCTCAAGGCCGGCAAATATGCCGAGCGGGTTGGAGCAGGTGCCCCGGTTTACCTTGCAGCCGTTCTGGAATATCTTGCGGCTGAGTTGCTTGAGCTGGCTGGAAACGCTGCAAGGGATAATAAGAAGACAAGGATCATCCCTCGTCATATTCAATTGGCAGTGAGGAACGATGAGGAGTTGAGCAAGCTTTTGGGAGCTGTTACCATTGCCAATGGCGGAGTTCTGCCTAATATT…
>TRINITY_DN6772_c0_g1_i1_1
TGAAAATCATATAGGTATCTTTAGGAGATTGCACTAGCCTTGTGAGCATGTCGAAGCAAGACTAAGTTGAATTTCATCAAAGATTGCCCATTGCTTTTGCATTCCTAGAGTTAGAATGGCCTTCTAAACCCTTATCTTTTTTCCTTATTTTAAAATCCCACGTTCCAACATTATTTGAGCATTCAAACATTCAATGTAAGTCTACCTTGTGATCCCAGTAATATCACATCATATACAACTGAGTCTATCCAAGAGCACGTCAAGACCTGACATTCGAGAACCTTGGAGTCGTCCCACTTGATCAC
>TRINITY_DN6730_c0_g1_i1_1
TTAATGTCGGTTTTGCAAAATGGTGGAAAGATAATGTGCAAGAAGCTTAAACTCCACATGGTGGAAGAGCCAAAACCTATATCTAAACCTAATCTTGCAAAATTCCCAGGAAAACCCAGATTCTCAGATGATGCTAACCCTACTCCCAGCAGAAGTACAGACCAAACTGGGGTTTTCAGCACCAGCTTTCCCTCCACAAGTAGTGGAACCTCCTTTGCAAGTCTTAGGCAATCTGTCCTTCCTGACAAACCCATTCTTTATATGTTCAAGGAGATCACAGAGGCCACAGCTCAATTCACTGCTGGAAGGCTTGGAAAATCCTCTGTTTATAAGTCCAATCTGAGGGGAAAAACAGTGGCTATTACAGTCAGAAAGCTGAAGACTGTCAGGGATTTTAGG…
>TRINITY_DN6708_c0_g1_i1_1
TTTTTGAACGGTGCACCACTTTTGGGTAAGCGCGATTTGGATAACCACACCAGCGAAATCTCGTTGTAGACATTCAACATTAATCAAATTTTTATCTGCTGGTGGGTATGTGATGGAAGAAAAATCCTCTTCTGGTTCTGATACTTCTTCAGATTCAGAAAATTCAAGCCCTGCACCAGTAAAATTTTCGTTGCATTTGCATAGCAAACCCTATGTCAAACCTAAATCTTATGAAAAATCTGAGGAGAATGTCCAATACATAACCGAATTTGATTATAAGCCCCAGTCTCTCAAAACCATTCCCAGGCTAAGTAATTCACGACGCCTATTTATGGTCAACAATTCCCACTTGAATGCGAAAGCTCAGAGTTTCGAACTTCCGACTCAAATATTGCAAGA…
>TRINITY_DN6713_c0_g1_i1_1
TGCTGAGGGGGTTTTTTAGGGATCTGAGTTAGTTTATGCGGCCGTAGGGTTTGTAAGCATTTGCTTTTAATTGCTGCCGTTTGTTAAGCAGGCTTTTGACATGGATGCCAGACAAATTCTTAGATTAAAAACCGGGGTTTAGAAGGTCAGGGTTTTGTCGAAGAAATTTAGGAGGCTTCGCTGGCGATTGGGTTAATAATCAAAATTTTGCCATTCGAAGCCCCGCTATGGATTGTGAGCTTCTGTTGGCTTTGATTTTCGATTTTCTTTCTAAATTTTCTTGTGTTGGAAACCCCAGTTTTATTTTTGCCCCATTTCTTTTAGGAAACCCTAATA
>TRINITY_DN6728_c0_g1_i1_1
CAAAAGGATAGAGAATGATGGAAGGCTTCGGATTGGGTTGTTCCTCTTCACCCAGAGGCATGGCATCCTCTCTGCACCCACGCTTAGCATATGGAAGACCATGCCTTACACTGGCCATGGCCACGCAGAGAACTCCCACCGGTACACAGAAGGTTAAAGTTCTACCATTGGGAGATAAATCTGCTGTTCTAAGACAAAAGAATAATGGCGAAGCTTCATCTATAAAATTGCTGTCAAGAGTGGAACAGCTGAGGTTGTTATCAAAAGCAGAAAAGGCAGGCCTTTTATCTGCTGCTGAAAACTTTGGGTTTTCTCTTTCGTCGATAGAAAAACTGGGCCTTCTTTCAAAAGCAGAGGAGCTGGGAATACTTTCAGCAGCAACTGATCCTAACACACCTG…
>TRINITY_DN6799_c0_g1_i1_1
AGAGCAATTAGAATACAAATATGAGGCTCTGATATGTGAACTTGAGGAACGAGTGTCATATTTAGGGAACTCAGAGAAGCAGCTGCAAGAACACTTAGAAAATCTGAGAGATGAGCACAGAGCTTCTTTATATAGTATTAGCACCCTTGAAAGTCAGCTGGAAAAGTTAAAGCAAGAGCTTGATCAACAAGCAGCAAGCTATTCAGCCGACAGGGATAAAATGGCCTTGTCTAAATCTGAGCTGGAGCAAAGGGCCAACAGAGCAGAAATGGCACTAAAAAAGACTCGATTGCATAATGCTAACACTGTTGGAC
>TRINITY_DN6757_c0_g1_i1_1
AATTTGGGCGCCTAATGCAATAGAGCATGCACAAAATTGAATCTTGGTATAAGTAGTGACTAGGGCACCTAATGCAAGCCCGCTTGTACAAATTTCATCTTGGAGATCTTAAACACTTAGACAAAAATTCACCCTAGTAACTTGACACCTCGAACAACCTTCTTGGTACATGACAACTTTTGCAACTTTGACATTTTGACAACATTTCTTGCTTCTTCAACAACTCTCAACCCTAAGACACACTTGCAAGCTTAAGACAAAGATTTTGGTTATTGGTTAGTATCCTAAGTGCAAAACTTGCGACCAGAGCTCAAACTTGAAGTTGGACTTACCAAACCCTAAAAAGCAACAAAACAAAAAGCAAAAAGAGGGGGTCCCCTTTGAGATGGGGTGATGTGT…
>TRINITY_DN6745_c0_g1_i1_1
CAATTTTTTGTTCATTACCCTTCTATGAAAGGCAAGGCCAAGTACCTAGTGTTTTAGGACAGCTAAAGTAGGTTATGAAAGCAAGCCCTAAACAGTGTCTTGTTTGAGGCATTAGGGTTTTGACTCATTGCATTGAGGGTGGGTGTGGGGAGATCGACGAGGAAGAGGAGCGGGAGGAGCTAGACGCAGAGAAGAGGCATGGTGCACGTCAGTTTTTATCGCAACTATGGAAAGACCTTCAAGAAGCCGAGGAGGCCATATGAGAAGGAGCGGCTGGATGCGGAGCTGAAGCTGGTGGGAGAGTATGGGCTGAGAAACAAGAGGGAGCTGTGGCGGGTGCAGTACGCGCTTAGCCGCATCCGTAATGCTGCTAGAATGCTTCTTACTCTGGATGAGAAG…
>TRINITY_DN6746_c0_g1_i1_1
AAAAGATGTATTTTGTAGATCTTGAAAATTGAAAAGCGGAACACGGAAGCCGTAATTTGCATAGTTATCCGAATCTCCGAAAAGATATGCAGAGCAATTGCCACGAAAATACACCCACGGTTTTGCTAATTTCCGCAGCGACCTACATTTTCCGCGTGCTAATTAAAATATCTGTGTGTGTCAGAAGTTTCTCCGAATTGATTTTTTTGTTCACAACCTTTTGACTGATCGAAGCTACCAAACGAGTTGCAGTTCAATCGAAATGCCTCAGAAATTTCAGGGTATGAAACTAATGCTGCAAAATTCTCAACATTCTCCTTTCAAAAATTGAATCGTGACTAAAAGATTCTTAGATTTAAGAGATTTATGCAGTAGCTTCTATTCTGCATAATCGAAGGA…
>TRINITY_DN6719_c0_g1_i2_1
TCATTTTGAAAGATGACCTTGTTGATTTTGTCAAAGCTGGTGATGATATCATTGTGACAGGTCTTCTTTTTGCAAAATGGCGTCCTGTCTCAAAAGATGTTCGATGTGACCTTGATCTAGTTTTGCTTGCTAACTATATAAGGAGAACGAATGAGCTGAAGTTAGCAGTTGACATCTCAGAGGAAGCTATTAAGCAATTTGAGGGATTTTGGATGCATTTTAAAGACAATCCATTGAAGGGAAGAAATATTATTTTACAGGGCATTTGTCCACAAGTGTATGGGCTATTTACGGTAAAGCTTGCAGTTATGTTGACTTTAATTGGAGGTGTGCAACATGCAGATGCTTCTGGAACAAAGGTTCGCGGAGAGTCCCACTTCTTGTTGGTGGGCGATCCAG…
>TRINITY_DN6794_c0_g1_i1_1
TAGAAATAAATAGAAATAAACAGATTGCTAGCAATATAAGGTTTCATTATAAATTTTTTAACTTATACGCTAAGTGTATGTAATATGTATAGTTATACAAACTTCTCTAATGAAAATGGAAATTCAGAAACAAACTCAAATAAACGGTAGAAAACTTGTTAGCAATATAGTAATATCAATTGATGAATTGTCCATGATAGAAGAATGTGTGCTAAAATTAAATTTGGAAGATCCAGTCACCCGAGGTGTCTGCATTTTAAATGATAGGCATTTTTATTATAGGTACTGTTGGGTACATTTCTGTGAGGGATTCATCTTGTTTGTTGATTTTGTTTGCCCAGCTTTGTCCTATTTATTCTATTCTTTTTCAATCTTTTCATGGTCGGTATATTCCGTTTC…
>TRINITY_DN6718_c0_g1_i1_1
TCCTGTATTTTATCAATGGATCATTCGGCTATATTGCTTTATTTTCTTTCTATAAAGTAAAAGAGATGCTCATATCCTTGATCTTGTATACCTGCCTTTAATATCCGAGCCATACTTGAGAGAGGGTAATGCTATTGTTGAATTCAGCGCCTTCCCAAACTGGTACCAAACTATGCGATTAAAAAGGGACCACATGGACCTCTTTGATGGTGGATGGGAGGACTATGAGAGCACCTTAGCACATATTGGGACTAATTGTACACAGCTCCTGCAGAAGTTGGTTGGCGATTGGAGGCCTACGATGGAATATAACGAGCTGAAATTACGTTGGGAAGGCCAGCTAAAAAATGATGAAGGGGCTCCATACACCAGGAATGATATGGTAGTGGCCAGCAAACT…
>TRINITY_DN6704_c0_g1_i1_1
AACGTCGGCCCAATAAGGAGAAAGGGAATCAGCCCAAAAACAATAAGAAGACATAAGGTTGCAATGTAACGCCTCAAAGTGGAACCCGATGAAATTAAAACACCAGGCTTGAAACGGTTTGCAATTTCATTAATACCATATAAGTTTGTAGAAGCATCACGGTGTGAGGTTGTAGTGAAGAGGAAGGAAGGGTTGCACAGCACTGGATGAGGTGTGTTGGACTGCGCAGCATGGGAGAGAAGATGCGATAAAGAGCATGAAGAAAACCAAGCTCTGTGTGAACAAGAAAGAGGAAGGCTGCATGTGGAAGGAGACAACTGTGTGGGAATTGAAGGATAGTTTACTGAGCAGAGACAAACTGAGAATGAGAATTGGAGAATGTGCCAAAAAATAAAAAAC…
>TRINITY_DN6701_c0_g1_i1_1
CTGCATGATGTTGAGGAGGAACAAAAGGAACATATTCTTGGCTATCACAGTGAGAAGCTGGCTGTTGTATTTGGGCTTATCAACACCTCTCCCATGAAACCTATTCGTGTCATTAAAAACCTTAGAGTATGTGGTGATTGCCATTCGGCCATCAAATTCATTTCCAAAATTGCTGGAAGAGAAGTTATTTTGAGGGATGGCATTCGGTTCCATCATTTCACAAATGGACAATGTTCCTGTGGTGATCATTGGTGAGCCAAGCAAACCAAGAAATTTAAAAGGGTCATATTCTCAGATCTAAG
>TRINITY_DN6769_c0_g1_i1_1
AAATATAGTTATTCGTAAGTGTTCAAAAAGGTTGGTGCCTTTTCATGTTCATGCTTGCAGCAGAGCAGAAATGGACAAGAGGAGGGTGTGTGTCACAGGAGGAAGTGGATTCATAGGATCATGGCTGGTTCGGGAATTGCTGCGGCGGGGATATACCGTTCATGCAACTCTTCAAAATATAGCAGACCCGAACGAAAAAGGTCATCTGCAAGCTTTAGAAGGAGCCAACGAAAGACTCAAACTATTTCAACTCGATGTTTTGGACTATGATGCAATGGCTGCTGCAATCAGTGGCTGCGCGGGAGTCTTCCATCTGGCATCTCCCTGCACACTTGAAGAAATCAAGGACCCCCAGGCGGAGCTGTTGGATCCAGCAATTAAAGGGACGCTGAATGCGCT…
>TRINITY_DN6775_c0_g1_i1_1
CATACACAAAATCTTAGCAGAACAAACACAGAAAACTGTAAAACTTTAACGGATGTATTGCATACACAAAATCTTAGCTAGAATCTCTTAAGATTTGTGTACATAGTGAAGGATATTGCCTCTGGCTGTATCAACAAACAAGTAAATAAAAGTCTAAACTAGAGCTACAAATGGCCCGATCAAGGCGAAAATACAGAAAATCAAGACCCAAAGTTCAGGTTGGCCTCCCCAAACTCAAACCCCATGTTTTCAAGCCTGCCTTTACGGTTCCAGAGAAGCTCAGGGCAGTTACAAGTGGGCAGTGGGATGAGGAGGGCAGCGTTTTGCAGAACTATCGGTCTTTTGGGGTGGTTTCAAATCCAAATTTGATAGGTGCGCTCAGTCGTTCTAAGAAGGTTA…
>TRINITY_DN6785_c0_g1_i1_1
GAATCTGTTCAGTTTTACTCCAATAGTGCTAGAATGGATTCAATACCAGTATTTTGCTGTTAATTGTAGGAATTTGCCCTTAGAACGCCTTGTCCAAGTAGACAACCCAAGAACATTTTTTTATCAAGCATTCAAACCAATGTGATGAGCCACATTTGGTATTTATTGCAATGGAAATACCTTTAAGTTTAGTATACTTCAACCCGATGATACTCTCTACTGCAGTTGGTCTAATTTTCCTTAAGTTGTGGCATGTGAACATTATTTAATAGACAATTTTCTGGTTTAATTTTTCTTGCTATTTTATTTTTCTACCAAATCATG
>TRINITY_DN6744_c0_g1_i1_1
GCTCTGTGAAAATGGAGGTGATTTCTCGCAGCATAGAGTTAGTGAGCTGAGATAACCCTATACAAATAATTTAGGGAAATTAGTTATAGATTAAAATAATAATTTTATGGGATGATATAATTATACTTTCAAGTTTTGGGGAATGAATTTGTATTTTATATTGTTGTTATTGTTGATTGTAACTAGGGGTATAGGGGTTCGGATTGCCTTAAGGCAACATCCGAACCCCCTTTAGGACCGGGTCCTACCCTAAAATAACGTGGCCCTATCTTAATTCACCATGTCACACTAAATACACTCCAAAATAACATTAGCGTCAAAAATAACAAGGAGGCCAACTTACAAAGGACAAAGATGCATATAAGTTCAATTTGAAAGGCGATTTAGCTCTGCTGTGCG…
>TRINITY_DN6754_c0_g1_i1_1
GTTGAAGGTTGCATTCAAAGCATGCAGGTAATAATAGAAATCTATTTATTTTCAATTGATTGTGCATTCGCTAATATATTGATGTGCATAGGACTTGCAGAAATGGCCAAAAGAAGAAATGATAGTATGCATGCGGGCGGTCCCTGATGCGGCCACAATTGTAGACTCCTTTGTAAATTCCTTTCCTAATCTCTCTGTCGTTGACTCCTTTGCTAACCAGAAAATAAACTCCAACCCATCCCTCAAATGCCCGTCCATTGCTTGCTGCATCCTTCTATGTTTTGTTCTGGCTTGTGAATCCCCAGAAACTGTATTGCAGTTGGCATATAGTACAGAAAATAGGGAGCTTAAAACACCTATGTGGGAGTATGATCCGATGGAGTTGGAGAAGGGCAAATG…
>TRINITY_DN6748_c0_g1_i1_1
AATCATATAGGGCGCAAATTGTCAGATATGTGCCAAGTTACAGGGCCCTGATAAGACTTATGCCGTGGAAATGCTATGGCAGATCCAAATAAACAATAAATAGCATGAAGTACATGTGCACCATTGTTGAATACTTTTTCCCAATAGAAGTTTTCATTCTCTCCCCTGCTGCAGGGAATATTGGCCCTAGCAAACCCCAAATCTTCTCTTCTTGTCTCTTTGTGTTTGTAAGGAGTGGAGAGGGAGCCAGACGTTTTATGTAAAACCATGTCAAATACATTAGAATAGTTTTTTGGGTTTGAGCAATGGGCAATGCCATAGCTAGATTGTTTGAGCAAGTCTTTTCCTGTGGGCCGAAGGAAGTTCGGATTCTGATGCTAGGTCTGGATGGCGCAGGTA…
>TRINITY_DN20882_c0_g1_i1_1
GACTATTGGGTGCAGGGTTAGGCAGTCCAATACGCTTTTAAGTTGGAGATTGTGAACTTTGAGCTTTTATTTATGGGATTCATTGTATTTCAAAAACTTTAGGTGTATTGAGATGAAAATTGGGTGTCACTCGTTTCACTATATTTGCCATCAGTAATATGGGGGTTTAAAGCTGTAATTTTTTTATTTTTCCAATTCTATGTTCTCTTATCTGCTAATTGAAAGTATATTTAGATTAAAGTTTCTGTTGCATGAAATATGTGTTATTTGGTGATTTGGCATTGAATATGTGGGGACGTTTGGTATCTGCTTTTTTTTCTTGGTATTCTGGAGGGAAGTTGAGGG
>TRINITY_DN20890_c0_g1_i1_1
TTCGAACGTAACATTTCGTTCGATGTAAAAAGGGTTTTGTCTGTGATAATTCATCAACAATGGATGACGAGAGTAAAGATTTTAACAACTTGCTTGACGAAATGGAAATTGCTGAAGAAGAAGTGGTTGTTAAAGAAGATGAGCACGAATGTAGCGGCGAATTACACTCAGATATCGAAATAGAAGTAGAAGAAGAAGAACCCGAATCCTGCGAGGAAGCTTTAAAGATGGAGATATCGAGGGAACTAGATGAAAAATTGAAAGAAAATCTGGCAGCTTTAACTTCCAGAGAATTCACAGTCCGTTTGCGTGGTGCCAAGGGTTTCAGAGACATGCTGCAGGGAGAGTCTGGTGCGGAAGTTCTTCAGCTATATGTTAAGGCTTCGCCTGGTTGTACTG…
>TRINITY_DN20884_c0_g1_i1_1
GAAAGAATTAAAATAGACTGTAGGGGAAGCCAAGAGTGATTATTTGTTGAAACAATAAGTTACAAAGCAACGTATTTTTGCACTTGTAGATTTTAACAAGGTATTTCAGGTAGATTATGATGCTAGTGGCAGTGCCATAGGAGCTCATGATTGTGTTTTTGTGGTGGTTGATTGATTTTCTAAGATGGCACATTTCATTTCTTGCTAGAATTTTTCAAGTGATTAGACTATGGTCTACCCAAGAGCATAGCTTCAACTTTCAAATACAGATAAAATTTGTTGGATATTCTTGGAGGACATTGTGGAAGAATCTAAAGACAGATTTGAAGTTTAATTTCTCACATCATCAACAA
>TRINITY_DN20878_c0_g1_i1_1
AGGGAATCGGGTTGATTCACAACTTTCAAACTGGTTTAGAAATCAACTAGAAACCCGACTTCCTATGAGTCCTCGTGGAGAGTTATCGGCCTTTGAGTTAGGGACTTACGAAAATTGAAAACTCCGTGACAAGGTTAGAGGATGCGTGGGGCGAGTGACTATGTTCGAAGATGAATATGGGCCGCGACTTAGGATCTGGTTTGTTAAAGCAATCAATGGGAACCATAAAGCAAGAGCATACAAAAGCTCGAAAATTAAAAGGATGTGGGTTTTTAGCATAATTTAGTTTTCCTGGATAACACACTTCCACTATGAGTTTGCTCGCTATCCGAATTATCAAATGCAACAAGCTGAGAAGTGGAAGCATACAAATCAGTATGTTTTGGCTCTACGTCCCAC…
>TRINITY_DN20871_c0_g1_i1_1
TTTCTTAATTGAAAATTGAGCTTTCAAAGGAGTGGGTTGATCCAAATGGGTTGAAATGTGAAGTTTTCTTTGAGAGTGATATCGTATACAGTCTCTCACAAACGGATAAGCACGCATTTGGGGTCACAAGGTGTTTTGGTACAGACCCACAAGAAATCTAGGCAGCGGCTGCGGCAGCAGGAGGAGAGGCAGCAGCAGAAAAGCATGAAAAAGTGCAAGGAAAATGACGGCGACGGTAAGGTTTCAGACACTACTATTATTCCTGGATTACCCAATGAAATTGCATTGGATTGTTTGGCTAGAATTCCCGGATTGATGCATCGGAAATTCACAAGAGTTTCTAGGTCATGGAAAACCCTACTAACATCCAACACTCTTAATTGGAATGCATCACCTGGA…
>TRINITY_DN20865_c0_g1_i1_1
TTGGAAAAAGCAAAAGCTTCCACTTGCTTCAGTTGGAAGGTGCCTGTCCCACTCTGCTTTTGTCAGAGTACAGTGCTCTTGTGAGGCCAGCTCTGAGCAGTGGACTCCAAAGCATTTTCAGGCATGAAGGGTGGACTCACTAGAATTGACCAACAAAACCACCCCTGACCTCCTCCCTTGGGAATAGGGGGATCGGGGGCCAGAGCCCTGAGAGGAGGGCGCATACCCAAGAGACAGTTGTATGAAGAAAATATGGAGGAACTGTTACATTTTCGGTACTAAATCATTTTCAGGGGATTGAAAGACTTGCTGGATTTCATGATGCTGGCCGATGTTAGCTGATTAACCCACGTAAATAGGCACTTAAATCAAAGCAGGGAAGGAAGGAAAAGACTGGCTT
>TRINITY_DN20842_c0_g1_i1_1
TGTTTCTTCCCATAAACGAGTTATGGAAGTTCCAATCTTCTCAGAATATACGGAGAAAATTATCATGATTTCAATTTTAGCTCCGTTTCCTCTTTATTTCTGCAAATGTGAGCCCAATGAATAAGACTATGTCTGTTACTTAGCCATCCCCAAACCAAAGGCTGAGCATGATGACTTTTACAAAGAGGGCGGAAATTTTCCGACTCTTAAATGTGAAAGCCCATTGACAGAGTCAAATCGTTTATATTAATAAGAAGTTGTCATATCTTGATCGAATTTGATTCCTTTTGTTATTTTCATTAGTGGGATTCCTTCTGTTTTAAAAAAATATATTTTTAAATTTCTAATTGCAATCCAGAATTCATGGGCAAGGCACAAATCAATCCAAAGGCAAAATGT…
>TRINITY_DN20849_c0_g1_i1_1
TATGCGAGCTCACATGGTACCTGGATTTTTAAGAAGTATGGCTTGAAAATATTGGAAACAGTCAAGGTCAGCACTGAAGGCAAACATCTCACTCCCTTTTTCTCCTTTGAGCTATTAGAAGGGAAAAAGACTTTGAGGTGAATCAGGAAACAATTCGATTGATTACTTTTAATGGGAAACCTGAATGATTTCACTTGATCTCCAATGAATTATGTATCAAGGACTTCCTCATACCTATTCATATTCAGGTTCTCAATAAATTTTTAACCTTTGAAGTACATGGAAATATTATGTACACACAGTATATCATGGAAAGTAAAAGATACGAAGCCTTTATGATATCTCTTGAGGGAATTGATTGTCTTTCTTGGGTCATCTGTGTTTTCTTTTCCTGATAGC…
>TRINITY_DN20841_c0_g1_i1_1
TAAGACTTCACAATGAACTTTTTTCGGGCACACATAAAAATCTAGACCATATTCAGTAATATCGGCTTAAACCTCACTCTACCCTTAAAATTTGTACCGTTGAGAGAACGTGTCCCAAATCACTCACATGAGAGAAGGATCTTGTTCAATTTGCTTTTAAAATTGTCTCAACAGCAACGTTCTTTTACTTCATCCATCCCAGTAAAAGAATTCGCCAAGAAATCGTGAGAAGTCCATCACTGACTTGGCCTCTGCAAAGTGCACAGTCGCTTCAACCCTGCTTCATCATAAACTTTGGAGGTTACCAATAACCATGGCGACTGAAGTAGAAGAGCTGGTGGGGTTCTTGTCGTCTCCTTCACCGCAGGTGAAAAAGGCAGCTGTGGATATTGTACAAGG…
>TRINITY_DN20899_c0_g1_i1_1
CAATGCTGTTTTGCTTTGCTAGGTAAATTGTTGCACACCATACATAATTGGAAGGCCCAGAATTTTTAGAGCACCATTAGGCTTGGAATGCGGGTATTAGCTGGAATAAAACCCTATTTAGGAATATGGTCATTATAGCAAGAAATTTGTAAATGATTGGCATCACATTATCAGAAGCTATATAGAAACCACAAGCTATAACGCTGAAATAGTTGGTTTGGTTAGTACTGAAGTGAGACATGGTGCTAAAAAGAATTGCATCTCAAAGGTTGCTTCCTTATTGGCAAAGTTTCGGGTCTGGGTCCTGCTTCATTAGGAACCAATCACTTACACCCC
>TRINITY_DN20845_c0_g1_i1_1
ATTTTTTTGAGTAGTGGGAAGAAGAAAGAAGAAAGAACTGAAGAAGAAGAAGAAGAATAAGAAGAAGATTTTGTTCTAAGAAAACATTGATTTGGATTGCTTCTTGATCTGTAATAGAGTTAAGAAAAGTCCTTAAAACATGCTGCAAGACCTGGATTTTTGTTAGATGAACTACTGTAGATTTTGTTTTGTGTTTTTATTGTGGGTTCTTGCTAAGTTTTTATGGCGGCTCTGTCTTCATCCAGCGATGATTGCTTGTCCAATCTGCTGTGTGGGGAAGATGCCAGCAATGTGGTAGGGTGTTGGGATGAGGGTGATGATGAAGAAAGAATCTGTGGACAGGGAGTTGATAAAACTAAATCTAGAACAAAACCCATCTTCCCTGATTTCCCAGTTCAG…
>TRINITY_DN20832_c0_g1_i1_1
GAAAACCGCATACATTGACTCTTGAATTTCAAAGCCACAACCCCTGCCACTCCTAAAACCTTGATGACAAGAAGGGCCACTGTAATTGAAAACACTTTCAAAATCATGAATAGCATGATCAAACTCAGAGACACCACGATGGAATTTACGACCAACATGATCAAAGTCAAGACTGTAGCGATCAATGTCAGCCATTGAGCTCCTCCAACCACATTGCCTTCAATTCTTCAACAAATCTGCCATCACAATAGTTTCCCTCACAACCACCGAGGGTTTGCCTACCCTGTTCCAGCAGGGGGCATTGATGGCTCTGCATACTAACCAGTATAACCTCC
>TRINITY_DN20866_c0_g1_i1_1
GGATGATTAAAGAACAACAAACTTTAACTTTTAATGACAGCTATACAATGTTGTTTTAGGAGATTCAGCCCTTTATGATGCTGATGTTGCCTTGCCAGTAGATTCAGCCGTTGGCACAAAACTCTAAAAAGTAAAGCTACAGAAATATTGCACATTGGTGCAGGTGACAATGAATTGTAAATAAGAGACTGGCATAATGGCTTATTTGGATAGAAAATTTACATATGAATAAATGCATTGTAATCAAATGGAAAATGTCAAAAAGAAGTCTGGCTACCATCAACAAGTCAGAAATCCACTAAAATTTGAAAGACATTTTGTTATTGTGTTAGATGGGATTAAATCTGGATTTCTTTGCTTGGAACTATCATTGAAAGTATTGTAGATGCAATTGATGGC…
>TRINITY_DN20818_c0_g1_i1_1
GACCAATGTCATCTCTACTACCAAGGACTTTGCTCGCCATGCCAGTGCATGGATCAGGATTGAGAATGGGGGTGGGACCCATTCAACCCTGTCCTCTGACTTGCTCGCTTACATCATGGCATTTCCTGTTGCCCTCAAGTGCCACATAATTCATGGGTCGGATGTTGAGCAAGACTTGGGAAGATTGCTTTCAAAAGAGGATTTGGCACTTGTTCTCTCTTCTCACCATCGTCCCAATTGTATCATCCAATTTCTTTCAGAATCTCTCATGTACCTTCCCCTTGATGACTCCAAGAAACAAGTTTTGGACTCTCATATTTCAGAGTTCAACGAGGCTGTGAGTGTGTGTGAGAGACTAATCCGATCACCAATTCCTCTATCATACACACGATTGACATC…
>TRINITY_DN20880_c0_g1_i1_1
CTCAACATGAGCTCCTCCAGTATATTGCGGAGCTTGAGGCCCGCTCAAAAGTTCTCACAGAGCCTTCGACAACCGAGAAGACCATTTTCCTCATCGAAGCCAGTATCCAAGATCTTCACGAATCAGCCACTACGTGCGAAAGAAGTCGATATCCAAGGACTTGTAGGAAGCGGCAAATATGCAGTTGTGGACCACACATATGATGCTCTGGTAGTCGGAGCCGGAGGAGCTGGTCTTCGTGCAGCTTTCGGTCTAGCAGAAGCAGGTTTCAACACTGCTTGTATATCCAAACTTTTCCCCACAAGAAGTCACACAGTCGCCGCCCAAGGTGGTATCAATGCAGCCC
>TRINITY_DN20808_c0_g1_i1_1
AGATGAAAGCCTCCTCGTTTACGACTACTATCCCAATGGCAACCTCTTCTCTCTCATTCACGGCACGGCATCAGTGGAAGGGAAGGCGAAGCCTCTGCATTGGACATCATGTCTGAAAATTGCAGAAGACATGGGGCAAGGTTTGGCATATTTGCATTCCCTGGGAGTCATTCATGGAGATCTCAAGTCGACCAATGTTCTGATTGGTTCAGATTTTGAGGCATGCATAACAGATTACGGTCTGACTGTCCTGGGCTTGGGTTGTGATTCGGACGCCGACACCTCCGATTCAGTGGCTGCTGACTCATTTTTAGCCTATAGAGCACCCGAATGCAGGTGCCCACTGAAGATGACTTACAGCGCTGATGTTTACAGTTTTGGAGTGATTCTACTCGAGAT…
>TRINITY_DN20874_c0_g1_i1_1
GAAACAATAGGACGATTTGCATGAACATTGGGAATGGTAGCAGAAAAATCCTGGGCTGTTTTCGGAATAAGATGGATTGATAGTTGATACAGATCGAAGAAAGGAAATCACTTGTAACAAGATTACTGTTTCGCTACTCTAAAACAGTTTGAAAGTTTAATATTTACAGAAGCATATATATTCTCGTTTTAAAGCATGGTCTCTTGGGGAAACAGTTTGAAAGGCTAGCAAGTAGTGCGCAGGATGTTCGTTATTGGGTAAGTTAAGATTAAGATAGAAGTGGAGGGACACCAAGATCGTAGGTTGATTAATGGCGTCGATTTATCAAAACATTGGTCCAGGGCGCCGCCCTCCTCCTCCCCCTCCGCCTGGTCAGGGCTCGTACAGGCAGCCTCCGCC…
>TRINITY_DN20831_c0_g1_i1_1
TGGTGATACCATACAATAAACCATATATCATCTTTCAGGGAGCTGGAAAAGAAAATACTGTAATAGCATGGGGTGAAGCTGCTGATGCAGACGGTAGTACTGCTGACAGTGCAACTTTCTCATCCTTTGCATCTAATTTTATAGCCGAGGGTATGGGTTTCAAGAATTCAGCTCCTCAAGCACCCCCAGGTGCCAACGGTAAACAAGCAGTGGCTGCATTGGTAGCAGGTGACATGGCAGCGTTTTATCAATGTGGGTTCTATGGAGCACAGGATACGCTCTTTGACTATCAGGGGAGGCATTACTTCAAGAACTGTTATATTGAAGGATCAATTGATTTTATCTTTGGCCATGGCCAATCTACATATAAGCAATGTGAGCTCTATGCCATTGCACAGG…
>TRINITY_DN20800_c0_g1_i1_1
GTAGGCAAAACTTAGTTATGATTAATGTGAAATTAAGAAGCTAAGTACATAAGGAAGTTCTTCTTTGTTTGCCTGAAGCACAAAATCGCTAGCAGAAGTACTAATTCAGTAACTAATTCAGCATTATTCTGCATAGATTTTGTGAAGAAAAGCAAAGCATCTTATCTATATGAAGAAAAATGGTTCGGGGAAAAGAATATCAAAGCAATGTTATTTGGATTGAAAATGTGAAATGTTGCTTTTTTGCGCTTTCTACAGCCGTGCCTTAAGCTTTTTGTTGGCAGCAGACATCTAAATCTATCGTGGCCTAGTTCTTTTGTTGATGCAGACCTATCTTGTAAACCCTGCCACTTTGTTTTTTTTGTGTTGAAGATAAAAGAAAATAAATAGGGGAAAAAA…
>TRINITY_DN20804_c0_g1_i1_1
CCTGACTCGGACCCGGACTCGCCGAGTTTAGGCGATTTCGGGCGAGTCCCGTTTCTCTGCTTATAAGGCATTACATACTCAAAAATATTTGCCAATGGAGATAAAAGGTCGAGGGTGAAAAACCCAAAGTGGTGGATTTTATTCACTATTTCTCATTGCTACTAGCAACTGCTTAGAGTTTCTTGAATGTTAACTGGTCCCCCTTGCCTTGTAATTATTATCAACAAACATACTAAAAAATATCATTTATTTTGACCATTTGTGAAGGCCATCTTGATGAATCAAAAACATGCCAAATCCAACATAATTTTTTTCAAATAAAAATTCTTGTGAAAGATAATAATACTTAGCAGTTAGCACAAATACATGAATTGCGCTGTACTTGGGTGAATCCCACAT…
>TRINITY_DN20827_c0_g1_i1_1
TTCACTTAGAATTTGGGTTTTCCTCAGTTTGTTCTGCAACATGCAAAGTCTATGTTGAATAGCTAATACATGTACCATATTAGAGATTCACAATGCATACCATGTATGTGCTAAATGCACCTTTGCAGGCACTGGATTCCTGTGACGACCATCTTGCTCAAGTTCTAACACCAGGGCATTTCTTTATGCAAGGAAATGTATCCTAACACAATTCATCCATGAAGATCTCAGATATCTTGCAACAATTCATGTCATCCTTGTGCGGTACAAAATTCAAAGATTACTTTCTCTGTCCTGGAAAGGCCC
>TRINITY_DN20888_c0_g1_i1_1
TTTTGTGGTAAGAGAGGGGTCAATAGTTGGATGAGGTTCCTTTGTTGGTATAACATTTTAATAAGTTTTGTTCTAGCAATATATTCATATTATATATTGTCAATAATTAGTTCATATGTAAATAAGAAAAAAAAAACAAATGTTGGTCAAGATGGACATGTACATGAACATACGAGAACCTTTGAATGTCATATTATAAAAGTGATTTGTTAGCAAGTGATATAAATACATCTTTGTTGGAAACTCTCTAGTTAGGCACGCTTGAGTTGGAATAGTATCCGGATGGGTGACCTCTTGGGAATACCCAATGCTTCACCTCTTTGAGCATCACCTAGGATGAGTTCTTGTGAACCACTATTCATGAAAGATGGGTCAATGAATTTATCTCAGAAACTACAC…
>TRINITY_DN20883_c0_g1_i1_1
TTAAACTACAGGTGTTAGAGAGGAGAGCATCCATTACCTAGCTCTTCTGAGGCTTCGAAAGGTCTGTAATGGGTGGAAGCAGCAAGTATTTGTTGGTGTCTCTCCCACTCCACAATTCAGCGTCCTCAACATGGCAACTCCTGCAGGAAGGAATCTCAAAGAATGCATTCGATACTCCCACTTACAGATTCTATATACCAGACCTCCGGATTGGAACGCTAGATTCTCTATTATCTCTCAGTGACGATCTAGTCAAGGCAAATTCATTTGTGGAAGGAGTAACCCAAAAAATTCAGAGACAGATTGAAGATTTGGAACGGGCATCGAGTGTTGATTCAGGGAGACTTACAGTGGAAGGAGTTCCTGTCGATTCATACATTACTAGGTTTACATGGGATG…
>TRINITY_DN20817_c0_g1_i1_1
CACCCCACCTTGCCAAAGGAAACCCCTTTTGATAAGTTGTAGGATTCCGTAACATATATTTCTGCCGTGTTTTAAAGGACAATGTGCTCTCCTCTAGATCTTGAATACAAGGAGGGCTAGTAGCTTAGTCTTAGTGACCCTCTAGTGTACCTGCCAGGTCCAGTGGTTTTCTCGCTCACCGAATCTGACAGTGGTTGATTGTAATAGTCCTTCTTGTCTACCAATCGTTAAAAGACCTTCAAACTGCTCTGCAATCACTTTGACTCCCCATCATCTCACAGACAGGAAATAGGATGCTTAACACTATGACCGGTCAGCTTCCATATGGTCTGGCAATAAATCAGTAGGAGTTTATAATAGCTGGCATCGCTTAGGTTCTCAGCCCGCCCCTGACTCAGA…
>TRINITY_DN20833_c0_g1_i1_1
GATTTTGGTCTTATGCCTGACGCCAACCAGATGAACTTGCAATTACAAGAGCAACAGCAGCAGCAACAGCAACAACAGCATCAGCAGCATCAACAACATCAACATTCCTTTTTAAGTACAGGATTTGGGAATGACCATTCATCAGAAGGACAACCCCTGAGACATTTCTTTGATGACTGGCCAAGAACAACCAGAGATCCAACAACAATTTCCTGGTCTGACATGGAAGAAAGATCCTCAAACAGCACACAGCTTTCCATATCCCTTCCCATGACCATATCTGATTTCCCCACTTCACCCAGAGGAAAAATCAACCTATCCTCCCTCAAACTGTCCATGTCAGCAGCCAGATCATCGACTGAGGAAGATCCACTTGACCCAACTCAAATGGGTCTTGGT…
>TRINITY_DN20844_c0_g1_i1_1
TTCCGTGCCGCCACAATGGTGCGCATGAATGTCCTGGCCGATGCCCTCAAGAGCATCAACAATGCCGAAAAGAGAGGCAAACGCCAGGTTCTTATTAGGCCGTGCTCCAAAGTCATCGTCAGGTTTCTAACTGTGATGATGAAGCATGGTTACATTGGCGAATTTGAAATCATCGACGATCATAGAGCTGGGAAAATTGTTGTGAACCTCACAGGCAGGCTAAATAAGTGTGGAGTTATCAGTCCAAGGTTTGATGTGCAACTCAAAGATCTAGAAAAATGGCAGAATAACCTGCTCCCATCCCGTCAGTTTGGGTTCATTGTACTTACAACCTCAGCTGGCATCATGGACCATGAAGAAGCAAGACGAAAACACACAGGAG
>TRINITY_DN20858_c0_g1_i1_1
CTTGTACAGAGATATGGATCTATTGTAGCTATAGATCTAGTTGATCAAAAAGGAAGTGAAGGTTCCCTGAGCTTGGTCTATGCAGATGCAATGCAGCATCTCAAACATATAAGATATGTTCCTTTTGACTTCCATCACATCTGTGGACACTTGCATTTTGAACGCTTACAACTGCTTTATGAACAGATTGCTGTAGAATTACAAAAGCAAGGATGTTTTTTACAAAATTCAGATGGAAAAAGCATCGAGGAGCAAACAGGAATTTTAAGAGTCAACTGTATTGATTGTTTGGACAGGACAAATGTCACTCAGAGCTTATTGGGTCAAAAAGTTCTGGATTATCAACTGAATAAGATAGGACTGTTCACTTCCAGTGAATGCATATCACAACATTCTGAT…
>TRINITY_DN20825_c0_g1_i1_1
TTTCAACGCTTTATCCACTCCACGACATATACACACTCTATATCCATCCGCACAAAGAATATACTCACCGAAAAGAGGCGGCCTCAAGAAAAATAACTGGAAAAATTGAAAACCCAAACGCCATGAATTTTTCCCCACATTTTCGCTTTATTCTCTGCGACAGCTGCTCTTTTGCGTAGGGTTTGGCAGGCGCATGCTTGTTCACTGTAATGAACATTTTCATTGTTACTCGGCCCTTTTCATAACATTGAGAAGAGAAAACCCTAATGGAAGTGACACCCTATTACGGGAGTGGAGATGGAGGTGGAGGTGCAGGGGGCAAGCAGCTTCGTGGCCGCAGGCGTTACGCTCCAGCTAGGACTCCATATGATCGCCCGCTCGAGAGCCGCCATGGTAATT…
>TRINITY_DN20803_c0_g1_i1_1
AATCATTTCGTCGTCCACTACCTAGATAATCAAACTAGCACAAAACATCAAATCTGTGAGCCGATTAAAGCAAAGAACCAAAAATAACCAAATCAAGAATCCAACGTTACATTTACCCTCCTTACAAAGCAAGGAACAGAAGCCATTACAGAACAGATTGAGGCAGAGCGAGATCTATAGCAGCGCGTTGAGGATATGGATCGGGTAAGCACTTGCAGGGCAGATTACTGCACAAAACTAGATCGAATGGCTGGGTGGGTAGGTGCGAGTGTGGTTTCTGCATTCTTTGCATCGCTGGAGCGGTGTGCATGCATCACCCTCTCCACCACGGATACCGATGATGATGAAGAAGAGGCTAAGGATAGACCCCTTATGCTTACCAAACTTGATCATATTCAG…
>TRINITY_DN20840_c0_g1_i1_1
GATGATGGCAGCTTTTGGAGGGATGTCCAGTTAATGATGCTTGGTTTGAGGTGCTACGTGTGGAGTGATTATTCCTTGATGTGGGCTAGCTATTTTAGGGTCTTGGCTCTTGGCTTTTTGTCATTTCGCAGTGGTTGGTGTTGGTTTGGTTTGGATTGTGAGTTCAGGTTGTGGACGAGAGTGTGGGGAAGTATGGAAGCCAATTTCTCACTGTCTACAGATGGTCAGATGCCAACATTTTGGGTTCTATTTCGTGTAATCGGTTGTCGAATGTTTTCAGGGTAGATGGGGATGTGTTTTGGAGAGCTGTGCGCTTGATGGTTGGGGAAGAATTTTTTAGTGTCAGATTGCAGAC
>TRINITY_DN20820_c0_g1_i1_1
CCCCAACAAGCGCCTCTGCATTCTCCTCCATTTTCCGTGCGAAATTTCATGTCCATCCTGCCCTCCAAAGCTTTACGATCCGCTTCCCTCTCTGAAAACAAGCCTAGCACATCATCTCCCAATCATGGACGCGGCCTTGGTGCCTTGCACGCACAAATGGACCAAAACGATGTCTTCCAAGCCTCTCATCTCCCCCACGAGGTCGCGGGTTCGAAGCCGGATCAATTCGCCAAGGAACCTTCACGCGGCGCAACGGCTGGAGCATCAGGACTTGTGAATGTGGTTCCAGCAGAGTCACAGTATGTAACCAGGCTTCCTGGAATAAATGCTAAGGAATTTAACACAAGAAGTGTGAATTCAAGAGGGAAAAATGGCCTTGACCATTCTTCAAGAAGTCAA…
>TRINITY_DN20856_c0_g1_i1_1
GGTATACAGCCAGCGATTCAATGCAGGAGTTGAGAATGGTTACAAGAGACATTGCAGCATTAAGAACAGCGTTGCAGAGTTTGTTGAATTGGACTATGAAGAAGAAGAAGATGATGACATGATTTTTACATGCTACCAGCCTTACTTGAATGGGGTTCTAAGAGAAGAAACAGCAGATTCAGAGACATGCTCCTCTAAGGTTTATTATGATTCGGACAACTTTTCACCGCCATTCTGTAGAAGTAACTCCGCTGCTGCAGCTTCTGTGCTTAGGTTGCCCGTGCCAGAGGATGCTCAGTCTTCCACTAGTGACAGCTGCTGCTGCTGTTGCTGTGACACTTCTGATGAAGATGATGATGAAGAAGGGGACGACAATGAAGGC
>TRINITY_DN20810_c0_g1_i1_1
GATTGATATTGCTTAACTTACAAGCTATTTAATCCTGTGGCATCATGGACATCAATCATCTCAATCGACTTGCTTGCTATACCTTTAAGTTGATTTATATGGTAGCGGCGGAGTGCTCTATACATGGGAAGATTCCGATTAGGCTCTTACTCCCTGGAGCTTGTTGGTTCTTTCCTCAGCCTCCCTTGATTGTTTTGTTCTGTATAGTCAATCCGTCTGCCTCTGGAGCTTGTGCTTGTCACCTATTTGATCTAGCTTAATTGAAAAGCCATCGAATCTAGCGGCATCATGTATATCAATCATCTCAACCAACTTTGTTGGTTTTACTCCTCTTAAATCTACTCACATCTTGCTCTTAAATCATCCTAACCAACTTTGTTGGGTGTACGTTTAAGTTGA…
>TRINITY_DN20894_c0_g1_i1_1
AATGCTATGCTGGAAGTGCGATCTGCCGTTGGACTTTGGAAGGCTTATTGCTTGCTGATCTTGTTAATCTGATTCTTATATTGCTGCAGAAGCATTTGGGAATGATCGATGATGAATGATGGTGTTTGATACTGATATTTTCTGAAGGCGTATCTCGCTGATCGCTGATGATACCGGAATCTGAAGATGTGTTTTCTGAATGCTGATGATGGCAGGTCTGATACAATATCAGCCTGCAGTACTAAGTCTGAAGAGAAGTCCTTTGATGTATACCTGTTCAACTCCTGGAGTTGATCCAAGGCTGATGTGCTCCTTTGTGGAATGCTTTGATCTTCTTTGGTAATCAAAGTCCGCTGTCTCTTCTTTGTTTTTCTTTGGATCTGCTCATCAATGATGTAT
>TRINITY_DN20853_c0_g1_i1_1
TGGGATTCCTACGCCTGGGCTTTTCGACCAGCTTACAATGTGGTGGATATCATCCTGCACAATCCTGGCGTGGTGGAGGATCCTGCCTGTGGCCCCCTTGTTGACGCAGTCTCCATTAAGGAGCTCTTCCCACCTCGCTATACATGGGGTAATTTGATAAAGAATGGGGGTTTTGAGGAGGGGCCTCTGGTATTCCGCAACTCTTCCTTTGGAGTTCTGCTGCCTCCCAATGTAGATGATCGGAACTCGGCCTTACCTGGATGGATGATAGACTCTCTTAAATCTGTCAAATATATTGATGCTCTGCACTACGCAGTACCACATGGGAGAAGAGCAGTGGAGCTCCTGGCAGGCA
>TRINITY_DN20860_c0_g1_i1_1
CTCATCCAGTAAGAGTGTAGACAAATATGATTCTATATGACCTTATGATACGATCTATGTTGAGTTGGATACATGACCTAGGATATTTATTTTATGATACTCAACCTGAGAGCCTCCCCTGGTCATATCGATTGAGGCTGTGGTCAAATTTTTCTGGCCTCATCTCTTGGACGCACAATGGAATTCATCCCAGGATCTGTCACCCATGTATTGATGGCACTTGTAAACCACCTGGTTGAGGGGGGTCATCCCCGTGTGAGTAGATGTTATGGTCTAGGATATTTCATGTCAAATTTATGGTGTAAATGCTCTTATAAGATTTACACCAATTCTAATCCATTGAGGTCACACCCAATACCTGCAGTGAGACC
>TRINITY_DN20806_c0_g1_i1_1
GAAAGGAGCTCCTGATAATTCAATTGCATTAAGCCGTCTACTAGTCAGATTCCTCAATCCTCAAGGTCGGCAATTCACGTCGTATTCCAATATTTCTACCATTTTAGTTGTGAAGGAGCGGTGGGGCTGCGAAAAAGCATATGAACTGTAGCAATGGAAGATGGTTCAGAGAAGCTGCAAAATGTTCCTTCGTGGGATTGTGGAAGCCCTCTGTACGATTCGTATGAACTGGCATCGATAATCAATCAGCTGGACCGAGGATTAGCTACTCTCTATCCCTCTTCCAGGCCGCCTCAAGATCGCCAGAGCTGCTACACTTCATGGATCTCCTCCAAATCCCAAAAGATCAAGAGGGCCTCCGGC
>TRINITY_DN20864_c0_g1_i1_1
ACATGTCCGATTGACTGTACGTTCGAATTCGTTCCTGAAATCCCCGAGTGTTGAACAAGTGTTAGGTGTCCACAATGGCGAGCTTGACAACAGCCAAACTTTCTTTTCAATCTAATGGGAGAACGCCTTCAATTTCCTCACCTCTAAATTCATTCTCTCATGGTGTCGATTCCGCATGGATAATTTCAGGCAGAGAATCATCTTTATGTGACCGGGCGCTAAGAATTGAAAATGCCAAAGTTAACAGAGGAGTTAAGGTCTATAGCAGAAAGAGGAGGGGAACTCGACATTCCCCTGTGGTTTCAATGGCGACGGGGAAATCTGAGGTACCGAAGATCATGATATCCGGGGCACCTGCCTCTGGTAAAGGGACTCAATGTGAGCTCATTGTGAAGGTGT…
>TRINITY_DN20816_c0_g1_i1_1
ATATAAAACCCTGCAGCCCGTATACCCCGTACAGTTGATAAATCTCACATTATTTCTCCCGCAGTTGAGTTCCCGCGTTTTAACCTTGGTATCAGAAAAACAAAAATCGAAGAAACCCCACTCCAAAGAAGCAGAAATCTGAAAAACACTGGGCAACTGTAGATAGTATAAGGAGAAGAAATGAGTACTTGGAATTACGTTGTGACGGCTCACAAACCCACCACAGTGACACATTCATGCGTTGGCAACTTCACCAGCCCCACTGACATAAATCTTATCATTGCAAAATGCACCAGAATTGAAATTCACCTTCTTACTGCACATGGGTTACAGCCAATGGTTGATGTACCAATCTATGGGCGCATTGCAACACTTGAGCTTTTTCGTCCTCATGGAGAG…
>TRINITY_DN20828_c0_g1_i1_1
CAGATGAATTTTTTCCGCGACCATATCTTCGTTTGTCTGTGTTAAAGAGCTAGCGAAACACAATCAAATAATTAGAACAATGTGTATGAAAAATGGGGTTAGCGGGAGATAAGGGACGGCCAGAAGAAAGTGAAAGATTCTTACATGTGAAGAGAAGAGAATGGTGGTCAGCTCAGTAGGAGCGTATGCTTGTTTTAAGCTAAATTTAAGCCCTGTTGCTAACAGAAGGATGACAATGGCTTCTCCCGCAACTGCTGCTGCTCTGACTTGGTGTAAAACGAAAATTAGAATGAAAAGGACACCGTTCTCTTTAAATTGGAGCGGCAAAAGAAAGCTCTGCTCCCTCACTAGTGCTCTTCACTCCACTCGCTCCAATGGTATACAATCGGAAGATAGCTA…
>TRINITY_DN20885_c0_g1_i1_1
TAGAGTTATCCCTGTCTTTTATCGTGTGGATCCTTCCGATCTGCGCTGGGTGGGTAAAGGAAAAGGAAGCTATGCTCCTTCATTTTCCCGACATGAAAAGCAGGGAAGATACTCCGCCCAAAAGGTTGAGGGGTGGAAGATGGCACTGGAGAAAATTTCATTTCATAAAGGCTTCGTGGTTAAGGATAATAAAGATGAAGGGTTGCTGTTGAAGAAAATTGTAAATATGGTATTACTGGGAAAGGTGCCGTTGCCGGTAACCCAAAATTCTGTTGGACTGGATGATGTTGTTCTAGATTTTGAAAGAAATACATTTGGATGTGCGCAAGGTGAGCGCAATGTTCAAATTGTAGGGATCGTAGGAATGGGTGGAATTGGTAAAACCACGTTGGCAAAGGA…
>TRINITY_DN20834_c0_g1_i1_1
GATGGCTAATTAGTGCTCTAGTATTTTTTGTGGAAAGAAATTTTATGTTGAGAAAGAAGGTTCTATATTTTGTATATGGGCTTAGAAAGAGCGTGCAGAATTGTCTTTGGCTTGGTTTAGTGATTCTTGCTTGGATTTTCATGTTCGACCCTAGAGTGGAGAGATCTACTAAGAACCACAAGGCACTTTCTTATATAACCAGACTGCTGGCTTCCTTTTTGGTGGCAGCAGTCATCTGGTTGCTTAAGATTTTGCTGATAAAGGTTATGGCTTCGACTTTTCATGTTAACACATTCTTTGACAGGATCCAGGAGTCCAT
>TRINITY_DN20823_c0_g1_i1_1
CCTTTATATTTTTCTCTTCAATACTGCATATATTTTCTCATGTCATTTTGCTTTGGTTCTTCTCCATTTGCTTATATTAGAGATTGTTTCAATGGTTGGGATCTTCAAGGAGTTATGGCTGAATGTTTTAAGGTTGTTGGCAACACGTGAAGGACTGGCTGTTGGGAGGATGAACTCCATTTTCTTCAGCTTCTGTGCCTGTGACATTGACACTTAATGGTCTCTAACTGCTAGAAATAAGCAGTTTGAAGGCCTAATAGGCAATTCTATTACAGACTGATCCATTTAGTTTCTGTTTTGGTCTCTGGTGGATGTTAAAATATTATAAATCTGCTTCTTGGCATACAGATAAGAGGCACGATACAATTATGGCTAGAATTGCCTTTTAACATTTGCGTT…
>TRINITY_DN20839_c0_g1_i1_1
CGGAGAGATAAGAGAGCTGTGGCTGCTCTGAATCTCTGCAAAACTTTCACGTTGCCGAGAGTTTTGCTAAAGTTTTGAACCCAATTGCCTTTTTTGTGAAATTCTAATTCATTTTTTGGTCAAATTTGTTTGAGGGCTCTCTGACCGGAAGAACAAGGAGACCCAATTCACAGATTTAGAAAAGGATTTGGCGATAAATTATTTATCAATGGCGTGCTAAACTCTGGCTACACTGGCACTGTATTGCTAGGCCCAAACAAAACACTGTATCGATTGTTCAACTTGATTAGCAAATACACAGGTATGGCCGTTCAATTGACTATAACTTGCCCTGCTGCCTGGGTCGCTGCCTCTCTATCCGGTGCATGCGGATTCCAGCAGAAGGGCGGGGCTAATTTA…
>TRINITY_DN20875_c0_g1_i1_1
TAAAGGCTGGTTGTATGCTCCAGGAGTCCAGTGGTTAACTGACCAATTTGGACACGTTTGTGATGATTTTGGTGAAACAATATTTTAATGCCTCATGAGAATAATCATGTATTTGGTAAGCTGTAATTATAACATTCCAGGAGATGCCAAAAATTTAACACTATCCACCATATTTTCTCACTTTGCATACATGTTGATTAGCTTATTATGAACAACTGTGCATAAAATACATGCAAATTGCCTCTTGTTGAGGAATGGGTACATTTGTATACAGAATTTCGACATACCCTATTGAAATTGCAATCCCAAGT
>TRINITY_DN20814_c0_g1_i1_1
ACGGGAAGTGGGAGTCGTAGAAAATACTAGGAAGTTTCAGCAGTTACTTTGTGGCGTAGGCCTATCTATTCTTACAAGCAATTTAATAATAGCTCACGACCATTATAAAAGGTCTACGCGGCTCGATAGAATCTTCATCTCCATCTTCATCTTGTTGTTAGCGATGGAGAAGAATTTTGCGATGGTGAAAGTGGAGTTGGGAATGAAGAAGCAGCCCGCCAGGAAGAATCAGGCGCCGAAAAAACAGGCGGCGCCGCCAAAGAAGCAGCCGCCGGCGGCGGCGGCGAGGAAGGAGACGGTGGTGGTGAAGCAGAAAGTGGTGAAGAAGGAGGTGGTCATATCAAAGAGGGAGGTGGTGGTTGTCAATCAGGTGAAAAAGCAACAGGCCACCAAGCGGTA…
>TRINITY_DN22674_c0_g1_i1_1
GGAAAATGATCTTTAACAATATCTTCTTGTACAACTTGTATGTCTTGCAAATGTGTTTCTTCTTTGAAGAGGTTCTCATAAAATTTCTGAATACATTCTTAATACCTTAAAGATTAGCATGAAACCCCCTTAAGTCAGCTTGAATCGCCCCAATAATAAACTCCTTTTTTATGTTTGTAGTTTAGAAAATTAAATAAATAGCTGAAGCTTTTGTTACCCTCCTTAACCCAATGAAGCTTGGCCCTTATTTTAGCACCTTGTCCCTTATAGATATCAAGTTTATGAAGTTGGAATTTTAAAGAATCAATGGAAGACTGTAAATTAGTGTCACTAAGATTAGTATTGAACAATTTTCTGGTGTGTACTAATTTTCCTTTTAGGGATTTTTCTTTAGGCTTA…
>TRINITY_DN22660_c0_g1_i1_1
GGAAGGTAAGAGGGGATGCTGCATCTATAGATCCAGAGGGTGATGATTTGTCTGAGTCAGAAATGGATTTACTTGGCAAATATTTTGGTTCTAGCAATAAGGGGTTCTGGACACCATCAATTATTGCATTTCCTCACTACCAGTTGTTTCCATCACGTGTGTATAATGTAAAGCATTCATTCAGAACAACAGAAATGCTGATTGACACGTTACAATCCCTTAAAGAGCACAAAGCATCTTTGTTTGTTCCTAAAAGTCTCCTCCCAAACAATGAGGTTGGAGCTTCTTCAATGGAGAATTCGCAGCATGTTCCGGAT
>TRINITY_DN22654_c0_g1_i1_1
CTGGTAGTAACTAGATCTTTTCTTTTATTTCTCTTTTGTAGTTAGTATGGTGACCGCAAACTTAAATTTTAGTCATTGTTGCATATCTCCATGAGTCATTGTCCATGTAACCATTTTTGTTATGGGTTGCTCACTGTTATCAGCTTGATAATCTCACTGTGCTTTGATCTTGTCACTGTCATTGCTTGCTTGGTCTATCTAATCATTATTCATCTAAGCATTGTGACCTTTATTGTTGCTCATGATCTTTCTTTTGACAGTGGATAACTTCCTATCACTATATCTTGGTATAGGTATGAGCTCTTTCAATACATAATGATTGTCCCTTATTTGTATTGCTATCTTTTGCCAGAAAAACCTCTTGTCTTATTCTTCCAA
>TRINITY_DN22680_c0_g1_i1_1
CGATTGTATTCAGATGTAAAATGGTACAGAACTTTTTAAAACTGGTTCCAACTTTACCTCATTTTTGCTAAAGATCCAACCAGGCAGTGAAGTTGTCAGAAACTCTTTTATAACTCAAACTTTCAATTCTTTTACCATGTAACTCTTGGACAAGTTCTGAACATCCAGGCAGTGAAGCTGTAGGAAACTCTTTAAACTTTTAGCAATCAATTCTTTTACCGTATAACTCTTGGACATGTTCTCAATTCTTTGTTGGCCATTGTCTTGAAACTAAGTAGAAAAGGCTGATTACACCTGCCCATCACCATGGTACGAATGTGGTTACAAATGTACGATACGAGGGAAAAAGAAGTAAATAACACAGATTATTTGCACTCAAATCCTATGAACAATTACAAT…
>TRINITY_DN22679_c0_g1_i1_1
ATAAGAATGAAGACATTATTTCGTTCTCAAGAATTGTTGGATGTGTTGCATTTGCACATGAGCCTAAGGAAATAAGAAGTAAACTGGATGATAGAGGTGAGAAATGCATCTTTATTGGCTATTGTGAACAATCCAAAGCATATAAGTTGTTTAATCCCATCACTAGGAAGGTTATCATTAGTAGAGATGTTGTTTTTAAAGAAGAAGAAGCTTGGGATGGAAGTATAGACAAAGCAATCACATGCATTATAGCAATGCCTTATGATGAAGAGGAAGGAAAAGAACAAGGAAGCCAAGGAGATCAATTGCATGAACAAGAAGGAACTTCGTCAAGCAATTCACAAG
>TRINITY_DN22673_c0_g1_i1_1
TATTGGAAGATGTCATCAGTCATTTTTTCATTGGATTTATCATAGCCTGGAAGCTGTAGGTAGGTACAGTGTGTAAAAAATTCAGATGATCTTTTAAATAAATGAAGCAAAATATGTGAAACAAAGAGATTGATCAGCTAGATTAGGGTTGCGTAGAGAATAGAGAGGAGTATCGGGCAGAAAAGAGGAACAAGGAAGAGCGAAGAGTGTGAGAGATACTGCGTAAGCAAAATAGTTTATCAGGTTCAGGGTTATCAAATAGTCATTGCCGGACAGATCAATTGAAAAAATAGAACATACATTTCCCTTCTGTATCATTTTCGCTTCAAACACAAAAGGAGAAAGCAGCAGCG
>TRINITY_DN22696_c0_g1_i1_1
CAATAAGACTGTATTCTGAAATTTTCTCCATGATGGCTAAAATGGATAGTTGCAGACTTGAAGAACAGGAAGAAAGCTTGAGAAGAGGTCCATGGACTGCAGAGGAGGACATGAGCCTCATTCGCTGTGTGTCTGTTCAGGGCGAAGGCCGCTGGAACACAATAGCGAAATATGCAGGACTGAGAAGAACTGGAAAAAGCTGCAGATTGAGGTGGCTCAATTATCTGAGCCCTGGTGTTAAGAGGGGCAACATAACAGTAGAGGAACAGCTTTTGATCTTGGAACTCCATGGAAAGTGGGGCAACAGATGGTCCAAAATTGCAAAGCATCTTCCTGGAAGAACAGACAATGAAATAAAGAACTACTGGAGAACCCGC
>TRINITY_DN22618_c0_g1_i1_1
TGGGAATGTATCTCTATCATAAATGTCTTAGAGCTCGTTCTTTTTTCCGTATTTGCTTGCCTAATTTTCTTCTGAAACATTTTAAACAACTGGGGGTTGCTGAAGCTTGACCTCACTTAAGTAATTTTAATATGCAATTATATATCGATACATATACATTTACAGTCAGAGCTTGTTGTTTGGTAGTCCTTGTTTATTTTTTTATTCGGTGATTTGATAGTTCTTTACCCATTTTGAGGTAATTTAGACTTATGTGCCTCAAGTGAGGGTTATCTCTTCTGCCAAATTTACTTATGACCTGCACTGAGTTTTGATGGTTGGTGTTAATAGCAAC
>TRINITY_DN22633_c0_g1_i1_1
AGCGTTGGCATGCTGTAGATGGCGGAGGCGGAGGCATTGCACACCCCAATGCAAGAGAACGCGATACAGAGGAAGATGGCAAAAACAAAAGATCTCGGTTAGCGTTTGCTAAAGGAGCCAGAAAACCAAGATGATAGAAGGCACCATTTTCGAAGAGAGGGCCGCCAAACAGGGCTTGCAAAGTTCAAATCTGGGGATTGGCAGAGTCTACAGGTTAAAATAAACAGTTGGCGAAAATCACCTGATAGTTTTCATGATGTGTACAGCTGGACAGCCGGGGAAGACTGCAGGGCATGCATTTGACCGATAGCGGTAATAAAAAAGAAGAGGCTTAATAAAAATTTACAGTTGCAGGGTTTTGCGGGCACGACAATAGGAGGTTCTGTCTTGTGAGTCTTT…
>TRINITY_DN22690_c0_g1_i1_1
CTCACTGGCTCACAATCATGAATGCTATTTTACAGGTTGGTGAATCTCTTTATTATCTGCAACAGATAGGTATTAAGGACTTATGCACTAATATTTGAATAAACCCGTATTAGTCAAATTGGACCCTTTAAGGACTTGCTGAGTACAAACTTAGTGATTTGCAGCTTGGTTAATGCTTTGAATTTCTCTATAACCATATTTTGTTCACCTTTTGGTTCCACCAAAATCCAGGCCCTCAGAAGTTAAAATGAGTCCAGAAGTATGCCCCTGTTTTACTTTTTCATATACATTCTTTGTGAAATTATTTGTCATTGATTATTTATG
>TRINITY_DN22698_c0_g1_i1_1
ACAGGGCTCCAGGCTGATGAAATAGCAACATAGCAATTTACATATCAAAGTTATTGCAGCTGATCTTTAGATTTATTTATTTTAGGTTGCTATTTAATTGTCTAACCAAGTGGTCTCTTGGTGCTGCATTGCAGAAAATTTTGAGTGGGTGCTTCTAAGATGATCCTGAGACTCATTTGTAGTTAAAGTGCTTCTCTACATACAAATTTAATGAAAACTTGAATTTTTTCAAACAATAATTTTGATTGGTGGTTAATACATATTTAGTTAATGATATCAGCTTTCCACAATCCATAATGTTTGTTGTTGCTGTTTCTGGCTTTGATTGTATGTGTTTTTTATATTAACATTACGAATGGGAGAGGTTGGGCTTGGAACAATGGGCAAGGATGTGAC
>TRINITY_DN22604_c0_g1_i1_1
CTGTGAAGCACAACAACCAAGCTCAATATCAGAACATATTCAGATCAACACCGTCAAAATGGTCAAAGCAGTTGCCGTTCTCCGTGGAGACTCCAGTGTCAAGGGCACCGTGACCTTCGAGCAGGCCTCCGAGGGCGCCGAGACCACCATCTCATGGGACATCACCGGCAACGACGCCAACGCTGAGCGAGGCATGCACGTCCACGCCTTCGGCGACAACACCAACGGCTGCACCAGCGCCGGCCCTCACTTCAACCCGCACTCGAAGACCCACGGCGCGCCCAGCGACAGCGAGCGCCACGTCGGTGACCTCGGCAACTTCAAGACCGATGGCCAGGGCAACGCCCAGGGCTCCGTCACCGACAAGCTCATCAAGCTGATCGGCCCGGAGAGCGTGCT…
>TRINITY_DN22658_c0_g1_i1_1
GTTGACTCCCCAAGGAGATAGTGGGGCACAGATGAAAGTGAGGGAAGAAGTTAAGGATGAACATGTTTCAGAAATTACCTGTGCTGCCTGTGGATCTGTAGACAGAGATGATGTAATGCTTCTCTGTGGGGACGAACAAGGGAGGGGCTGTGGTATTGCAATGCATATTGACTGCTGCCAGCCTCCTTTAGAGGAAGTACCTGAAGAAGATTGGTTTTGTTTTAAGTGCAAGTCTTTAACTGATTATAATTCCCAGAAGGCCAAATATTCCAAGAAATCCTAACCAATTATGGATTCTAGAACATTGAACTGTCAACAGTTCAATCATGTGAATAATTCTCTACCTGCTATTTTCTGTTAAATTAGCAGAGCAGAAGCTGTAC
>TRINITY_DN22613_c0_g1_i1_1
TAAGGCTGCTGTCCTTTCTTCTGATGAAAACTATCTATACTTCTGAAGACCAAATGCACTTTTTTGGGGAATGAAAATTTGGTATCAGAAGATAAAGTTGAGATGTTTGAAGGGTGAGATCTGGATGTAAAATTGAAGAAATCTGTTTTGGGGACGTTCGGGCAAGTTGGTTTTGCTGAGGATGGTGGTGGAAGGAGAAAAGAGTGCGAGGAACAAGCCTGTAACCTTATTGGTGGGTGTGAGCGTAGGTAAATCTAGTAGGGAGTTGTTGACATGGGTGTTGATGAAGGTGGCTCAAGCAGGGGATCATGTGATTGTTGTTCAAGTGCTTCCATCTCCTGCTGATCAGGGGCATAA
>TRINITY_DN22608_c0_g1_i1_1
ACTTGTAAGAGAGGAGCACATATATACAAAACGTTTTATGCTATTTTGGTGTTGGAAAATAGTAGAAAATTAAAAAAGGTACGGGTATTTCTCTTCAATACAAGAGGAAGCTTCTAAATTCATCAGAGCGTATTTTATGTCAAAAGTAGGATAGAAATATTACATATGTGCTTACCTTTTCCTACTCACAGGAAATAATTTCTATGCATTTTCTAGGGGGTTTACCAATTTCAAAACATGGACATGATTATACTTGAGTGGGTGTGGATAGATTCAGAAAAATGCATATGGTAATCCTGTTTTGACAATCAAGGGCAAC
>TRINITY_DN22638_c0_g1_i1_1
GATAGCTTTCAATAATGAATTCTAATGATCATTAATGTCCAAGTGTTTGTCTAAGCAAACAACTCTAGGTTCTCAGATTGAGGTATTTGGCACATAAACCAATGGATAGCAGTTATAAATTTGAAAAGGTCGGCTTGAGGAAGTAAAAATGGAGATTTTGAATTATGGGGACAAGGCTGTGGTTAGTCCTATCTAGGGGACACAAGTGCATCTGCATTCTAGTCTAGGAAGGGGAAGCCCTAGATGGGAGAAACCAGTCTCCTTTTAAGGTGAAGGATATCATTTGGGTTGATAGTTTCTAGGACAAGGTACAACTTGTGTGCAAAACAAGACAAACTGAGCATCAAGATCATGTATGTACAACAAGGCC
>TRINITY_DN22630_c0_g1_i1_1
TTGGAGTATATGCGCAAAATCAATTTGCCGAGGAGTCCCTGAAACTGTTTTGTAAAATGCAGAAAGAAGATATGAAGCAAGATAGCATTATCCTATTGACAGTCTTGATTGCCTGTGGGAGTTTGGCAGCTTTGGCACAGGGTAAAATGGTGCATGCTCAAGTTATCAAGGCTGGATTTCATACAAATTACATTGTTGGGAATGCCATCGTAGATATGTACGCGAAATGTGCAGCCATGAAAGATGCTCATCGAATGTTTGATAGAATGTCTGAAAGGGATGTTGTGTCATGGACTGCGATGATTGTGGG
>TRINITY_DN22632_c0_g1_i1_1
TGGAGTTGGCAAAGGAAGCTGTGATTGAAAGAAGATGGAGAGGTGCAGCGCGGGCGTGAGGCTGTACCAGATCACCTTCAATTTGTCCTCTCGGGATTTCTTGACAGCCCCATGATCCACAGCCCGAGTCTCCCAAGGTGCGGGCGGGAAGATCTGATGCTTCTCCCGTAAAACCCCAATGAAATCTGATTGCATTTCTTCTGCTTCTGATTGGAATCGGATTGGGTCTTTTGCTACTGTCCCGGAAATTTCATTTTTTCTTTCTTTTTCTTGGGTCTACACAATAGCGATTCCAACTGTAAAACAGAGCTGATGATGGACAAATGGCATATTTCTTT
>TRINITY_DN22653_c0_g1_i1_1
GTCAGATTAGGCCGGTGTCCAGGGCACTGGCTCCTCATCTCACTCGGGCTTATGCCAAAGATGTAAAATTTGGTGCAGATGCTCGAGCCTTAATGCTTCAAGGTGTAGATCTTTTAGCGGATGCTGTAGCCGTTACTATGGGGCCAAAGGGAAGGACGGTGATAATTGAACAGAGTTGGGGCAGTCCCAAAGTGACAAAAGATGGTGTGACTGTTGCAAAGTCCATTGACTTAAAAGATAAATATAAAAATATTGGCGCTAAACTTGTGCAAGATGTTGCCAATAACACAAACGAAGAGGCTGGGGATGGCACCACTACTGCTACTGTATTGGCACGCTCTATTGCCAAGGAAGG
>TRINITY_DN22605_c0_g1_i1_1
GCCCTCCTCTACCCACTTTTTGTTTCCATAGAAGATCTACTAAACCTATTAAGCAGAGACAATTTATTTATAAACAGAATCAATTAGAAAAGTTGCTATAGATTCCTTCTACTATCTATGGATGATGTACTTAAAAGCCTTCCTTTATCTTCCACATACGATTAAAAAGAACTAATATTTTATATTCTAAATTCTACCTTTTGAAAAAAGCAAGCTTTTCACCAATAAAATTGCCTTTCCTCTTTGCCGGGAAATTCCAATTACTTCTACATCTTGTCGAACCATTTGTAGAAAAGTCGCTTCACA
>TRINITY_DN22646_c0_g1_i1_1
CTAAATTGTTTCAATGAATAGATAAAGCATCTAACATCATTAAACTGTTATGAATCTACTGGATAGTGATGTTTGGTTAACTCGAGTTTTATCTTAGAAAAGGGATGCAAACTTTAGGTGTTTAAGATGAAATCTAACCAATTGCGGTAAGGTTTTGTTAACCACACTGTTGAGAGTTAAAGATGTCTACCTTTCTTTAAGGGCTTCTCTAGCAAACTCAAATGGAGTTAGTATAATCTCCCATATGCATGATCGTTGCAGTAATGTTAAGCAGAAACAAATATTGCTGTCTCCATTTCCTGTGTATTAAGGTTTATAATCTTTGTGTTATGAATAAACTTCTTGTCCATTATTATCTTGTGCAATAGGGG
>TRINITY_DN22663_c0_g1_i1_1
GGGCCAACTATATATGCTAGAGAGGGTGACACAGTGCTCATCAACGTCACCAATCATTTGAAGTACAATATGTCTATACACTGGCATGGAATAAGGCAGCTGAGGACAGGTTGGGCTGATGGGCCTGCTTATATCACTCAATGCCCAGTTCAAACTGGGCAGTCCTATACTTACAACTTTACTATCACTGGACAAAGAGGAACACTCTTCTGGCATGCTCATATTCTCTGGTTGAGAGCAACAGTCTATGGACCCATTGTTATTTTACCCAAAGTAAATGTGTCTTATCCATTCCCCAAACCCCATAAGGAAATCACAGTGATGCTAGGAGAATGGTGGAACGCAGATGTGGAGGCTGTTATAAATGAGGCA
>TRINITY_DN22681_c0_g1_i1_1
CGCCATGGGACTTCTATCTGGCACTATGTTTCATGCTTTTCTATTGATTTTAGTGACGTTTGTACTTACTAGTGAGGGTGGTGAGCAGTTGAATCTGCAAGGAGATGACATGAATGCGCTTTTGGCTTTAAAGGGGAGAATTAATCTGGATCCGGAGGAAACGCTTTCGACTTGGAATGCAGGGGATAAACATCCCTGTAACTGGACTGGAGTTTCCTGCATCCTTAAGTGGGGGATTTTCAGAGTGGGTAAGCTCAGCCTGGCCGGGCATCATCTGGGAGGAGAGATGCCCCCAAATCTGGGGAACCTCACTTATCTCAAACATATGGATTTTTCTTCCAATTCATTCACTGGATCAATTCCTTCGGAATTTGAAAAATTAAAGGC
>TRINITY_DN22610_c0_g1_i1_1
CTTTAAAGCTCTGGTCAGTCGCCAGACTTGATCGATTTACAGATTTACAGACTCAAAGAATCTGTAAGCAGACCTGTAAGTCCACGGATCCATCCATATACAGCATCAATCAGGATGCTTAAGGAGATAACCCATTATGACTAAAGCTGAATTTGAAGCTAAATTAGCTGCTGTTGCAGGTGACTGCGCTTACGGTAAAGAAATCGCTGCTGATCTCGTTGATCATTTCGACGAAACTGGCAAATATGCTCAGACTGCTAAAGATCGTCTGGATGACAGACTCGGCACTCTGAAAGGCTGGGAAAAGAAACACGAAGCTGAAGGCGAATACGGCAAAGCTTCCGAAGAAGCTAAGAAGATCGCTTGCGTTTACAAATTCCTCGACGCTCTGAAATAAGC…
>TRINITY_DN22643_c0_g1_i1_1
TGGTACTATTAAAACGATGTCCTGAAGTTAGTCATAGAAAAAAGTGGCTTTAATAATGGAATCTTTGCTTGAGATTCATAAGCATCGTTTTTAGAGCAGAGAAACTTCACTGAGGAACTATAGATATTAATTCCTGTACAGACATTTGAGAGACTTTTAGTAACGAGTCAAATATAGAAATAAAGTCTGTTTAAGAGGGCAGAGGTGTACGAACCAGATAGGTAGTTTGCCACATAAAAAGTACTATTGTTATTGAGAGAGGCTAGATATTAAATATTCTTGGAAACCGTTTCCATTGTTGCCATAATGATAGAATATTTGGTTTGTTCATAATCATGTGCATGATTGTTACATGCTAC
>TRINITY_DN22609_c0_g1_i1_1
AGAAAAAGGAGAAAATACGTGAGGAAATAGAGAAAAAGTGTTTGTCGTGGGCGAAATTGGTATTTTCAACAGTAATATCTTCTGGCAAAAAGTGCATGAGTATGGCCGCACCATTTGATTGCTTGATTATCGATGAGGCAGCCCAGCTTATAGAGGCCGAGTCAACTATTGCATTACAAATCAGAGGTTTGAGACATGCAATACTTATAGGAGATCCAAATCAGTTGGCTGGAACAGTTATCAGCAAGATATCACTAGAAAAGGGATATGGTAGAAGTCTCTTTGAAAGATTACAGCAGCTTGGACATCCATGCCATCTTCTAAATACACAGTATCGCATGCATCCAGAGA
>TRINITY_DN22650_c0_g1_i1_1
ACGAGTTGCAGAAAAAAATCTAGTCCCCCATCCTTTTGATTATCAAGTTGCAGAGCTATAGCCAGTAGTTCCGGTTGAACCAATTGATCAAGCAACTCTAATTTATATATATATATATGGATGAACCCAAACCTACAAACCCAAGGGCCAAATTTTTTTTGCTTGAACCTACGAACCGGGTTTGTGTACCTGAACCCGGACCGGTAACTTAGCAACCACTACTAAACATAGAAAAAACCAGCTTTATCTTTTTGAAAAAAATTGGAATTTCCTTTCAAAGATAAAAACTGTTCTTTTTCTAAAAGATGAGATATTAATTGTTTATTTGTTTTCTTGTTTTATTGTTTTCATGTTGTCACAATCTAACACAAAATCCCA
>TRINITY_DN22691_c0_g1_i1_1
TAATTGAAATGTGAAGACTTGAAAACACTGGCATTTATCCTTTAGCCAAATTAACTTGCACCAACCGGCTATAAGGGGCACAACCTTTAATGCCACCAAATTCCTGTACAACAAGATTCCAAATTAAACCTTCACAACTTTTAATGCTACTGAATTCCTGCACAACTTCTTGAAAACACCAGCATTTATCCATTAGCCAAATGAATTTGCACCAACCAGATATAAGGGGCGTAACCTTTAATGCCACCGAATTCCAACCTTCAACCTTTAATTCCACTGATTTCCTTCACAACTTCTTGAAAACACAGCATTTATCCAATTAGCCAAATCAACTTGTACCAACCTGCTAGAAGAGGCACAACCT
>TRINITY_DN22621_c0_g1_i1_1
CCATACTCGATGTTCTCGATTTTGTAAGAAACACCAGCAGCTGCTTTAGTATTAGCTTGAACTTTGATATCATTTTTTAAGATTAATGCTTGCACCAAATTTCTCCCATTTCCAGAAACCATGAATATTTTGCTGAAAAATGACTACCGCTTGATGATTCATATTCCTTGTGTCCAATCGTCTTACAATCTCTTTAAATGTAGGATATATACACAAATCAAACAGGCCATGGCTTGGCAAGTATTCAAAGAAACGAATGCTAATGATCTCCTCCACTTGTACCCCTTTTTGTTGAGTTGGAGGAATGGCCATGGGTTTTGCAAGGTGGGTATGATGATAATTCAAAGAACCGAACAATACAGTACGCAAC
>TRINITY_DN22693_c0_g1_i1_1
AATGTTTTATCAATTGTTTGGGCATCTATATTTTGTACATTGTTCTTTATGCCCTTGTTCTTCCATTCCTCAGCATTGTCTTCCTCCTACCCAACACTTATACTATTAATGCCATCCGACAAGCTTTCTTTATATGCCTTTACAAACTTGTTAAGTCAAGATTCCTTTTCCTTGGTTATTGTTATGTCCTTGCTATTCTCCTCTCATGCCTTCAGAGATGTTAGGACTTCTCTATTTTGCTCGGGATTACTGAAATTTGAAAATTAACTGGAGGCAAAATCACATGCCAAGCTTGCCAAATCATCCTCAAAATGGGCAAGATGTCCACACAAAAAAATTACAAAGATAGCCTCCATCCATTTCACCTACTTTGCAGAATTCATACAAGCCTCTGAAAAA…
>TRINITY_DN22686_c0_g1_i1_1
GGAGCGGTAGCGGGTGCCGTGCAGGGAAGACTGGAAGGCAAAGTGGCAGTAATTACAGGCGGCGCAGCCGGAATTGGAGAGGCCACCGTTCGGCTGTTCACAAAACATGGAGCGAAGGTCATAATTGCAGACATTGCAGACGAAGCAGGGCTCAAATTGGCAGAATCCGTTGCTCCGTTGGGAACATTCGTGCACTGCGATGTGAGCAAAGAGGAAGATGTGAGCAAAGCCGTGGATTTGGCGGTGGAAAAGCACGGAAATCTGGACATAATGTTCAATAATGCGGGAACAATCTCTTCGGAGATAAAGAGCGCGGTGGAGTATGACATGAAGAGATTCGAACGCGTGATGAGTGTAAACGTGATGGGAGTAATGCACGGCATAAAGCATGCTGCTAGG…
>TRINITY_DN22602_c0_g1_i1_1
CTATTACAAACTTCAATTACAGAATGAATTATACTGATTGGAATATTGTTGCTCAGCATCCAAATTTCAACAATTTGTCCCAAATTTTCAGCTTCAACTACAAGTCACTGAACCCCTATGAATCTCTAAATGATACTGCATTATTTTGGGGCATCAAATTCTACAATGATATGCTCATGCATGCTGGATCAATGGGAAACGTCCAATCTGAATTACTACTCAAGAAGGATAAGGAAACTTTCAGCTTCAAACAAGGGTGGGCATTCCCCCGGAGAGTATACTTTAATGGTGATGATTGTGTATTGCCCCCGCCAGATGCATACCCTACGTTGCCAAACGATAGTCCTCTAAAGAAAGGAAGATGCTTTGGATTAATGATAATTATTATGGTTTTGGCTA…
>TRINITY_DN22655_c0_g1_i1_1
CTCAAAGAAGACTTCAATACTCCTGTTATATGAAATCTAGGTGGTGATATTATGATGGAAGGCCATATAATCAGTTGCATGAGTGACAGCTGATTTAGGGGATGTTAACTGTTGATCATTGGTTCGTTTTCTTTTTTTCTTTTCTTTTGTTTGTTGACTGGCAAATCTAGCATATCTAGAATACAAAAGTTTTCTTGGGCTCTGTCTTTTGTTTGTTCACCCCTGAAACAATTTTAGGGCTTTGACACATCTGCTTTCTGTATGATCCTGGTTGGCATCTACTGATGTTCTCTTTCACTGCTTGGGTAAATGGTGGCAGATTGTAACTTTTTTAATTTAAGAGCAGTAAGCTTCACTTACTATTATAAATCAGACACAATTTCATAAAGCCATTGTGTG…
>TRINITY_DN22626_c0_g1_i1_1
CAGCAATTGCAGGAGGGGGAGATTGAAGAGATTGTGGATAACAGCATTGGAAGTAACTTGTATGTGATGAGAATCTTACCTTTCAATTTCCAATAGATATTACTTTTATGTTAGACATGGTGAATGATAGTTTCTTGTTCCTTGTATGCGCGAAGAAAAGAAAGTTGGATGATTTTTTGGTCCCTTCATATGGTTATGCTGATTAGTAGTGTGAGGAAAAGAGGAGTGTGAAGCAAAAGAGTTTGCAGATCATATAAAGATGGTACATGAGGGAGTAAGGAATCGATTGGAAATGATTATGCTAGATACAAGGAGAAGATGGAAGAAAAAAGGAGACATAAGGAGTTTGCGG
>TRINITY_DN22620_c0_g1_i1_1
GTGTCATCTGCACCTCTGCTTTGCCAGAGCCCCCTGGCCAGCATGTCTTCTGCACATTTTAACCGAGGTCCTGCCTACGGCTTGTCTGCTGAAGTAAAGAACAAGCTGGCCCAGAAATACGACCATCAGCGGGAGCAGGAGCTGAGAGAGTGGATTGAGGGGGTGACAGGCCGGCGCATCGGGAACAACTTCATGGATGGCCTCAAAGACGGGATCATTCTTTGCGAATTTATCAACAAGCTGCAGCCGGGTTCTGTGAAGAAGGTCAATGAGTCAACTCAGAACTGGCACCAGCTGGAGAACATAGGTAATTTCATCAAAGCCATTACCAAGTATGGGGTGAAACCCCACGACATCTTTGAGGCCAACGACCTGTTTGAAAACACCAACCATACACAA…
>TRINITY_DN22645_c0_g1_i1_1
TACTGATAGGCAGGTTACCATCACTGGATCTGCTGCCAGCATTAGCCTGGCTCAATATCTAATCAATGTCAGGCTTTCCTCGGAGACGGGTGGCATGGGGAGCAGCTAGAACAATGCAGATTCATCCATAATCCCTTTCTGCTGTTCACCACCACCCATGATCCATCTGTGTAGTTTCTGAACAGTCAGCGATTCCAGGTTTTAAATAGTTTGTAAATTTTCAGTTTCTACACACTTTATCATCCACTCGTGATTTTTTAATTAAAGCGTTTTAATTCCTTTCTCTGTTCAGCTGTTAATGCTGAGATCC
>TRINITY_DN22624_c0_g1_i1_1
AATGGAAGAGAAGCGCTTAAAATGTTCAGTTTGATGAATTGGACAGACACAAAGCCGAATCCATTTATCATTTCCAGCTTATTGAGGGCGTGCACTGATATGAGTGATTTCGAACAGGGAGAATGCCTTCATGCTAGTGCCATCAAGATGGGTTTTGAAGCAAATGTATTTGTTGGGAATTCTCTGGCAACAATGTATCCAAAAATTGGAAGAATCAAGGATGCAAAGAAACTGTTTGATGAAATGTGGGAGCGAGATGTAGTATCGTGGACGACAATGATTGTTGGATTTGCACAAAGTGGCCATGTTGAGGAGGCTTTGCAACT
>TRINITY_DN22616_c0_g1_i1_1
GACAGAATGAAAATTTTGGGACCTGAGACATTTTCCTTAGGTGGGTTTTCTGGTTCTTTGATAGTCCGACTATCAATGGATATCTATCAGCCTTGATGGATCTTAACTCTGCTTAGATACTTGGATTCAAGGTTACATGTAATTAAATGGGGCACATGGTTCTGAGTTGTAGTGTGTTCTGCCAAACTTTTACCTGCTGTCTGTTCAAGTATTGTACATACCCTGCTTTTCCAAGCCGAAACAAATTTCTAACATCAGGACCAATCCTGTGTTTCTGTTCTCATCTATCCTACAACATACAGCAACTTTAAAATGAATGGAGAATTAAGATTGTATAGTTCGGAGGAATGATGCTGTTTATACAACTTGAGATGTCTATGATAGATGAGATGCAAAGAA…
>TRINITY_DN22682_c0_g1_i1_1
CCTTTGTTACAGAATGGGAATCTGTCAAGGTGTGTGTTGCTTACATCCATACTCTTTGGAATGATATGAACCAATTGAAACCCTCATCATTGCTAATACTAATATGTTTGTTTTGATAATATGAAGTTCTTACAGTCCATGAAATTTGAGAGAACAAGTTGGTAAGCAAAACACTGTGTGGTAGATAACTTCTGAACTTGCTTAGCATTGCTGGTGATGAGAAATAGATAGAAAAGAACTTGAAAGATCTGAGAAGAATATTATGAAAAAAGATGTTTTAAGATTTTCCCATTATAACCCATTATATATAATAAACAATCTATAGAAGACAACTTGACAAAGTTATGTAAACCTGTCTGTTACCAC
>TRINITY_DN22628_c0_g1_i1_1
AGGCTATCTAGGGTTTAGGAATTTTCAGAGCCAAGTCATTGACAAGACTATGGAGGGTTGTAAGGAAGACGTATTAGGAGACAACTCTTCACAAAATGCAGAAAACAAAACTCTCTCCCCTAAGTTAAAAAGGAAGGTAGAGCAAGCGAAAGGAGGAAGATTGGAGCAGAGTCAAATAGAAGAAAATTGGATGTCAAAGGAGTACAAGAGAAGGAGATCCAGCATCAGCCTGTCAACAAAGTTATAGAAGACAATATTAACACAATACTCGAGGTAGGGAGTGATTTAATGGATCTGGTTGAGGGATGAAGGAGAATGCAGGGAAGACAAATTTGAAGAGGTACCAATACGAGAGGTAGAGTCAGCTTACATGGATAAGGTGCTAGACAAGGAGGCAGA…
>TRINITY_DN22623_c0_g1_i1_1
TGATTGATCATTAATGAATGGAATGAAATGAAATTTGTCCAAATACTGTTTGGTTTTTCTGATCACACATCTTCAAATGTAAATCTGTTTTACAGAATATGGTGTTTGTTGGATTTGGTTTACACTTTTGGGAGATTTTGTGGCCCTGAGTACAATTTGAATTAGCCTAATGGTGAAGGTCTACATACAGTGAAGTGGAGGTTACAGGTTAGAATCTTGGGGAGGGCTGTATATTTCATTTGAACAATTTATAAGGTAATTGGAAAATGATTACCCTGTAGAATGTTTGCATAAGGGGATCTCGTACACCGAATTGGTTTCTTCCTTGGGAGTGACCTAAAATCTAGGTTTATTTTCTACCATAGAAGGGGGATGAAGTTTTCCACCAGTACATAAGGG…
>TRINITY_DN22637_c0_g1_i1_1
CCCTGGATCACGGTAAGGAAATCCATAGCGTTGTAATCAAGTATGGATTTGAAGCGGATAACTTTGTATCGTGTTCTCTGATAGATATGTATGCCAAATGTAGCAATTTGGAGGATGCATGCCAGGTGTTTGACAAGATGTCTCAAAAAGATGTAGTCTTGTGGACTGCTATAATTGCAGGGTGTGCCCAGAATGGAAATGATGATGAAGCGTTGAAATTCTTTTACCAGATGCATTGTAATGGAATGAAACCAAACCCGCTTACCATCTCAAGTGTTTTGCCTGCATTCGGCCATTTAAAGGATTTGAGAGGAGGCCAGGTAATTCATGATAATGTTATCAAAAGAGGACTAGAGTCAAATTTGTATGTATGCAGTGCACTTATAGACATGTATGTCA…
>TRINITY_DN22677_c0_g1_i1_1
AATAGAAATCAAACTCGTGTAAGCTATGAATGGACATGTAACCATTGAATCCTCCACTTGAGTTCTTAAAGTCTACATCAGAAATCTGCAAGCCACACCTTTGGTAAGTGAGTTGCCAATTAAGCAAATTTTCAATGCTTGTTACAGTTGGTTTAAATTGATCAGATGTTAAAGATAGGAAACAATCAGTACCAAAAAAATAAAAATAAAATTACAGGCATTTACCATGTAAATATGTTTTTTTTTTTAACTGGAACTGTTGGAGATTTCTGTAAAGGTGGGGCATGTAATGATCTTAAGTGTCTATGCATGCTGAAAGGAAGGACTCGTGTTCCGACATGCCTTTCATATATAATTACCCTAG
>TRINITY_DN22666_c0_g1_i1_1
ATCTCTTAACAGCTGCAAGTAATCTGATTTCATCTTTTCAAATGCTTCTTTGACTGTGTGCAATTGAATACTAGTAACTCCTCTTGCAACACCTTTTTGCCTCTCCTCAATTTGAGTTTTCCAAATAAGACCTTTAATGTACTTGTGAGAATCATCCGCCCTTGTCAATACTTGCACAATCTTCTCCTCTGTGACCAATAATCTATCCTTCAAATCTTGCAATGCTAAAGGCTTTTGTTCAAATTCATCTAAGGAAAAAGGGTTGTCACACATTGAATTTTTTGATTCGTTCTCAACTGTAGTCACATTTTCACCATCAC
>TRINITY_DN22622_c0_g1_i1_1
TGTGGCTGGTTTGCCATGAAATCATTTGTAAAAAAAAGATTATTTTTAGCACACAGATGTTTAGAAGGTCATTCTCATTTTTGTTCACCTCTGACATAAGTAATCACTTATCCCTAAAATCATTGTGCTAGGTTCAATGTTTAGATTGTTGCTGAAGCTAGCTTTGATTGAAACCGCATTATAGGGGGTTTGCTGGGAGAAGACTTTGGCACTTGTTTTGACAGTATTATACACTAAATAAGAATGATTGAATAATGTGATAGGACCTGGGAGAAGACTTTGGCACTTGTCTTGACAGTATTATACACCAAATAAGAATGATTGAATAATGTGATAGGATAATAGGAG
>TRINITY_DN22611_c0_g1_i1_1
ATAAGGGAGATTGCTGTTGCTTTGAGTTGCAGAGCAAGCAGTGGGGAAAGGTGATGGCTGTAAGAGCGTGGTCGTCTCTTCCTTCTTGTCAATGTGTTAAATATTTCTGTTTAGCGTGCAAAGGTGGATTAGTTTTAGCAGGATTGGTCAGAGATAATGGAGGAATGAGCTTTAGGATGTGTATTGCAGAGGAGGAAAAGTTGGAGAGCAAGGAGGGCACGGAAATACAAATGCCTGGTGAAATGCTGAAATTGATTACAGGCAGAGAAACAAGAGAGGAAGAGGAAGAGGAAGAGGAAGATGAATATTCATTATATGCAGAGTATATTGAATGCAGGGGCGCAG
>TRINITY_DN22689_c0_g1_i1_1
CCCATGCCTTAGTTATCAGTGTGAAGTGCTGCCTATGGTTTGTCTTGACTAACATAATCTTTGTTGATTCATTGAAATCGCTGACCCATATTGTAATTAACATTATTTTGAGTGCTGCTCATGACTACGCCAGATCTTATAAAGACCACTCTATCGCTGGCTGCAGTAATAAGATAGTTACATATTAATCATATCTGCCCTTGTATAGGAATCGTTGTGCACATATTATCCTAAGCATTGGGGTTGAATTGAATCGAGAGGATGGAGTCAGTTTATTCTCTCTTTTTGCCTTGGCCCAATCAGAAAATTGTGAAGTCTTATATGATAAGACAATTTTCTGGAAATATAGAAGTCATGGCAGGGGCATGACATTGGGATTTAGACTAGG
>TRINITY_DN22642_c0_g1_i1_1
TAAAGGGGCCGGGAAAATGGCCTCAGGAAAAGGCTACAAGGAGTACCGATTGGAGGACTACTCCCACTGGTTGCAGAAAAGGCTGCAAAATGCGGACAACTGGAGAAAAATAAAGATTTGTGTACGCGACGCCAAGGTCTGTAAATCCACCAGCCGTGATGATGTAAACCTTCCGGCAACTGAGTTTGATCACATAAATTTGTCTCCGGTTCAGTCCGGCTGTTGCAAACCACCAAGCTCTTGCGGGTACGTTTACAGGAACGCGACATACTGGGATGGGGTTCCGCCGCCTGTGAATGGGACATCTGATGGGGACTGTTTTACCTGGAGTAATGCACAGGATGAGCTCTGCTACAACTGTAATTCGTGCAAGGCTGGGGTTTTGGCGAGCGTGAAGCA…
>TRINITY_DN5656_c0_g1_i1_1
AGAGAATGCATGCCAAACCATCCACTATAACCTTAATATAAGTTATTAGTGGTGCATGGGACTTTAAACTTATTTTAAATATTAATTTGCTCAACAATATTTTACAGAGATAGTTGTGACATGAATCATGCTTATGCGGTATTCAAACATTATAAGCAAGGTGCGATGTCAATTGTTTGGGTGGTGTGGTAATGATTTAGGTTAGCAGGGAGAGTTAGGATGTTAAGTATCAAAATAGGTTTCATTGTACAAAATCAACCAAGAGTTTTGGAAGGTGGGAAGGTCTTATCATGTTATAAGTGGTTCTTGATGAATACCAAAATTAGCTAATAGGGTGGTTGCCTTATTGTCTTATGTAATAATGTGAGTCCACAATTTTGATTACCTATATTGATGGTT…
>TRINITY_DN5658_c0_g1_i1_1
ATCTGGTTCCTCAACAAGAACCCTGCTTGCATTGGTTTATCTTTCGTTCTCCCTTTCTGTCGAAGGTCAAACCAATTCCATGGCATCTACTTCAGGTTGTAACAATGGGCGTCAGCCAGAGAACGAGAATACAGATGCTTCTCAAGCAGCTCCATCTACTCCTGCTACTTTTTCAGTGGTAAGCCTATTTTCATCCTGCTTTGGTTGGTTTTCTCGTTTCTTTCCTACGCGTTTAGACCAGTCCAGTTATGTGCTACCTACATCCACCACTATTAGTCAATCACAGAATGAGTTTACAAATGCTTTACAAGGCATGGCACTATATCCTTCTACCTCTGCCATGAAAAATCTACCCTACGTATATATTAATCATCATAGCCCCGATGTCAAAGAGACG
>TRINITY_DN5619_c0_g1_i1_1
CACTTGCCATCGAAGCAGCGCAAAGGAACCTGAAGACCTTCCTTTGACGCCAAAACTTCTACGAAACAGTAATGATTTCACCAATTGGTTTACAATTCTTTGCTAATTGAGGGTTTGATTGCAAAGCCAATCTAAATTATCCATTTTTTCAATCAATTTTAGTCTGGAGTGATGAACTTTGGAGAATTTATAGCAATGATTTGCTAATTTATCTGAAAATGAACACAAATACAAAGACGGGGCCTCCTACTTTCAAGCTCGTCCTTCTGGGTGATGGGAGAGTTGGAAAAACATCCCTTGTCTTGCGATATGTAAATAATGTCTTCTCTGACTCACAAACAGCAACAATACAAGCTTCTTACCTTACAAAGCGTCTCAATATTAATGGAACGGTTGTGA…
>TRINITY_DN5669_c0_g2_i1_1
AAGCAGAATGATGGGGTCGAGTTTTGTTCCTCGTTACTATAATGGGAAGATGACATTTCAAGATAACTTCACGATTCTGGTATTTACCACCTAGACTGAATCTCTCCCTGTTTTCTCTTTCTCTCTTTGTTAGCTAAGCTATGCTTACGCCAGACCCAATAATATGAATATTTATAATTGGAAAGTGCACATAATGCGCTGGGAGAGTTCACTGTTACGGTAATTAAGCATATCGAGGTCTATTGCATAATGGCAGTGGAATATATGGTATTTGTTATAAGGTTTGAATAAAATTCTGTCCAAAGCTGCAGTGATGTTAGCTTTTAATCAATATTGTTGGCAGAACATGGCTAAAGTCCGGCGAGGGCTTTTGCCATATAATCTCAGTGCTCACAATCA…
>TRINITY_DN5646_c0_g1_i1_1
TGTAGAAAAACCGTTAGAAATTCAAAGTAAACAAGGTATAACAAATATGCCTTTCCTTTTCATTTGGTTACGAGGAAAAATCATAGTGCGAATGAAAGGGGTTCATTAATATGGCTACCATTAGTATGAAATGCTTTCCTTTTGATCTTGCTATAATTGTGTCCCTGGAATTGTTTAGTGTCTATTAACATGGGACCAGTTCTCGTCTTCTTTCTATACATTTGTTTTTGAAGTGCGTTCCTTTTGATCTTGCTATAATTGTGTTCCTGGAATTGATTAGTGTCTATTAACATGGGACCATTTTTTGTCTTCTATCTATACATTTGATTTTGAAGTGTCGTTTTTTGGCTGCACAAGCTTTGTTCTGGAATGTTCCAGTCCCCATTGATGTATATTTGT…
>TRINITY_DN5683_c0_g1_i1_1
GGAAATTTTTACAAGATGTTTAAAGCAATTTGTCTTTACTAACCCAGATACACAGCAGAAAGAGAAAGAGGTTTAGCGGTTTAGCAGTCTTTCCGTTTGGGTTTGTTTGGGCTTCTCATACATTGCTAGCTATCCGAGAATCCCATAAGCTGTTTTAAAAAAATTCATTCATTTCTTAGGGTTTTTGCGACAAAACACAGAGATGTTTAATCTAAAAATTTACGGAATAAATCAAAAGCCAAAATTTATGGATTAAATCGAAGGCCCCTCCAATATAAATTTAGAGATAAAAAGCTAGAAAGTTCACCAGGAAAGTAGACGTTGAGAATCATGGCAAGGGCTCCCATTATATCTGGTGTCATGTCTGCTCATTGCTATTCTCCCCCTCCTTCCAAGCTG…
>TRINITY_DN5613_c0_g1_i1_1
CATAAAGACAAAAGAGTATTTTACCACACTCCTTCTTTTCTTCTTATTTCAAGATATTTTATCTTATTCGGGGTTTTATTGCCGATCCAATTGTGAAATTAAGCCAGATCTATTGATCCAGAATGATCCTATATATACATATATTATGAATCATTTTTCGGTAAGAATGAATGGTACAAATTATATCATAATGACTATACTCAATATATTCTATGTTTTAGAATAAGTATGAACACACACGATCCTGATTTTATCAAAAAGCAGAAAATTGACTCTTCACCAATTTACCGTTTACTTGCTCGTTTGATCCTTGGGATCATGAGCAAACGAG
>TRINITY_DN5600_c0_g1_i2_1
TCATGTTTTCTCTTCGACGTAAGGGAAGCATCTTCAAAAGGCGAATTGCCTTATTTGCAATCTAAGCTGCTCAAAGATCTACTTAAAGAAAAACGCAGATTTCAGAGTACAGATGAAGGAGCGAGCTATCTGAGGCATCGTTTGGAAAAGAGCCAGTCCATGCGCTTCCTTCTTGTTGTAGATGATATTGATCAACCCAAACAGTTGGAATCTCTACTTGACATAGATTCTCTGCCTTGTGGCAGTCTGGTAATGGTTACGACCCGTGACGAAAGGGTGTTAATACGCACAGGAATTACCCTTCGTTATAGAATGCCAAGAATGGGCTTGAATAATAGCAGAGAGCTATTTTGTTTGCACGCTTTCCATCAAAGGCGTCCAGCCACAGGTTATGAAGAT…
>TRINITY_DN5637_c0_g1_i1_1
CGAAATTGAGAAAATATTACATTCAGACAGTCCCCACAGAGGGCATTTGAATGTTCCAGTATGTTTTGGTTTGGACAGATCCGTGAAGCATGTAAAGGGATTTCTAAACGCTGCACATCACCAGAAGAAGATTGTGAAATTGGGCATACATGGCATGAGTGGGATAGGGAAAACTACCCTGGGCAAGATTGTTTTCAAAGAACTGTTCTCAGAGTTTGAAGTGTTTTCTTTTGTTCCGAGTGTGGGAGAAAGATGTCAAGAGACGGATGGACTACTAAAGCTGCAGACCCACATGCTCAAAGATGTCTCACACTTCAGAGGTGAAGTGGGTCATGGTGATCATGGAAAGTGTCTGCTACAAGACTATCTCAGGGGTAAGAGAGTTCTCCTCCTCCTCGA…
>TRINITY_DN5617_c0_g1_i1_1
GAGTACAGAAGTCATTTAAGGGTTTTGGGGTTGAAGACGAAGTAGAAATGAGAGGAAAGAAATCTGAGGCGCAGGAGGATGAAGGTGTACAGAGCTCATGTGTGGCGGGGTGGGATGATGAAGATGAACAGGGCGTACCTGTGTCTCCAGAACATGATGACGGCACGCCTTCAGCTAGGAGAAATCCCAGAGAACGTATTCAATTTTCACAATCCTATTTGCAATCTGCCCTCAAGGATTTGTATAAGCAGTTTGATGACATGAAAGCCGATTTGGATAAAACGAAAGAAGAGAATATGCAATTGGTTGAGAAAAACGAAAAACTAAAGGAGAGGCTCAACAGGGCTAAAGACCGGGAAAAGTCTCTCAAAAAGGATCTTGCGCAATCACAGAACAAGC…
>TRINITY_DN5666_c0_g1_i1_1
GTTGGCTGTTTTACAGTACTACAAGGTGGATGACTCTGGCAAGGTGCAGAGGCTTAGGAAGGAATGCCCTAATCAGGAGTGTGGAGCTGGGACTTTCATGGCTAATCACTTTGATAGGCATTACTGTGGCAAATGTGGTTTGACCTATGTTTATCAAAAAGCTGAGGCTTAAGATGAGTTTGCCCTAAATTAGGTTTAGAGATAAATTTGGTTTATCTAGGGCTGAGGAGGGCTGGTTTATTATATGCTGGGGTTTGAAATTTTCGAGATGTATAAGAATTTTTGTAGAGTGATTTAGATTCTATTTATGCAGTTTTATCTGGAAACTGGATTTATGAATATTTAAAATTTATCGGTTTAAATCTGTAGATTGGTCTGATTTATGACAGACGTGCC
>TRINITY_DN5609_c0_g2_i1_1
ATATTACTTGGTCCCCAAGTTGGCCCCAAGTGGAACATTTCTCCTTTATATAGCATCTATTTGCAGACAAATGATGGCTGTTTGTCTGTATAGGATCTGAATTTTGGATAGTTATACTGGTGGTGTTGCAGTATAAATTCCAGTTGATTGTTGGTCTGACCTCTTTCTTTAATCATGGGTTTGCTTGATGGTAGCAACCTAATTGTTGTGAAAATTTGTGGGTAACCTGGTTGCTTTCTTTTTTCAAGGCGATCTGGGTTGGTGATTTCTTTAGTTCACCCTAAGGAATGTCAGTGGGAGACATGACAGCCCTGCATTGAGAGTTGGTGGTATGGTAGTCCTATGGTTGATTCTTCTTGTTGAGTTTGTATGGTTGCAACGG
>TRINITY_DN5641_c0_g1_i1_1
TTCCATGGTGCTATAGGAAGAACCTCATTATACTTTCTTTATAGTGCCATGTAACTGTTAAGCTTGAGAATAACATTTTGAAATATTCAGTTAAATTGTTGGAAGAAGCTCCCTTGGTTACTAGTGTTACTTTTTCCCATTAAAATTTTAAATACAGCATGCCCGTTGTGAAAAACTAGAGTAGATCATTGGCCATAGAAATTTTCCTTTTGATCTTTGAGGCACAAGTTCGATTTGCGTGGGCTTATTTTGCTGTTAATAGTTGTTAAAAGGAGGCATTATTTATTGTATTTTCTCTGCAATTTTTTCCATTACAATTGTAACTAAGGCA
>TRINITY_DN5691_c0_g1_i1_1
ACTGATAGAATGCTTAAACTTTCGGCTATAAAAAGCATCTAATTGGCTTGTAATACACAATTCAAACACATATTTGTCTCCTGTTCTGTTTGCTTTTTTGTGTGTTTCTACTGCAATGGCTAATCACATGATTTTCTTCACGCTGGGACTTTATCTGCTGATATGTTGTTACACCCACAATGTTATGGCATATGATCCCGATCCCTTGCAAGATTTCTGCGTTGCAGACAAGCAAAGCACAGTTAAAGTGAATGGGTTCGTGTGCAAAGACCCAAAAGTGGTTTCAGCAGACGACTTCTTCTTTGCTGGACTTGGGAAAGCAGGCAATACAATGAATGCCGTAGGATCCAACGTAACAGCGGCAAACGTTATGCAGATACCAGGCCTTAATACGATGGG…
>TRINITY_DN5642_c0_g1_i1_1
CATTCTAAACTCAAAACACTATTCTTTGGCACCAAAACACTAAAGTTAAGACCTAGAACACTAATGTATGTCATGGGAGTGCTAATTTGGCTCTTAGATGCGCTAGACTGGCTCTTGGATGTGTTGAACTGCTCCAGGGGTGTAGGATTTGACAATTTTGTTCGGTATGAATGGTTTTCTGGATTTTGTGCTTTTACAAGAGGCTTTGCGTGATTGCTTTGGTTTCTCAGAGAGGTATTTTGATGTTATGTGGCTTAGTTTATGTTGTTTTTGTGCTTTGGTAAGAGGTTTTGTGCCCTATTGTTAAGGATATTGCTCATATGTTGATTTGCTCCAACGAGAGGATGAGTGCCTCGCTGTTGAGGAATGTTTGTGAGAGCTCTAGTGAGATGTTTCTGT…
>TRINITY_DN5627_c0_g1_i1_1
GGAAGAGAAAGATTGTATCCTGCGCAGCCTGTAGACTGCAACGCAAAAAATGTTCAGAAGAATGTATTCTGGCTCCCCATTTTCCTCCAGATGATCCTGACAAGTTTACAATAGTGCACCGAGTGTATGGAACTAGCAATATCGTTAAACTGCTTCAAGGTCTGGAGGCGAAGCAAAGAGAAGATGCAGTAAAGAGTTTGGTGTGTGAAGCAAGTGCGAGAATGAAGGAACCCATCCGAGGAAGTTGTAGTGTGGTCGATGAACTGCAGAAGCAAATAGCCGAGCTGGAATCTCAGTTGGAGGCCAAAAGAGAAGAGC
>TRINITY_DN5667_c0_g1_i1_1
TAATATAGTTCTTTTTGTAATGGTGCACTTATGATGAAACCTTAGAGTGACTGAAAATCTATTTTGCAGCAAGAGTTTGATCATCGGGTTTGTATCCCTATCATTTTTCAAAATTAAAATTGTTTTACTGTTATTTTTCCCTATCAGCACCTGTAATTTAAGCATTGGTAGATAATTAGAGCTTGATTACTAGGAGAACCATATAAATCCTAATTTTCAAGGAAATTTTCCTCGGATGCTATCTAATGTACACTATTTTTGTGACAGTAAGTGTAGTCTCTGCCTTGTGTATGCCATTGGTATCTTCAAAGGCATTTTAAATGTAGAATTTGATTCTTCCATGATATGTTGAATCATGGGATTCCCATCCTCTTAAGAGTGGAGATTGCTTGTTGTTGG…
>TRINITY_DN5635_c0_g1_i1_1
GCCCTTGTCTCTGCCCTCCCCGGCAACTCCCAGTCATGGGAGAACATGAGCTGCCCACCTGCCTCAACCATGTACGAGACCAAGTACATGACCCCAACATGCCCACCAGCTTCCACCAGCACCAAGTACGAGACTAAGTACGAGACCGTCACCTACACTCAAGTGTGCACACCAAAGACCATCACTGCCACCCAGTACAAGACCGAGTACCAGACTCAGACCGCCTACAAGACTGAGACCTCATACAACAAGGAGTATGTCACCTCCTATGTGACTCAGCCATGCGCGGTCAGCAGCAAGCCATACGTTGCATCCTCCAGCTCATGGGGCAAGTGGTAAACTGTCGAAACATTTTACCCTCAATGGTCGTTGACCAAGCGCAATGAAC
>TRINITY_DN5665_c0_g1_i1_1
TATGGGTTTGTAGAAACCAAGTCAGAAAAACACTACCCAACTGCATTTGGATTGTGTAAGTAGTTAAAATGCCTAAAATAGAGTTATCTGTTGTGGCCAGAAATGTGGCCAAGGGAAGATGGTTTGTGATATTTATCTGTTTTATTATCATGTCTTTTGCTGGGGGGCATTACATATTTGGTATATATTCTGAAGCAATAAAAACAACCCTAGGTTATGATCAGGAAACTCTGACCACATTAGGGTTTTATAAGGATCTTGGAGGGAATATTGGGATTGTGTCTGGCCTGATAAATGAAGTCTCACCACCCTGGGTTGTTCTTGGGATTGGAGCCCTAATGAACGTCACTGGTTATTTGATGATCTGGTTGTCTGTCACCCAACGCATTGCTAAGCCAA…
>TRINITY_DN5659_c0_g1_i1_1
AGTTACAAACAAGAATGAGGTACACATGTAACATTATTTCATGGTATGAATAAAAATTGCATATAAAACCAAGGTATTGTATTGTAGATAAAATGGTTGCTCTTCAAGATGTGCTTCATTTTCTGCAATTATGATACAGAAGAACTAGCATCTGCACTATTAAATGCCAATGGAATTGTTAGTGTAGTGATGGATGCGGTACCAAATATGCCTAGATGGATGAGTAGGAGGTTGATAATCATTAAGGCAATATGGAAATTACATTCAAGCATTTTGTTTGCATGTTTTGGATAACATCAATGGCCACATCATGTCATACTTCCTTTTGCCAAGAATCGAGCTGCTATTTCCTTTTTCTGGAATGGATCTAATGAAATAATTTTGAGCAGCCTTGGACCT…
>TRINITY_DN5675_c0_g1_i1_1
ATATCACACCGAACCTGAAACACTATGCATGCATGGTTGACCTTCTAGCATGTGCAGGTTTTGTGGAAGAGGCGCACAACTTTATCGAAGAGATGCCTGTAGAACCTGATGCAGCTGTGTGGGGTGCCTTGCTTAGTGCATGCCGAATTCATCGCCGCATTGATCTAGGAGAGCGCATTGCAAAACATGTTTTTGAGTTGGAACCAGAAAACGCTCGACGTTACATGCTTCTGTCAAGTATCTATGCCGAGGCTGATAGGTGGGATGGCGTAGCAAAGGTGAAAACAATGATGAAAGACAGGGGCATGCTAAAAAATCCAGGATGCAGCTGGATTGAGATCGACAACACAGTCCATGCATTCCTTATAGGAGACAGAT
>TRINITY_DN5689_c0_g1_i1_1
CAAAAACAGACACCCAACCCAAAAAACAATGAAGAAAGAAGATCAACAAGCAATCAATCAGTAACAAGCAATAGGCAACAAGCATCTCCTATTTCTGGTACGTCACTGAAGAGCAGTGCATCAATTCAATTCATCATGCCCCTAAAACCGCAAGTGACGTGTACAATCTTCCTGTTGTGCATCTGCCTCTGTATAACAAAACAAGCGTACCTAATCTCGGCCTGCAGTTTCCCGCCTTCCCCAATTCAATGCGATGGCTCGGGCTGCACAATATTCAACAGCCAAGGCCTCTGGGAAGACAGGGCCCCTTGCAGAGCTTCAAAGTCTGTATACCCCACAACAGAAGCAGAACTGGTGGCGGCCGTAGCAGAGGCGGTGAAAAACAAGCAGAAGATCAAT…
>TRINITY_DN5639_c0_g1_i1_1
AAAAGAAAGAACTTCCAAAAAGAAGTGGTGGATTGCGAAATGCAGAAATTGAGAACAGTGATTCATCTCCTAAAAATAGAAATCCCTCCTGCAATGAATACAAGTCTGAAGACAGGTCAAAACAACTAGAAGAGGTTCAAATATATTCATGTTTACCACATATGACAGAAGATACTGCTGAACCTAATATGTGGTTAGGACCTGGCAGGGACACAATTAATCAACAGGATCAAATTGTGAGCTTGAATGACTTCCATCAAACAAAAATGATTTTCCACAAGTTCCAGCTGATACAAGCTTTTCAAGACCTAAAGCTACAGATGGATATTTGACAGGATAGCTATGCTGACATCTTGAATGGAAATTATATAAAACTTAATGACACAGAGAATTGTGATT…
>TRINITY_DN5614_c0_g1_i2_1
GAACAAGCGACAGCGTAGACTCAGACGAGGAAGAGAGAAAGGATCTCGTTATTTTTCAAGCAGGCAAAAATGGCAGGCAGAGGGAAATCTGTAGAGGGGAAGAAGGCAGTTTCAAGGAGTTCTAAGGCTGGTCTTCAGTTTCCTGTTGGGCGTATCGCCAGGTTTCTCAAGGCAGGGAAATATGCTGAGCGTGTAGGTGCGGGCGCTCCTGTTTATCTTGCAGCCGTTCTCGAATATCTTGCTGCTGAGGTAGCCACTTCATGCAATTTCAGTTCTTTAGGTTTGAAAGCTTTGCTTGAATTTCATGTTAGCACGGAAGATCTTACCTGGGTTTTGCAGGGTTTCAATTTTTCTTCTCCTAGGTTATTTCCCCATTTTCTTTTTTAATTTTGGGGTTTG…
>TRINITY_DN5693_c0_g1_i2_1
CTTTCCTAATCACATATAATAAACATCCAAGCATGAAACCTCACATGTTTGTGTGTAAGATGCATATGGCTGACATTATCCAGTTTGGAACTTGGTCTGCCTGTAGCCTTCATCAAACATGCATTGAATGCTTATTTGGAAGGGTATTGTGAGAGCTATCCCACAGCTTGATTTACTTGGAGCAAAGGAGAAAGGAAGCCAAACAAGATGAACATCTTTTGATAGGGAGCCACCTGCAAACAATACCAAATAAGTTTGTAAAAGTAATTTTTCAGAGATCCATAGAGTCACCACTACTCCAGCATGCAGTAGTACTGTGGAAGTCACATTGTGTTCCTTTAAATGAAAAAAAATACAGGGAGGCATTATGGTAGTGTAATCTATTTAAAGGTGATTTAT…
>TRINITY_DN5655_c0_g1_i1_1
GTTTTGAATTTAGAATTTGAAATACAATTACCATATTTTATTTATGATTCTGGAATGTGTCTTTGCTGCATTTCCCAGTTTCTGTTTGGAATTTAGAATTTGAGATAAAATTACTGTATTGGTGTGGTGAATTTTGAAGTGGGTTTAGAATTCTTTTTCCTCCACTGTTCGAGTAGTTCAATTATTTTCCAGCTGCTTCTGAATCACATGTCTTGCCGGGGCGCCTCATTTTGGTCTGAAATTTACATATTTGGATATGGTTTCGATACTGCTGTAGTGAATGATTAAGAAAAGTTTCTTTTAAAACTGTATTTGTTTTGCATCATATCAGGATCAGGAAGTAATAATAATAGGAATAGGATTGTAGAAACATCTTTATAGGGTGCAGGTGCGCC
>TRINITY_DN5605_c0_g1_i1_1
ACAAGGAGGTAACCTTTCAGCCTTTGGTGCATACCATTTGGGATTTAGAGCAAAGGCTATCATATGAAATGGGGAGTTTATAGTGTTCCACCACCACATCACAATGGGCTTAATATGTTGCTAATAAAATCCCAAATTGATGGGGTTTATCCCATCAATTAGTTGCAATAATTTGACTAAAGGTTTAAAAAATAGCATGATCTCTTTCGCCTCTGCCAAAAAGCTCATTGCAAAAACATGTTATGCCACATTCTAACCATCTGTATGCTTGGCAAAGCGAAATTATAACCACTCATTTGAAACAAACTTTCATTTCAAATTCATTTTTTCATCAC
>TRINITY_DN5651_c0_g1_i1_1
AAAACAAATGAGAAAAAGGATTCCCTGTAGGTTGTCCTTCGATCACATCAATGGCTTCAAGTCACATCCTGCTGAATAGCCTATGGGTGGTGTGCATGGCGCTTCTGATGCTTCTTGCAGGAATGGCTCTGCTGTTTCTTGTTTATCTATGGCTGACCTGGTACGCTTCTCTTCAGGCTAGGGTTAGTACTAACATTACTGAGAGGCATGGGCTGTCCAAGTCTGATATTCAGAAGTTACCCACAGTTATCTGCAGCTCCAATACCCACCAGGAGAAAGATGACAGGAAGAAGAATTTGAGTGATGATGATAAGACAGAGAGTAATGATGAGTTTTTCATTAGTGGGGATTTGGAATGCTGTGTGTGTTTGGAGCAGTTTAAGGATGGGGAGAGATGTG…
>TRINITY_DN5606_c0_g1_i1_1
TTCTTACCAACAAATACTCATCAAACAGGAACAAAATTTGCAAATGTATGCAATCTCAAACGGCACACATGGGATTGACTTCCAGTCCCCGTGGGATTTGAGCGATTGATGACAAAAACGGCACACATGGGATTGACTTGACCTCGTCAAAGATTCAAAACACAATTTCCTCAGATTTCCAGATTTCCAGAGGAAATTGCTTCAGACTTACCTGTTTTCTGGGCTTCGATTCAGAAAAAATCGTAGCCTTTGATAACTTTAAAAAAAATTCTTGCACAATTTGTTTGGGTTCACCAAAATTGAACCCAAATGATCCTCGTAACAGGCCCGTTATCTGCTATAATATTGTAATTCTCTTATAAGAAAAAGGAAAAATGGCAGGATCCAGAAGTACCCTAA…
>TRINITY_DN5615_c0_g1_i1_1
TCTCGTTGTATCACTCATTGATGGTGGAGAAAAGGAAAGGAAAGAAATATTCTGGTCGCTATTGGATTATTTGGTCCTCTGAAAATCTATCAGGAATCTTATAAAGTTTTTTTCCCACTCATATCATTGTTTACGGTAAATTTCTGCGGCTTTTGTGGATCAGAGGAGCTTTGTGGAGATATTTCATAATGGAGGAGGTGGTGTTTTGATATTGGGTACAGATTAAATCATTGATTTGGAGGTGGGTGTTGGGTTGTAAGAGTTTTTTCAGAGATTATTCTTGAGGTTTGGTGCAGGATTCAGAGCAGCACAATGTCTTCTCCAAGCAAGAGGCGAGAGATGGATGTTATGAAACTGATGATGGGGGACTACAAGGTGGAGATGATAAATGATGGAATG…
>TRINITY_DN6892_c0_g1_i1_1
ATCTTTCTTTGCTCTGTAAAAAGATTACCAGTTGTTTTTCAATTGAAACATCTTGTTTGATTCTAGCTTGTGCATTCAGCAAAGATCTTTTTGTCATACTGTGAATTTTGCTACATTTCTGAGATTAGGATGGGCCTGCCGAAATTCAAAAGCAGTCTCCTGTGATGGACCTGGCCAAGTCTGTCTCACTGTTAAAGAAAAAGTAAAGGTAAAGTTAGTTTATCAGGTGACTGCCAAGCAAGACACTGATTTGGTGTATCAGTGGTGTCCTCTTAGGCAAGCATTCCACTAGGGGATTCTATTTTCCATTTGCCTTGTGTTGTTTTGAGACGTACCCTATTCCTCAGGC
>TRINITY_DN6892_c0_g2_i1_1
CAGTCGAGAACGTTTGTGAACAACTCTAAAACCCTTGAGTTCTTTCTCTTCAATGGCGCCCAGGTTAGTATTCAAGCAATTCCAGCGCATGATGCCTTTCGCAACTTCCCTCACTTGTTCCAGATGCATGATCCACAACGTCAGAATGTTTTCCACCATACAAAACCCCCAAGACCAAGCGGAAAAACCTCCCGAGTTCGACTCTCAATCTGTCAAAAAAATACACACTCTTCTCACACAACATCACAGAAAAAGCTCCCCAACAACATCAGAAACAAAGGAAGAATACACCCACAATTTTTTGGATTCCAATCTGAGCTTTAATCTCTCGCAAATTCCTTTTGAAATTTCCCCTATATTGGTGGAGAAAGTGATTGAGAAATGCTGCAGCTCGAGGCA…
>TRINITY_DN6821_c0_g1_i1_1
ATTTGAAATATGTGAATGTTTGTTTTCGTTTAATTGACCTTTTATTACTGCATTTTGGGTGAAAAATGGAATTTCCTACTACATTAAAACCCTGGTCAAGAAATGAAGCATCGGCTTTCTAGAAAATATTGAACTCGGAGCTAGCAAACTATTGATGGATCCAGGTTTCAGGAATGAGATGCTTGAGTTATTGCGTGAAGTCTTCTCGATCGAAAATGAGAAAGTTACTTCTAAAATTTTTAAGGTTTATAATATTTTTTTAATTTTTGTAACCGGGGTTACAAAGATATACGCGTCCCTGCCCTTAAAGCTAATTGCAACATGCTTGCGTGACAATAGCC
>TRINITY_DN6824_c0_g2_i1_1
GTTGCGCTTTTGGCGGCGCACATTGCCCGGTGCTCGGCTTCCGCCATTCTTGCTGCAAAAGGCCTCGCCCCTGAATGCTACTTCCGTTGCTCTATTTTCTCTCTATTTGAAAAATCACACCCTTTCCGACCATATCGAATCCTTTTGCACAGCAGCGGAGGTACTCTGTATTTCCACAGAGGTACAAAATGCAAGAGCTGTAGCAGGGCCCTCGAATTTCGAGAGCTACAATCAGAAGAAGTTTCAGCAGTACAAGGCCAACGACAATTCTTTCAAAAATTACTCTGACGATGGCAACGTTGTTGCAGACGCCTTCGGAAGCTACGGGCGTGACTCCAACAGCGGGTCTCAGATCTTCAAAAACTACGCCCCCAATACCAATCTGGAAAACGAGAGCTT…
>TRINITY_DN6817_c0_g1_i2_1
AAGGGTGGAAAATGGCAAAATACTCGTGCAAAATTCATTCAAACAGAAAAAGCAATCATCCCAACTCTTTAAATTGGTCGTATTCCCCTTTCTCGGAGTTCAGTCCAGAGATTTCAGTTACTCTTTCGGTTCGCTCTTCAGGACGTGAAGAATGGTTGATGCAAGTAATAGACCTCAAATTTTTCAACATATATGTAAATCTTTGACAACAACAGTTTATGACACTCTATGGGTTCCTAGCAGTGCTAGGTTTGTAGTCTTGGGTTCCACCGCTCGTTCAACAGGCTCTATTCAGGTTTATGAATTGAGTGGTTCTGAGCTGAATGAAGTTGCAAAGGTGGAGAAATCGTGCAGTTTTAAGTGTGGAACTTTTGGTGCCTCCTCTCTGGTTGAGAGACA…
>TRINITY_DN6818_c0_g1_i1_1
GAAAGATAACGTGGTGAGCAGTCTAAATTTTCATAGTTTTGAGTCTCTGTTCTTCTCACGAAATTTCTCTGTCCCGATTTCCGGACTTGGAGTGGTTTGCTGATTCGTAGCCAATTCCAATTATATACTAAATGCATATATACATTGTTGATGTGGTTGTTATACATACGTTTGATCTGTACAGGGCTGGATTGTGAATTGGATTACCAGGCAATGCAGGGAAGATCTTTTTAACGTTTTTCGTGCAATTTAAGGAGTTGGGCAGCCCTTTTTGTAAAACTGCAGGAATCATATAGCTCCACAGGAGTTCTAATTGCCACAACCTGTTAAATTTTACAATCTCTATTTGTGGATCTTAGCATTTCTTCTAATTTTGGATTTATAAGCATCATGTTGGCC…
>TRINITY_DN6879_c0_g1_i1_1
ATCCAGGTGAACAGAAAGAAGGAATTTCAATTCAGATGAGCAACACCAAGGAGTTTCAATGCAGAGGCCACATTATGAGTATAATAGATGTGGAGCTTCAAGAAATCAGAGGATTCATCCAATTGGGCTTCCAGTTTAACAAGGATCAGCTGAGCCCAAGATTAGTAAATGTCGTTCCTGGGCTGAAGAATCTAATTATCACTACCCATGAAGGCTTGCCATCGCCAAATGAGGAAAAAGGAGAAGTAATGAAAGAGCGCCTGAAACTGTGGGCTCGATCTGTGGCTTCCACTGTCAACAGATTTTGAGATGTTGTGTACATTTGGATAGACAATAAGTTCTCAATTTTGATACTTTGATTAGGAAAGTTTTTGCCTTTAGCTTCTCATTTGGGTTTCT…
>TRINITY_DN6865_c0_g1_i1_1
GATGCTTTGAGTTCATGGGATAAATTTTGAATTGGGTCTTAACAGTCCTTAGGGTTTTCTACTTTGAGTGCTTAAGCAATATTTCTTAGAGTAAAGCACTTTTTAAATATTGCAAGCGCATGGTCCAGAAACCCAGCTACCAGAATACTTGAGGGCCCAATGCATACTACGTTCACTTTCAGGTTTCAGATATTTGCAATATGGTTCTGACCTATGGGCACAATGCAAACTGTATGTACTCTATTGCATTGGACTATATGTAGAAAATTGTGTTGTATGTGAAGACAAATCCTGTTCCCTGCAATCTCATTATCAGTTAGTTTACC
>TRINITY_DN6846_c0_g1_i1_1
ATTTCCTTCACGTCCACCTTCCTCGTTCGTCTAGTGTTGTCCTTAAAAGCGCTGCGGCTCCTTTCATAGAATTTGCCTTCACTAAGCTAAATTTTCTGTTTTTCTGTTTTTCTGGTCTGTGTTTTTTAGTTTTTAGGGCTGTTCTGTGTGTGTTTGTGTTCCGCCATGGCTGCGAGAGAAGAGCTGCAGAGCGGCGGGCAGGCGGCGAAAGAGGTGCATTTTAGAGGGGTTCGGCGAAGGCCGTGGGGTCGGTTCGCGGCGGAGATCCGCGACCCTTGGAAAAAAACTCGTGTTTGGCTCGGGACTTTCGATACGGCCGAGGAGGCAGCGAGGGCCTATGATAACGCTGCAAGGGCTCTGCGTGGAGCAAAGGCTAAGACTAATTTTACTGCTCCTGCG…
>TRINITY_DN6828_c0_g1_i1_1
TGGCATCCCATTTTTTTTCATAAACAGATATCTTTGTTGAGATTATCAGAGAAGATAGCTTGGTTTTTTCTGATTGAGAATGGTTAATGAAAAACCACTTACAGTTGTATGGGAGAACCCAATGGAACATAGAATTGCAATTAGATTATAGACAATGGAGTGAAATGAAATTACTGTATCACTATAGTAGAGTCACAGAAGAACACAATATGATGGCAAAGAGAGAAAAAGATTGAGTATATAACCAAGTCACAGAAGAACACAATATGATGGCAAAGAGAGCAAAAGATTGAGTATATAACCAAGCCACTTTGACGATGCAACCTTCACAACCTTAGAATAATGATAGAATTTGCAGTTTGATGAGATGGGTGAGTCTTGGTCATCCTTTTTATGGAC…
>TRINITY_DN6871_c0_g1_i1_1
GTTCTGATCTCTCCACTGACTCAACTCGTACTGGAAAAGAAGGCATTTCTGAGCTGACATTTGATTCAAAAACTCCACAACATGCATCTGAAATAGCTTCAATTTTGGATCAAGATCATGCCAAGTCTACAAATGCAACAAATGGCATTAATCCTGATGGTTCAAGGTGGTGGAAAGAGACAGGCATAGAACACCGGACAAATGGGGTAGTTTGCAGCTGGATTGTGACAAGGGGAGTGAGTACTAATGGAGAAACAGAGTGGGAAGAGAAGTTCTGGGAAGCATGTGATGATTTTGATTATAAGGAGCTTGGTTCTGAGAAATCAGGTCGAGATGCTGCTGGCAATGTCTGGCGTGAATTTTGGAAAGAAGCAATGTGGCAGGACATAAAGAGCGGTG…
>TRINITY_DN6834_c0_g1_i1_1
CTCTTGTTCAATTAGTGTCTAGTACAAGTTATCCATTACTTGAGGCAGCCATTAGTGCTCTGATCAAGTTGGCAAAGGACCACTCACTTTGCAAGATTGACATGGTTAAAGCTGGTGTAATTGATTATGCTTTGGAAGTTATGCCAGTTGTTCCTGATTCTCTTTGTGCTCTTATTTCAGAGCTATTTCGGATTTTAACAACTACAAGCAGTATTGCCAAGGCTGCAGTTGCTTCCAGGCTAGTGGAGCCTCTTTTTATAGCTTTGACTCGCCCAGAGTTGAGTACATGGGGACAGAATAGTGCACTGCAAGCAATTGTAAATATCTTGAAGAAACATCAAGGCTCTCTTGACTTGAAACTTACACCGAATCAGGCCATTGAGCCATTAGTTATGCTTC…
>TRINITY_DN6825_c0_g1_i1_1
ACACAAAAAGTATATTAAATGAATTATCGTTTGCCATCACAAGTTGAATTGTGTTCGAATTATGGTGGAGAGCAGAAGCATTTGCAGATCCCTTCCCTTTCTCTTTTGTTTTGCTTCGTCGCTTTACAGGCGTAAGGATTGGAGAGGCATATGTTATTGAACGGCTCTGTTGCAGCACCTTCTGTTTTTTTTGCAGCAGACAGCGTAATCGATATTGGAAATCTTCAGCATGTTCTTTGTTTGTTGTTCGACCAGGCCAACATTTCAAAAAGTAGCTGTTGCTGCTACAGAGTAGCTATAGAAATTGTTTGAGCCATGTTGAGGGCTGTCGTGAAGAAAATATCTGCTACCCCTTTAATTTCCTTAATACCCAGAACGAAAATTAACCCCTATCAGTTT…
>TRINITY_DN6842_c0_g1_i1_1
ATTTTCAATTCCTTGCCTGCAGAGTTTGCTTTTAATAGTCTCTTTGGTCACTTCTATGCGACTGGGTACTGATCTCTACGTCTTAAAATCATTTGGTTGTGAAGATATCACAACTATCGAATGAAAGCCTCAGGACCAGATATATCTCTAGGGGCAGACAGTCTTTTGATTGCCATTTTCCGCAGACTAAAGTGTAAAGATGGCTATAACTCTGTCTTTCTTTTGATTAAATAGATCTATATATTACTTAAAAGGAAAATAAATACAGCCTGTCCTCAAAAAAGGTGGAAAGAATGGAATCGCGTCCTGAAGCCACCCAAACTTGGCAAAGTCCAGAAGAAAAGAACCACGCCGTTTCTAAAAGGAAACAACTGCAACAAAAAACCTTGGCTTTTGGTT…
>TRINITY_DN6888_c0_g1_i1_1
TCTGCTATATCCAGAGATATTTCGCTAGATACCAATGCATTTGAATCTCTTTTCCGGGAATGTACTGATCTGGAATCTCTCAGACAAATCCATAGACAAGCTTTTGCGCATGGACAAAATCAAAATGTTTTCATTGCGACTAAACTTGTTGGATTATATGGCATGTTCAGAGAAGTACGGGATGCGCGCCGAGTGTTTGAAAAAATGGGCTACCGAAATGTTTTCTTATGGAACGAGATGATCAAAGGGTATGCCTGCAATGGATTGTTTCAGGAAGCAATTTCGTTATATAATCAAATGCAAGGGGTGGGTATTCAGGGTGATCGTTTCACTTTCCCCTACGTGCTCAAGGCCTGTGCAGGGTTATCGGCTTTGGATGTGGGTAAAGATATTCATGAT…
>TRINITY_DN6895_c0_g1_i1_1
AATTTTTATTTAGCATGTAATCTTTGTTGGACTATGGCACTTTGGCACTTAAAGTGTATAAGCCTGTATACCAATGGAAGACAATTAATAATAAGACACAAGATATGCTCAATAGGGCATTTGGAGCGGGAAATATATCATATACAAATTTAGCTGCAGCTTATATGTATTTACATAATGTTAAACATTCAATATAGACTGACATCACGCTGAAACACTGATTTTTAACAAACTAAATCATATGCAGCCTAGATGATAAATGGAGTGCATGCAAGCCTATTGAACAAAGGCTTAGTTTTGTTTTTGGATTTCATTGTGTATA
>TRINITY_DN6856_c0_g1_i1_1
GTCTCTCCTACCACATATCCCCCGCATCCGGCTCCTGCAGGCGGCCCCCCAGCTTCCACACAATCTACCCCTCCATAACCTTTATGAATGACATCTTCGGACCAAATATCTTCATAATGATAATCTTTGGACTGCAAAGTATCTATAATTGTAGGTATCAAAAATCCTGTCAGAGTAAAAGTACTATCATGTTTGGGATCACATCCAATCTGTAACACTTTTTCACCACGTCTAGCTAGGGCAATTGAAATATTACAACTAGTGGTTGATTTACCAATTCCGCCTTTTCCATAAACTGCTATTTTCATCTTTTCATCTCCTTTTATTTCTTTTTTATCTTCCGAACTTGTGATTCGTTTGATCTAATTTTGAGTTGAACTTTGCCTTATTTATATTATA…
>TRINITY_DN6802_c0_g1_i1_1
TTAATGAACGATGTGGAAAATTGCTTCCAGTCTCTCGTCAGTCCAACCCATTACCTGTCTTTGAGAGCAGTTATTTCAATTTCCTCACATTGACATGATTAGTAGGGAATCCTATACCCCCTTGCCAGATGTTACTCAATCTGCTTGGGGATTCAGTTTGAGAGTTTCTACTGCCTTATAATTCTACATGCGATTGCTCCTACTCATTGGAAGCTCGAATATCACGCATTTCCTAATCAAATGGCAACAATTTATTATGCTTTGTTACCCGTCCAGGCTCAGTTTTATTAAAACTATGTTGAGAGCATACAGTCCATGGATAACACCGGACTGTATATTAATGGATATGATGTTGACTTTTGGACTGGTCTGAAGTCAATGCACTTTTAACCTACTTAC…
>TRINITY_DN6809_c0_g1_i1_1
CTTGAAAGGATGAAATTGCTTGGAAAAGTAGTTATGCTCCTCATCCTTTCGTGTCGAGGAAGCCAACGTTACAAACTTTGTAAAGATATAGTGGGGAAGTAAAGAAAAATATATAAAGTTGGTTGAACAGTCTCAAAGTGAAGAATATAAGAAGGTTGAAAAGGCTCTCATTTATCCCAGTGAAAGCATTACACAGAGCAGAGGGGGGTGTTCTCAAAAGAAACATCTAAGGGAAGAAGAAGAGGAGCAGCTTGGTAGAAACAGAGGAAAATGGATGTAATAAAGACACAGCAGATCTCTGCAAGACCAATTGAGAAAGTGGTAGTGCACCCCCTGGTATTATTGAGCATCGTGGATAATTATAACAGAGTGGCAAGGGACACTCGCAAAAGAGTCATC…
>TRINITY_DN6881_c0_g1_i1_1
GTCCATCCTCAATAAACAACCATTTCTTTCTTCTAAAAATTATAAAATATATCTTAGAGTCGAGATATTTTCATTTTGCAGACGACAGAAACATTGAAAAAAATAATCAGTTTCTAGTAGGCATTGAGACGGATCAAAGTTGGATAGCCGCCATAACGCAAGCGACTACGTGAGCAAATTGACTGTTAACTTGCCCAGCAAAGCAGAAAAAGCAACTATAAATAAAGTAAAGGTTTGTGCTTCTCTAGCAAAGAAAGCTTCAGCCAAGATTGAAGGGAAAATAGCTTGAAATGGCAGGTAAAGATGAGGTTAAGCTTCTGGGCTTCTGGGCCAGCCCCTTTGCTCTGAGAGTCATGATTGCCCTTGAAGAAAAGGGCATCAAATATGAGTATATAGAAG…
>TRINITY_DN6829_c0_g2_i1_1
ATTACTCTCATTGTTCTATATATAGATTGCTTAATGCTGATGAAAATAGAGTTCACATTGCATTCTCTTCAATTCTGCCTTGGAGTTTGATCACTTCTGTTTTGGTGATCGAAATTCTCTTCAATTCTGCTTTGGAGTTTGATAACTTCTGTTTTGGTGTCAGAGATTAGATTTGAAGATGAATATGGCAGCATCTAGGACCACCCAAAGGCCTGGTTTCATTGCCCAGTTGCTGAGATTGGCCATTTCAATACTTTTTGCTGGATGGATTGCTCTCTGGTTTCTGAGCCCATTGAAGGCTTGGGAGAATCCTTGGATGACTCTGATAGAAAAAACAACCACCTCTGCTTTTGGTGTTGCTGGTCCCGTCAACCTTCTGTTTTCAGCTCCTATATTTCT…
>TRINITY_DN6843_c0_g1_i1_1
AGTCTCGACATAAGGAGGCAGTGAAAAAATGGTTGGAGAGCATTCGTGATATTGTCATGGGCGCAGAGGACATCTTTGAGGAATGTGCTGTTGAACCTCAAGGACCGCATATTTCGGTCACTGGATTTTTCGATGCTGAGTCAAGGAGAACATATTTCAGTTGGTGGATTTTTCGCTACAGGATGGGGCGGAAAATCAAAGATGTCAAGGAGCGCATCAGATCTAATATCGAAGATGGCAAGCAGCTGAACCTATATCGTCAAGTTTTGTCTGCAGATGAAGCATTACCCAGTACATCTCAAATTGCAG
>TRINITY_DN6839_c0_g1_i1_1
TTCCGAGGAAATGCTCTTTTGCATTTGCTCTCAAGGAGAGGTTTAAAGCCTTGACGCAGAGGCAGAGTTCTGCATTTGCTTATTTCAAGAATATGTTTAAAGCCTTGACGAAGAGGCAGAGTCACTCCGACAAAAGTGGCAAGACCCCGAGTGAAGCCTCTAAACTATCATTGCCTTCTAAGCCATCTAGTCCGTTGCATGTATTTGAAAGAAGATTAAAACAGAGTAGCACTAGCCCTTCAGATTGCTGTAGCTGTATTTCACAAACAGCAGCAGAAAATAAACTATTAACTCCACTTTGCAACAATTCCTTTAATGTAGAAAATTTAAGGCCCTGCTTTAAGCCGTCAGAGGTATTATGTTGCGCTGTTA
>TRINITY_DN6807_c0_g1_i1_1
GGGAATTCTTTTTCCCTTCTTGTGAATTTACCCTGGCATAAACCATCACTCTTTTAACTGACTTCACTGTAACGGTATTTGCGTGTTCGCCCCACATTGCTTGTAATGGAATTGATAGGATGAAGTAACGAGAAAAAGCAAGCTTCAATCTCCACGTTGTAGTTAGTGTCGCTCACCCACTATTTCCTATCCTCTCATCAACGCACAGGAATTTTTCCAAATCCTCTCCATCAATAAAACGCGTCACAGACGGCCTGAGAAGACACAAAACGTGCCTTTATTAACTCCCCCTTTCGTGTCACAAAACTAAACAGCTGAACACACCCAACTGCCCTTTCTCAGTTATATCAGTTGTCAATTTGCAGCAGAGAGATAGAGAAAAAATGACTACAATGTCGA…
>TRINITY_DN6855_c0_g1_i1_1
GATGTAAATTGAAATGCTGGAGGAGAAGGCAGAAGAATGGCGAGTGCGAAACAAGTGGACTTCCCGAAGGAGATGGAAGTGCACTTAACCAGCAGATAATGTGGAGAAGGATGGACAAACACGCCATTGCGTGAAGGCTGAATAATGGAGCATTAAGCTATGTAGTTCAGGTCAATTGAATAGGAAAAACAACACACTAGGATGAAGAGCAAGAGGAACTTACAAGGATGAAGAGTACCACAAGAATCCATGGGAAACTTTAAGATGGTAAGAGAACTTGCCAGTTTGGAGTAGGCGTTGTAATCATGGATTA
>TRINITY_DN6886_c0_g1_i1_1
CTCATCCTCACAGTCGTTCCAAATACAACTCAAACACATCTTCCCCTAAACAACAACAACAACAACAACAATCATCAACATGCGTTACTCCTTCGCCGCCGCTGGCCTCGCCGCCCTCGCCGCTGCTGCTCCGGTTGAGCAGCGCCAGTCTGGCCCCAGCGATGGTGTCATCCTCAACTACGCTCTGACTCTTGAGCACCTTGAGAACACCTTCTACGCTCAGGCGCTTCAGAAGTTCTCCAAGGAGGACTTCATCAAGGCTGGTGTCAACCCAGAGTTCTACGACAACCTCATGGAGATCTCCTCCGACGAGAAGACCCACGTCTCCTTCCTCAGCAGCGCCCTGACCGCTGCCGGTGTCACCCCGACCCAGCCTTGCACATACAACTTCGGTGACGA…
>TRINITY_DN6882_c0_g1_i1_1
TCTCTATTTCCAGTGTAGTTTAACGACGATATTCTTGAAGGGGTTCTTGATAAAGCTTAAAGGTCAATCAGTTCTCTATTTATTTTTAACCGTACAAAGACCTCAGACAAAAATATTGATCTGGAAATAGAAACTCATTTGAGAGGGAGCAAACAACAGAATTTGCATAGAATCATTTTATTGCTGGGTGGATCGAGATTGAGTTGTGTAAAGACAGGTTGGATAATTTTTTCTGGCCTTTATATGGGATTTCTTGTACCAGGCATTCTTCTGTAAACAACTCAAGGCATTGCTGAAATAAACGG
>TRINITY_DN6806_c0_g1_i1_1
CTTGGTGATAAAATATGCATTCTTCTCTTTTGTTTTAATTTATTTTTAAGAAGACAAGTGGTGCATACCCTTCTCTCATATCACAAGGTGATCTTGGAAACAAAAAAATACTTGATCTTCTTTCCTCTTAGTGGGTTTGCCTTTGAATTTCATTATCGAGGGATATGAATCGAACTCTTGTTCCAATGGGGTATGTAAATTGTTGCAAGAATTGAAACTCACTTCAAAGGAGGGTATCATGTTTGGTTCAACCTTCTTGTCTATTTTTTAGGGACAAGGTGAAGTGAGAAGGGCTTGAACCCAACCAAACGTTTGTAGGTAAATCTCTCATTCTTGGATTGTTAGATTTGTGTGAATGTTGTCATTGATGTCAAACCTAGTGATTCGATTAGGATTGAA…
>TRINITY_DN6806_c0_g2_i1_1
GTTGTGGATAAATTTTTACAATAACTACTTGACTACTATGGTATATTATAGTTGTGTGACTATTGTAAAATAAACTAGAAACTAATTGCAAGGCAACTGTATCAAATAAATTCACACTAGCCATATTTAGACAATCTTCCATTTCCTAAATTTATATGTAGATTGATGTTAACCTTGCATTAAATGTTATCACACCTTGATAATAATAAATAGTTTAATTTTAAACATGATCAAATGATCAAATGTGAACACTTTTATCCCCTACATATGCCAATTTGTTGGATTTGTGTGAATGTTGTCATTGATGTCAAACCCGGTGTTCTGGTTAGGACCGGATGTGGTGTAAGCAATTTTGGTATTACA
>TRINITY_DN6864_c0_g1_i1_1
CAGCAATTCATCAAGCTTGGTGTAGACCGAACTTCATTTGAAAAAAGAAAAATCAATCTCTAGGAAATGAACCTAGCATTTGAAGGTCCAGCCCCGATATAGGTATATCATGTAACCATGGAGGCTGTGGGTTTAAAAAATGGCAGCAGGTGACATTCCAATAATTCTGTAATTGAGGATTGGACAGCATATTGTGTAGAAAATGTTGCAGGCGGGCAGGAGCATGGTGAGGGCCATGCAGGTCTTCCGGGTGTGGGAGTTTTCAGCAATGGGAGGCGCCAGGAGTTTTTCTTCCGACCCCCCAAACAACGACAGCGACCATCCGTCTCCTGCTGCACCAGTCATACAGGATGAAGCTACCAAATTGAAGGATGCCTCTGCCGTTGTTTCCTCTTCTCC…
>TRINITY_DN6885_c0_g1_i2_1
TTTTTGAGCTGATTATACACGCTACAAAATTTGAAGCTTGTTGCGAGAATTAAGTGTGGGCGACGGAGGCATGGCAATAGCAAAGGTGATGGCGAAACTGAAGGGATTGTTCCGCTCCGGCAACATGGTTGGCATTGACAAGAGCGGCAATCGCTATTTTGTACGAACAGAAGACGTCGATGGCGCCTTAAAAGAAAAGAGATGGGTGGAATTTGAGAATGACTCAGATCCTACTACATTACCAGTTGAGTGGATAAGCTGGTTATCAGGACAAAGGAAAAAAGCTCCAACTGCACAGCAAATGCTGGACTTAGAAGTGCAACGTGAGCGTGTTAAAATGAATGCTGCAATTATGCAGAAAGAAGAGGAGAAAAGGCTTTTTAGAGCGAAGAGTCTTCA…
>TRINITY_DN6844_c0_g1_i1_1
TAAACTTCATGATGAAAATCTGCAGTAAAGGAACTTAATGTTGTTGAACACAATGCTCTTATCTATGGAGTCTTCAAGAATAGCAAGATAAGGAACTAAAATGATGACTTGTACCATCTTAATTGTTGGATTCTGCAAAATCAAGATAGTTATGAGAAGTATCAAGCTGGGTTATTGGCATTTGGATGCTTACAGCATATTATGCAGTATGTTGAAGGAACCTGGTGATGTATCAGGAGTGATCCATAGAAATTCACTTATCAAAGGACCTTGTGAGGTGCAAGGAAGTTCTGCCACAGAAGGTAATTGTGCTGTTGAAGACAATTATTGAAAGAGGCTTGGTGGCAGATGATATTATTTACAATGCTTCAATTGAAGGACACTGTAAGAAAGTGAAGA…
>TRINITY_DN6867_c0_g1_i1_1
CTTTTATAAAATGAAACATTAGAAAATAATAGTGCTCTTGAAGGATAAGATTCTCTATTGTTTACATGCCTGAAAGAAATGGGATTATGCAAAACTGAAACCTCTATAATATTGACTATTGTTAATCTAGAATAGAATATTATGTACATGGTTAAAAGACACACTCATGGTGGAATTCAAAAATTGTATAGGTGCAAAATGTGCAAATTGTGGTTGAGAAAACTAAATATGCTGGTAAAGTATTATGTGCAACATGCCAGTGCTCTATGACAGAAATTTATATACCAAATTGAATCACTTTTCAATTATCTATACCCCTACTTTTACTTGTAAGAGTTTAGACGATAGTATCAATGTGAGTAAATAAACTAGAATATCTCTTAGCAAATCTGGTGTGGG…
>TRINITY_DN6880_c0_g1_i1_1
TTAATATATTTTATGTTGCGGACAGATCACATCCACAAACAGAAAAAATCTATGCAATGCTGGAGAGCTTGGCTGTACAGATGAGAAAGGCAGGGTATGTGCCGGACACAAGCTTTGTGCTGCATGATGGAGTGGATGAGGAAAAGGAGCATTAATGCATTGGGTGCCCTTTGTGGACCACTGAGGATTGATTGTCTAGTTATTACTGAGTCATCTAGTTTGTACCTAAGATCAACGAGTGATAAATTATTGTTGGGAACCCAAGATCTTACCATCATTTCAAGGAAGTTCGTGTGGATAACATGGATGATTACATGCAAACCTGAGCAAATAACCTGCTTGTTTTCCACAACAGTGATCATATTAATACATCTGCTTTTTGACAGTTTAAAAGGGCCA…
>TRINITY_DN25557_c0_g1_i1_1
GCATTTTAATATTTTCATTTCGGCTTGGGATGAAACTAAGATTTCCCATTCATCAATATTCACTGTGAATTAATCCTCTGCATCGTTTGTTTCCAGAATTTACGATCTGGTATTTTTCGTTGAGGCAATATGATCACTATGTTCTTGTGATCTTCATCGTCTTCCAGGTTCTAAAGGTTTGTTGACTGATGGAGAGGAACTCTTTTGTTTAACTTTTTTTTGAAAAAATCCGAAAATTTGTAATTTAAAAGGAAACACTAAAACCAGTTATGGAAGGGGAACGACCAAATATAAAAAAATGGATTGTGTTTTATCCTATATATATAAACTCCAAGAAGACATTGCCAGAGGGTCGACGCATTAGTGCAAGTAAAGCCTGCGAGAACCCAACTTGTATTG…
>TRINITY_DN25592_c0_g1_i1_1
TATAACCTCCCTTGGGGAACCAGCGAAGGGGTGAAGATCTCCTTGGAGTCTCAAGAGTACCAGAGTCAGCGCCGAATCTTGTGGACACACTGACAAGGATGTCTAATCCAAATAGATGTATATCTGTGTGCTCAGTGTATCCCTGTGTGAATGAAGCCACTTGGATTCTGGGGTGGGCAAAGAAGACCTGAAAAGATTCTACAGCAGAAGGCCTGTGTCGCCACCAAAACCCCTCCCCCTGGTATCATTGTACCCACCTTGTACTCTGTTCAGGAGGCTGCCCATGGAGGACTGCCACCCCTCCAGATGAAGGCTCCCACTACCCGATGCAGTTGAGTCCCATCCTGCCCTCTCTGCCCACACTGGCTTCCTGCT
>TRINITY_DN25530_c0_g1_i1_1
GCGAGTTTCAAATTTCTGGGCAATTATCTTGGCTGTACAGACCTGTTGCAGTGAATTTCAGTGCACTTTCAAACCTGCACCAACTTTCTTATTCATACACTTAAGGAGAGTGTTCATATATGGTAGGATAGTACCAATTGTGCTGAGACCTATGGTGTTGGTTTTATTAGAGCAAGTTATGTTGATTGTGAAGAAGAATATACCACACATGCAGAAGATGGAGGCAAAGAGCTTTTGAGAGGGAATAACATGCCGAAATGCTCCCCCTGCTAATGGGGTAGCAGGGGAAGAAAGGAGCAACATTTAGCAAGTAAATGGATTCCTCCTGGTGATGGATTTCTTGAGCTTTTATTTTTGATGGTGCAGTGAAAGG
>TRINITY_DN25528_c0_g1_i1_1
GTGGGTTGCAGATCTGATTTGATGTTGTGAATGGGTTTGTAACCTTGATCTGCTATGGAATTGTGGTTGGTGACTCGATAGAACACCATGACAGCTTACCCTAACCATTCTTCTCAATCCGCCATTGTATTTGAATATTGAATGCAACCTATCTCTAATAAATCTGCAAAAAGTGCTACTGTAGCTGTTCATTGGACTCTAAAAGGCAGTGTATACACTAGCCACTGAATTCCAAGAGAAAACTTTCAAAATTCCACAATCAGAAGACAATAAAAACAGTAGCCAGGTAAGGTTTTCATCCTACTTGAATTCTCCCAAATTGAGGTTTTCGTCCCAGCTTAGCTGCTCAGATTTGCAATAGGCGAATTCTGCCCCA
>TRINITY_DN25512_c0_g1_i1_1
GGAAGGCCAACTGGAAGCAGGGCTGTTAGGCTCCCCTGGTCTTCGTAGGCACATTGCAGTACTGATTATGAAGGAAGTGTTAAGCTTCAACAATGCTTGGCACAGAACATTCCACAACTGGAATGTTGCAGGCAGCAGGCCGTGCAGCAGACTCTGCTTGTTTCTCCTTTCTCTCAGCTTTTTGGAAATCAAAAGGTCAGAAATGGCAATTTAAACAAAGTTCTGGTGTTGATAACAGTACTTGGCAGTGCTGGTCCTCTCAGGGTTATTCTAGACTCAAATGCCACTGCCAATGAGGTGATTAAGCA
>TRINITY_DN25519_c0_g1_i1_1
TTTAGACAACATTTGGTAGGTGGGAAATTTCTTGTGAGAACAGATCACAATAGTTTCAGGTACTTTCTAGAGCAAAAGGAATTAAATGTGCGGCAACAAAGGTGGGTCAGCAAAATACAAGCATATGACTTTGACATCGAGTATGTCAAATGCAAAAGAGACATTGTGGCTGATGCACTTTCCAGGAGACCTCCTACTTCTACATTATGTTCCATGTCCGAGATTTCAGCTGATTCGAAGAGTCAACTCTTAGTTGAGTATTCCAAGAATGCCTTTGCTTGTGAGCTCATAGATGGCAAAGTCCATGATCC
>TRINITY_DN25570_c0_g1_i1_1
GTGAATTTTTATGACGACTGCTGTTTCTGGATGAGGTTGTGTAAGTTTTTTTTCATGAATACTGTTGTTTCTGGTTAGATTTTGTGAGAGTTTTTCGTAGACACTATTGTTTTGGATTAGATTGTGTGAATAATCTGATAAAAAACTCTCACACAATCTAATTTAGAAAGAGGCAGAGGCACGATAAATGCTATAGATTGTGCCTTATGAAGTTGTGGGCGTTGGCAATCTTGGCAGCTTCGATCACTTCTGCATCGGTGGCATTCTCCTTTCCATACAGTATGTTGTCTCGGATGGTTCCTCCCAACAGAGTGGGCTCCTGTCCTACCAGAGCCATGTGCTGTCTCAGAGTCCTCAGATTGTAGCTCCGGAGATCGTTGCCATCTATGGTTATGGTGC…
>TRINITY_DN25593_c0_g1_i1_1
CTTTGTTGTGTGCTACAAAGCCTTCTGGTTGTTCTATGTATACCTCCTCCTTCAATTCTCCATTAAGGAATGCTGTCTTGACATCCATTTGATGGATCTGCCATCCCATCTGTGCTGCAAATGAGATTACAGCTCGTATAGAAGTATACCTGGCCACAGGAGCAAATGTCTCCTCATAGTCTATTCCCTCCTTCTGAGAGAACCCCTTGGCCACAAACCTCGCCTTATATTTCTCGATGCTACCATCTGCACCATGCTTTATCTTGAAGATCCAGCACGATCCAACTACTGCTCTATCAATTGGTCTAGGTACTACC
>TRINITY_DN25594_c0_g1_i1_1
CTGTTATGCAGCAGTACAAACCCTATAGAATTTCCACACTTTTGCTGTTTAGAAATTCGGTGTAAGAATTTACAGGAATCCGTTAATGAGGTTTTGATAACAAGGGAAATAAAGAGGCGCTGAAGACAAGCTAGCTTCTGTGTGTGATAGGCTGCTCTCTGCATCGGACCTTGTGAAATTCTGCATCAAAACATATACCACACTTATCTGGAGATAAACGAGGCTGGTCATAGCAGTATTGAACGCCATTGGAGGTTTTTATTGAATCGGAGTGGCATTTTTGCTTGTGGCTGGACAAAATGGGTAAACAAAACAAAATGGGGGTTTGAATCTTTTCAAGCCTATGAAAGAGTTGGTCAATATAATCAGGCAGGCAGCTTCCTGGTTTAAGTATGGAAA…
>TRINITY_DN25501_c0_g1_i1_1
AACACATTGAACACGTTTCTTGCTCTCCTTGTAGAGAAGTTTGCAATTTGTAGCAGATGGATATGCACCGGTCGCTCACAAGCGATCTGGATATTGGATGTATGGTCTGTATTGACTACTCTAAAGGTCCGATAGTCTCACCTCTGGGTACGTTACAAACGGGTTTGCCTACTTAATTGGGTGTTGGCTAGAAGGTAAAGGAGGGCTGGGGAATCGAGAAAGAGATAGATCAATCTTCTCACCTCTGCGTACTTGCAGAAGGGATTGCCTACCTGATTGGGCTTTGGCACGAAGAGAAGGGAGAAAGGAGTTGAATAAAGCGCGAACCTTTTTAGTTTGGATTCTGCTCAC
>TRINITY_DN25515_c0_g1_i1_1
AAAAAGAGCATCATTGAGAATGACAAATCAAAGATTCACAAGGTTATTAATGAACTCGATGAAAAGAAGAAAGAAACTCTGAAAGTTACATGGTTGAAAGTAAACAAGGACTTTGGATCTATTTTTTCAACCCTATTACAAGGAACAATGGCAAAATTGGAACCTCCCGAGGGTGGTGACTTTTTGGATGGGCTTGAGGTTAGGGTTGCCTTTGGAAGTGTATGGAAGCAGTCCTTGTCAGAGTTGAGTGGAGGCCAACGTTCTCTTTTAGCACTTTCCTTGATTTTGGCATTGTTGCTTTTCAAGCCTGCGCCATTGTACATTCTTGATGAGGTTGATGCTGCTCTTGACCTCAGTCACACACAAAACATTGGAAGAATGATAAAGGCACATTTCCCT…
>TRINITY_DN25584_c0_g1_i1_1
GCTGAAAGTAGATGGGGTGAACAAGCACGCCCTTAACCGTGAGGGCAAAACACCAGTCGACATTGCGAGAGAAGTCATGGAGTACCACGAATCTTTCAGGATCATAAGAAAGCTGGGAGATTTTAAAAGGAGGGTCAAACCTTTCATGTATTGTGCGCCACACGCAAGCTATGGAAAGCACAAGAGAGCAGGGGATATGATTAACCGAGCCTACGAAGAGAGACGCAGTGCAGAACTAGTGGTAGCAGCTTTGTTGGCAACCATGACATTTACTGCGGCCTTCACCGTCCCAGGTGGGTTCCAAACAGACACAAAGCAAAAGCATGAGCTAGGGAGCCCTGTTCTCATATCCTTCACGTCATTTAGGCTCTTCCTAACTTTCGACTGCATAGCCTTCTT…
>TRINITY_DN25586_c0_g1_i1_1
ATTTCTTGTTGGATTCATGTTGAGGAAAATTTCTCCTATCCTCTTCTCCCGGAATAGGAATATCATGATCCTTACAGAAATTGTGTGCCAAGAACAAATGCTGACAACATATGAAATGGCATAGAGAAGCACATTTTTGCATTAGAAGGGCAAGTGTAGGGGTTGCAAAGCATCAAATATTAAACATAGATCTCAGTGAAAAGGAGACGTATAGAGGAGAAAAGCAGATTCAGTTTGTGTTGTAAACATTCTAAATATCTAGTTTCAGTTATATTCACAAATTATAGATTAGGCTTATAAACAACCAAATACAAACAATCAGAAACCTGCAAGTGTATAATGTGCTTATGCAACTTGTGAGAAGCTGTGGAAAGAATACTCTACCGGGATAAAGAACAA…
>TRINITY_DN25573_c0_g1_i1_1
TTTGGATCCTCAGCATATTGAAATAGTGTTTCAGCAGCCATTCCCAAACCCTTAGAAAATAGGCCTTTAGAAGTTATACCTATCAGCTTTTAAGAATTCAGGAAGTAAAGTTGGATAATGTCGCAGTTGATTTTGATTGAAAGTTGCCAGAGGAGTTCATTTATTTTGTCCCCAGATTCTTCATCCATTCGGTGAGTCTAAAACCTATACCCCAACAAAATAAGAATTTGGTGGTCACATACATTTGCCTCTTGAAATCTCACGAGGGAAAGTTGGAATCAGTCACAGTGAAATTTTGGTTGAAAGGTCTATTGATATTATACCCG
>TRINITY_DN25554_c0_g1_i1_1
ACTATATGCAATTATCAAAATTTACGATTTCAATAAACCGTGCACATAGAAGTCACTAAAGCCGGTTCAGATTTTAATGAAAATTTATAATTTAAATACACTGTACACAATAAAGTTTCTAAGGTCTGGCGAAAAACACCACTCCAGCAGCTATAAATGCCACACATGAAAGTCCCTAAGCTGTTGGGGAATCTCAGCACCTCATCCTCAGCAGCAGCTGAAAACCTGTAAGCCAAAGATGGGGAGTTTTGATTTTGTTTTAGAAGATTTGGAGGACCAGTGTCTCATTAAAAGTAGGGTAGAAATTGGAAAGGATTTGCAT
>TRINITY_DN25547_c0_g1_i1_1
TCTAAATACAGCAAACTGTAATACATTTCAATCTAATAGTAGCTTCTTGCAATGTAATATTTTCTAACATTTTCTTACTTGAGTATCAACAGCTGTTTGTGCATCTTTTTTACCAGAACTTGGATCTAAATTTGTATATTTCCATTTTCTGTTTCAAACCAGGAGTAAGTGGCAAATTAGAAAGAATCTGGGTATAAACTTTTTGCAAAGGAAAATAGTTTAGCCATATTAAATGGCTAAAGACGATCATTTCTAGTTCTTGAAGAGCAAGATCAACATGTACTAATTGATTAAATGAAAAAATATGAAATTGTTTATAATTATCTTTCAGTCCATAATGATCTTTGATGTTAACCCATGATGCCCAATCAAGTTTGTCAAAAGTCAATAACTAATTAA…
>TRINITY_DN25539_c0_g1_i1_1
GGAGACGTACCTTCCACCTTAGACCATGGCCAAGTTCATCCGTAACTTCGCGGAGAAGGCACCGTCGATGGTAGCCGCTGCCGTGACTTACTCGAAGCCTCGATTGGCCACATTTTGGCACTACGCCAAGGTTGAGCTGGTTCCCCCAACCCCTGCTGAAATCCCTACAGCTATTCAGAGTGTGAAAAAAATCATTCAAAGTGCTAAAACTGGTAGCTTCAAACACCTTACAGTTAAGGAAGCTGTGCTGAATGGTTTGGTGGCCACTGAGGTGTGGATGTGGTTTTATATCGGAGAGATCATAGGCAAACGTGGCATT
>TRINITY_DN25550_c0_g1_i1_1
GTTTGCCATTAGCGCCGTATCCATTGACCAAACAGAGAGAAGAAATTCTGATTGCAGAAGAAAGGACTAGCTGTAAAATTTTGAAAACCATATTGGGTTAGAATTAAAGGCGAACAAGAAAGGAGCAAATATGAATTCCAATCCCAACAAGTCAAAGCAAAGACATGTTTACAAATCTGGAACTGCCGGCTGTGGAGGCAAAGCTGCTCCAACAGCTCCTAAAAACTCTGGTCAGGTTATTCAATGTCCCTATTGTGATAGGACATTTAAGCAGGATGGAAGGTATAAGGAACACTTAAAGAATAAACATGCTAATGAAGACCCAGAACAGGTACAGGCAACAAATTTGCACGAAAATTCATCTGCCTCCAGCTCTCTGGGAGGTGAAGGCCTCACCGG…
>TRINITY_DN25596_c0_g1_i1_1
CGGTTTTTGTTATTTGATCGATGCTTTAACTAGTGTAAAGAAAACACTCTGCAAATGAGGAGACGGTGAGAGCATGTTAGAATGGAAGTAAAACTAGTATCTTCCCATTTGCAATGCGGAATGGGGGCGGAGTTGGCAATACATTGAGAATATTGGAGGTGGCATCCATATGCCAGGCGCTCCGAAAAGGAGGCACAGACATCAACAAGTCCCTCTCTGCTCTTTCCATTAAACAACTTGACCACCACATAGTTTTAGGAGTCATAAAAGCCAGGGGTTTAGACGTGGAAAAAACACTGAATTTCTTCAAGTGGGCAGGCCTACAGAAGGGCTTCAAACATCACGCCAAAACATACACCCCCATGATTTGGAGACTGTGCAGGGAAGACAAGCTAGAAA…
>TRINITY_DN25561_c0_g1_i1_1
TCTTGTCATAATAGCTTCATAGAAAATGGATAACTGGAAGGTAGCGTAGTTCCATTCATTTTATTATAATGTTATCCAACAATTTTAATCAGTTGCTTCTTTGAAAAATTTCCAATCATAGGATATTTATCTTCTTAAAGTATTCCAGGCAGCAATTTTGGAGGCTCTAGTTTTCCTTCTTTTCAGCTTAAATAGGATCATATTGAGATTTTTTTGAAGTTTTTCTTTGAAAACATTGAAGCTAGAGCGTGCTTCATAAACATGTTGTATGGTTTTATGCTACTCTGTCCTAGGCAACTTCTAGTTTCAGTTCAACCGATTTATTTTAGAGCTACGGCAGCATTTTCAACCTCTTGGGATGTTCTTGTGTGGAGTTGGGGGCTCTGGTGTGGATGTTCT…
>TRINITY_DN25562_c0_g1_i1_1
ACAAACTTAATGAGGAAAAAATTGCTCAACTAGAAGAAGTAAAGCAGTCGAGCATGAAACAAATCCAGGATGCAATCGACATGGAGAAGGCACAGCAGGCACTGGTTCAGAAGCGCCATTACCTCTTCGATGTGCAGAGGAATAACATTGCCCTGGCCTTGGAGGTCACTTACCGGGAACGGCTACATAAAGCATATAAGGAGGTAAAGAATCGCCTGGACTACCACATCTCTGTACAGAACATGATGCGTCGCAAGGAGGAAGAACACATGATAGACTGGGTAGAAAAGCATGTGGTGAAGAGCATTTCTGTACAGCAGGAAAAGGAGACCATTGCCAAGTGCATTGAAGATCT
>TRINITY_DN25598_c0_g1_i1_1
TCTCTACTCTACTATTGCTTTTGTTTCTTCTCCAGAGCATCAATTTCTGTAATGGCGTCCACTTCGTCATCAGGTCGAAGAGAGGAGGAATGCGATGTGTTCATCAACTATGGCCCAGACGTCGAAACGGCTCTGGCTCTGCAGCTTTATAATTCTCTACAGCAAGATGGGATCCAGGCATATCTAGATTCACAAGAGACTCAACTTGGAGATTCACTTTCTTCCATCATATTCTCTGCAGCAGTGCACATAGCCATCTTATCACCGCAATATGCAGAGTCCCCTGAGTGCTTAGCTAAGCTAGCTTTGATATTTCAAACCAAGGCTAGAATTATCCCCCTGTTTTACAGTGTCCAGCCTTCAGACTTCCGGTACATCAAAAAGAGAGTTGAAGAAGCA…
>TRINITY_DN25504_c0_g1_i1_1
TGCTTCTGTGTGGGGAGCTTTGCTTGGAGCTTGTAGAGTTCATTGTAACATGGAGCTAGCTGGATTCATTGCAGAACGACTCTTGGAAGTAGAACCCCACAATGTAGGAAATTTTGTGCTTCTATCAAGCATTTATGCTGCAGCTGGCAGGTGGGATGAAGCAGCAAACACAAGAAAAATGATTAGAGACAGGGGATTAAGAAAGAATCCAGGATACAGTTGGATCGAGGTCATGGATAGGGTGCATGTTTTTCATGTCGGAGATAATTCGCATCCACAAACATAAATTATTTGTGCGACACTGTAAATGTTTTTTAAGACAGACAAAATTGAATGGATGTGTCCCATAACACACATTTTGTCATTGCATGACATGAAC
>TRINITY_DN25597_c0_g1_i1_1
AATTCATAATATTAGATCTTATATGTTTTTGGATTTGGCTAGGTGAATATTTTCTATTAACATTTCAGATACAAATGTCACTCGTCAAGAAATATAGAACTAGTGTCAATGATTCCACATGAAGATGTATAACATAGCTCTCTTGTTCAATACATTAATGATGGATATGATGAAATATTATATAAAATGTTGATAGAAGAAATTGCTTCTTCTGTACATTTGTAAAATAGGCTGTATGAATGTTGACTTAAAAAACAAAAGCACAAAATTCCATTCCATAAATCTTTGTTTGCTTATATGAAACCTATCTAAATTTGGAGCTTCTAAAGATTTAAAGTCCTCTTTCTCTACTATAATGTCTTTATTCTATTCAACAAGATTGTAAAATGAAATTATGGA…
>TRINITY_DN25572_c0_g1_i1_1
CCAGGGCATTATCGGGTTTTTTCGTTGATTTTCTCAGCGGCAACAAGGTTAGGCTACATCCAAATAAGAAGAACCTGCTAAGAATGGCGGAACCCTTTCGAAATGGCCAGGAACCGCCACCTCCAGGGCTGCCCTCAAATTTTCCTGCATACAATCAGCATCTAAATTTTCTTCAGAATGTGAATCAGCAAGGCTACAATCAATCTGTGGGAGGTTCTATGAGCTACTCCCAACAATCGTGGCAACGACAACACGCCTTTTGCTCTACAAGTTCGCCTCTTCTTCCTCCCCAAAGTCATTCACCGTCACATTCATTATCACC
>TRINITY_DN25526_c0_g1_i1_1
ATCAAGTCACGCTATTCACAAATTGAAAGCGCATAGTATATATATCAACTGATATCATCATTTTTTAAATAGTGAATATTTTACCTGATTGATTTTGGAATGTAAGCAATGAATAGTTTGTTGGACCACCTAGGCCAAGCTTTCTATAATCAATGCAATAACATTTCTAAATATCAGATTTAGCATGCAATACCAAATCCCACCACTGCTGATACCCGATTTTTTTCATTCTTGATGTTTCTGAATTATAAGAGATTTTGGACGAGACATGTGAAACTGTAATGAAAGAGACTTTTCTGATAGTCAAATTGGTGAGGTTATCCAAATCCAGCAACAGTAGCAGGGTACACAGCACCAAAACATCTAAATCATTTTAATAATCTTTTTGTTAGTCTACTA…
>TRINITY_DN25523_c0_g1_i1_1
CCCCAATTGCAGGCACTAGGCTTACTTTTGGTTTGAGATTTCCTTTTGCCCAATTGCATGTATGCTTACATGAGCTTCACTTGGAGTATGAGCATGGTATGGCAAGAGATCACCACTTTTGTGAATTCTGCAATAATACACAAGAATTAGTAGAGCATTTTGTAGTCAAATGTCTAGTGTATTATGAGATCTGTGGTACTTTTTACTGCCTCTTTAGAGAAAATCATGGCTGTTTATAAGATCTTATTTGTTATGAGGATCAAAGATGTGTATCTCTATTCATCAAAGAGATGACCGAACACAACATCCACATGCTTAAGTCATCAACACAACTCTTTGTCTCAATTTTCACCTTAAGCTTCCTTTCTTCAACC
>TRINITY_DN25560_c0_g1_i1_1
GGACACTTGAACAATCAAATCATGCCTGTAGATCTGTAGTTGATGTTATGAATATCGGATAGACAACTTGAACAATGAAGAGTTGATAGTTCAGCCCTTTTTATGTCAATTAGTTAACATGGCAATGTCAGTCATTGTTGGTTCATGAATCGAGCTATTTTAAAAATATTCAGGTATAAATTTATTTAAGCTATTATAAATAAGTCCCTACGCCATCCCCCAAATTTGGAGAACTATTTTTCATTCTGGCAATATGTTATCCTGCCCCCGAATCTCCGAGAAACACTAATTAATTGATAATTATTGTCGAAGTTTAAAATTATTCCAGTTCAAATCTTCTATGAACCTTTATCAAGTATACTTTACCATGTTCTTGTCCACTTTAC
>TRINITY_DN25537_c0_g1_i1_1
TCTGTAAATTTGGCCACACAGACAAGGCCTGGGACCTTTTTCACTTAGCGAAAGGACAAGGGCTTCCTCTCAACGTGAAATCATTCAGCGTGCTTTTAGGTGGTCTTGGTCGTGTGGGTGATTTCTCTAGAATTATTTTGCTTCTTGAAGAAATGAAAGAGATGGGTGTTGATCCAGATAGCATAATCTACACAGAGGTGATACAATCTTTGTGTGTGGGGGGTCAAATTGATGAAGCATTTGAGTTTTTCTGGGAAATGAGTCCTGCTAATTGCTATCCGGATCGTCTTACTTATAGCACCCTTATAAATGGTCTATGCAAGGAAGG
>TRINITY_DN25545_c0_g1_i1_1
ATTGTTTAGCCAAGATTTTTCTCATGATTCAAGTATTTCATATAAGTGGATTGTCATCACTGTCTCAATTTTAGCTCAGTTCCACAATGGAGATGCCTTTAAATTACCAGATGAGATCGACATTATTCAACATGCAAGGTATTTATTTGCATTTTACTGGCTTCTGTCTGCACTGAATTTTCAAATGAGCTGCACAATCACACCAATAACCCCTTAATGAGCTAGATAGCAATTGGGTGATGGGAGAATCCTTTAAATTGGTGATGAAAATGCTAATGAATTTCATAAAGCCAACATAATTGCATCCAAAATCAACAACGAATGGTGGGCTATGTTTTCACCATATTAGAG
>TRINITY_DN25513_c0_g1_i1_1
GTACTAGTTCTTGCATCCTTAATATTTGAATTATCTCTTAACCAAACTTCTTGTTGCAAATGTTTTTCATGACCAATGAAGTTGAAACTTGCTTTGTATATTTCCTTTACCCCATAAGTCATTCATGCATATCATTTGAATAGCTTGTTTTGTGTATTCATTGGTAATTCATGCCTGTACTGACACCATCTAGAAACTTTACCAATTTTCCTATTCATCAGATGAAATTTATTTGTGACGAGCATTGACATGCATGGCAGTCTATCCTCTAATTGTGGCCTAGTACTACGATACTTCAAAACAATGCATTTAGAATATTAAAGGCGGTGGATCTTAAACTTAATTTCACAACTTATTGTAAAGACCTTTCTGAGACTTGAAAAGGGGACTTGGGATTTT…
>TRINITY_DN25556_c0_g1_i1_1
ATTGAGCCAACAATGTGATCTACCTTGCACTCCGGTGCAATCATCTGCAAAATCGGTAGAGATTCATCGATAGCCTTAAATGCTAAGGCATTACACTCTGTTATTTTCTTTATAGAATCCAAAAGTACTTCTGTAACAGTTGTTGGTCTGAAATCCAAAATTGAAGTAGTGGGAGAAGTGCTAGGTTCTGCATTATCTTTCTTCTCTTCTCCTGATATTTTTGACCCTTCCTCTGTTTTCTGTTCAGCTACCACTTCCTCTTCCTTATTCTCATTCTTATCCTTTGCCGGTTCAGATGCTGTCTGTTCTTGTGCTTTATCTGCCGGTATCTCAACATCCTGTTGAGTGTCAACTGC
>TRINITY_DN25536_c0_g1_i1_1
ATGGACAACAAGCTGGTGTCATCAGTTCTCTGTGCTGCTTCAAAGAGGCTTGAAGGAGAGGAGACATGAGTCATTTGGGGGACTAAGGATTTTCCAGGTTGTGTCTGTATCCATTTTCTCAGGCCTTCTTTGGTGGAATTCTTCAACCTCTCGCATTCAAGATCAGGTGGGGCTGCTGTTTTTCTTCTCAATATTCTGGGGCTTTTTCCCCCTGTTCAATGCCATATTCACTTTTCCACAAGAACGTTCAATGCTGCTCAAGGAAAGGTCATCAGGGATGTACAGACTCTCCTCATATTTCATGGCTAGAACAGTGGGTGACCTGCCAATGGAGCTTGCACTCCCCACCATCTTTGTCATAATCACCTACTGGATGGGAGGCCTAAAGCCAGATGCACA…
>TRINITY_DN25542_c0_g1_i1_1
TGTATACTCTTTCCTAATTTTGTAAATCGATAAAAAACCCCATAATAACTTCCATTCCCAGGATTAGTCAAGGGAACACAAAGGTCATCTGCCTTCGATCCTTCCTTACTGGTGCCCGCGGGCTCTCTGCAAACGATCTGAAAAATGTCCAGCAAGATTCAAACACCCGCATCTCCAGATCCCTCATTTTCTTCGATGGATCCAATCCTCCTCCTCTTGCAGCTCCCATACACAGCCCTGAGAGTCCCGCGCATGCGCCTGAAGCTGCCCTCACTATCTCTGCCCTCGCCCATGGTGGTGTTTGCCCTTATATTGATCACTTATTTCCTGGTGGTGTCAGGTTTCATCTACGATGTCATAGTGGAACCGCCTGGCATCGGCAGCACGCAGGATCCAGTC…
>TRINITY_DN25500_c0_g1_i1_1
ACATCATGAAGCACAAAGTCTGGAAGATTAGGCAACTTAAATCGAATAGTTCCTTTTCCAATAGGTTCGAGACTTGATTTATCAGCTAAATAAATTGGACCACATGCACCTTCATGAAATTCCTCAAAGTAATCACGTCGGAATGTCATATGTTGTGTGGCTCTAGTATTTAAGATCCAAGAATCATACCATGAGGAATTATATTCAAAGTCAGAAACAGAAAGCAAATTGGGCTGCTCCTGGAATTTTATCATCTGAATGTTTATCATCATTATAAACTTTTGTTTTATCTTTTTACTTAAAAGTATTTTCTTTAA
>TRINITY_DN25580_c0_g1_i1_1
CTCTGACAGTCGTGCTTTCGAACAGGCAAGGTGCAAGAAAGATTTCATTTTCTCTAATAGAGGGAGCATTGATATAGAAATGATCAAGCAATCAAGAATCTTTAAACCTCTGATTGACAAGGAATCTACACCAAGCAAGGATAAACTGGGTTGTCTCTCTCCAAATAATCCCAACTTGGCTACTTCACATTGTCCCAACTTGCCAAGGAGAAGTCTCTTGCACCAACCAAAAGGTGTGGATTACCAGCCGGCTAAAAGTTCCTCCACTACCCCCAAGCAGTTGACACAGGCTAAGATAACATCTTTGTATGGGATTGAGGTTTCTAAGCCAGCTGAGACTTTGTTAAAGGGAGA
>TRINITY_DN25520_c0_g1_i1_1
AGGCCTATAGTTAAATCTGTCCTCTATTCATGTTCTTTTGAAACATGATGCTATTATGTTTTCTTTTGTGTTTTTTAATCAAATGGGGAAAAGATTCATTTGAAATGGGAATGCTTTCCCACAAGGACATTGATTTAGACACATAACCACTACTCTTGATTAAAAAAACTAATTAGAATCAGCTCCTAACTAATCAATCATTCTAGTGTGTTTCTAGAATGATGTTTTGTTAATAAAAACATAATTAAAACAAGTCTTAGCAAAGTTAAATGTTCTTGTCAGCAATGTTGCACCGATCTCCTAGTATAGCTTTAAGCAATGGCACCGAATTTTTCTTTGGTCTACCCTCCATATTGAGCATTATATATTTGTTCATGTATATTTTCAATGAGCC
>TRINITY_DN25534_c0_g1_i1_1
AGATCGTTCTTGCTACTGCTCCTCAGCAGCCTCATCACAAAGATGCTCCAAAGGGGCTGAAGAGGCTTCTGAAATTCGGTAGGAAAAATAGCGGTTATGAAGGTGGTGATGATACAGAAGAAACAAAGGACCTGGCTAGCAGATCTGGAGATGATCTTCTTAGACGAACTGGGATACAAGCTAAGGCCCATTTACCAGGGCAAATCTCATTTGATTTTGCTAGTTTAAATGGACATGAAGAGATTGGCAGTTTCCCAGAGCAAAGCCTAACACGATCAATTGAAAGTTCCATTCCAGTTCCTTCGGGGAACTTTAAATCACGTGAAGATCACTTATCTGGAACCAACACGTTAAAAGCACCTCGTTCTTTCTTTTCACTTTCATCATTCAGAAGCAAAG…
>TRINITY_DN25505_c0_g1_i1_1
GCAGTCGCGGTGTCTGGAATAGGGACTCTGCAACAGGGTAGGGAGATCCATGGTTATGTAATTCGGAACGAGTTTGACTCTCAGCTTAATGTGTCAAATGCTCTTTTGGACATGTATGCTAAATGTGGGAGCATACAATGTGCAGGCCGTGTGTTTGACAAAATGTCTCAAAGAAATGTGGTTTCGTATAATGCAATGCTTGCAGGATATGTGCAGAATGGGTATGCTGATAAAGCCTTAAAGATTTTCCATCAAATGTCTTTGGAGGATGTCGAATGTGATTCAGTCACTATAACAAGCATTCTCCGTGCATGTGCTTGTTTAACAGCTTTAGAACAGGGCAAGGACATTCATAACTATACCATAAAGAAGGGATTCGGTTCAAGTGTTTCTGTGGGG…
>TRINITY_DN25508_c0_g1_i1_1
CTCTAATTTTGTGTCCTTTTATGTTTTTGACACTACAATTTCCCTTTGTTTTCAATGAAATCTTGAAAATGGGTATTGTGCATCCGTAGTCGCTACTTGTATGGTACAGCAACATGCACAGCTTCTATTCCATTGAACAGCTTTCAGATAACATATTGGCACCCTTGTTGTAAGATCCTAATCACACATGGTAACCGTTTGTCTTGTTAGTAGATAACCCATTTAGTAGGATCTCTTATGTGGATCGATGTACTGCCGCATAAATGCCCATTTTATGATAAAAATTACGTGTTAATACTTAATAAACAAATGCATGTTTTTCTAGGTGCTATATTGTTGAGAGCTCTTATGAATGGTGACATCTAGTTGACTATACAATGA
>TRINITY_DN25525_c0_g1_i1_1
TACTTTCAATCCATGCAGACTTGCTAACTGTGAACTTCGTTCTTTTGTTATTGCTGACAGAAGTGGAATCAGTACTAGTTTGCGTATAACCGATTTTCCAGGGTACATTCCTTCTTGTCTTAATGTCTCTAAAGATTATGATGGTGTAAAGAATACAGAGGATGAACATGCGCTAGCCTTTCCTCCTCGTGCTGATGTTCCTATTGATTGTGATGATGTGAAGAGTACAAAGAAAGAATTTACAGCAGCTTCAAAATAATCTCAAATCCACCGATTTTCTAAGCAGTCTAATAATCCCATTGAAGTGATGAGCATTTCAACAGAGCACA
>TRINITY_DN25509_c0_g1_i1_1
GAATCACACTTGTATAAGTCCCACAGGTCACCAAGCAATACAATATTCCTATTCTTTACAAATCAGAATTTATTCCCTGCCATACACTGATCCAACAATCAAGTCTTAGGGTCATGCAAAGTTTATTTCAGCATGAAGGAACCAGAAACCTCCACACCATTGCCAGAAAGTGTGAAATCCTCACCGTTTCTAAACGCCATCCTGCAGACAGAGACGCCATGATCAAGCAGGTCATGCATACAAACCACTGGAACAGCATCAAAGACATACTGTCCACGCAGTTAATGGCCCAAAACAGGTCACACAATCAATAGCCAACATCGAACCTATCAGAACCATACTGCCCTCGTAATGTACAGCAGCACCAACGTACTCTATCCAATCAATCCTTACCCTGCC…
>TRINITY_DN25567_c0_g1_i1_1
CAATCTCCAATCGGTTGAAGCAAAGTTTGCTAGTTATTGGGACGGGAAAGGTTTCAGAGCACTTAGTCTGAAAAGCGGCCGGAATATCCAGGCCTGGATAGAGTACGATCACTTGAAAGGAAAGCTTTATGTGAGCATCACATTCGCGGGTCTACCCAAACCGCAAAGGCCTCTCATCTCTCTCGACATGGACCTGTCGACGATCGTTGAAGAGGAGATGTACGTTGGGTTTTCCGCCGCCACGGGGAACTTTGTAGAAGATCATTATGTTATGGCCTGGAGCTTTAGCACCAATGGAACCGCCCCGCCTCTGGATGTAAGCGTTCTCCCTTCCTTTGCAAACGATGATTCGAGC
>TRINITY_DN25579_c0_g1_i1_1
TGGGCCTTTCTAATAATTTGTTGACAATAGAAATTAATTCCAACTGGATTCCTAAATTTCAGATCAAATATTTGTATTTGAGTTCTTGTAATATTCGTGGTGATTTCCCAACTTTCATATCCACTCAATACACCATACGTGGAATAGACCTGTCCAACAATTCTTTGAGTGGAAATATTCCAGAATGGTTGTGGGACCTTACATTCTTGCAGACACTCAATCTCTCATATAATCAATTTGGAGGACCATTATCCTCTAAGTTCAGTGCATTTGATGCTCAATATGTGGACCTACATAGAAATAAGTTACAAGGGAATATTTTTG
>TRINITY_DN25503_c0_g1_i1_1
ATGTACAAATTTGTTCTCGCAAAATCTACAAAATCTTTGGCATTAATCAATGCTTATTGAATGCTTTGTACGGACTTTAATTCATGAATGCTTTGTGCGGACTTTAATTCATTTTTGGGTTCAGAAATCCAATTTCTGTTGTAAAGATTTAAGGTCACAGTATTTTGAGCGTAGTACCAAGATCATTCAGTTGTTGTCTTCCTGCTACCAACAAACACGAATAACCCTACAAGGATTGTTGGTGGCGAGTAGATATGTTCCTGCTACCAACAAACACGAATAACCCAACAAGTATTGGTGGTGGCGAGTAGATATTTTGACAAGCGAGGCTAGGATTATGTGCATGTGGGATGCAGAGATAATCATTCACAAACATACCCATTTCATGTAATGGGAAGG…
>TRINITY_DN25558_c0_g1_i1_1
TGAGAAGATCAACACTCGCTTCCTGCTCTACACCAATGAGAACCCAACTGCTTTCCAGACTCTTCAGCTTTCTGACCCATCGACCATTGAGGCCTCCAATTTTCAAGTTGCCAGGAAGACTCGGTTCATCATCCATGGCTTCATAGACAAAGGAGAGGAGAACTGGGTGGTTGACATGTGCAAGAACATGTTCCAAGTGGAGGAGGTGAACTGCATCTGCGTGGACTGGAAGAGAGGCTCTCAGACTACCTACACGCAGGCTGCCAACAATGTGCGAGTAGTGGGTGCCCAGGTGGCTCAGATGATTGACATCCTTGTGAGAAACTTCAACTACTCTGCTTCCAAAGTCCACCTCATTGGCCACAGCCTAGGAGCCCACGTGGCAGGGGAAGCAGGAAG…
>TRINITY_DN25555_c0_g1_i1_1
ACAAAGAAATTATAATTATGATTCGTTGATCAACAAAATCGTGTTGATTTCAAAAACAATTCTAAGTCTTGAATTGCAGATTGACTGAGCAAGGCCAACTTGTATGGAAGTGAGATGGGTTATTGTTGGTATTAATTGACAGAATCGCCGGGATGCGAATGGTTATAACACGATTCTAAATCATCCCTTCTGGTTAAAAAGGATTGAAACTATGCAGAGGAGAAAAGCAATGGCAATTTAAAGTTAAATATGAGGGATCCGGTTTCTTAGCCTGCGTATTTTGTAAAGCCGTAGCTTGTATCTGCTTGCTATGGCATTTCTACTGTTGCCACTACAACCCCAC
>TRINITY_DN25577_c0_g1_i1_1
TGTGATAGTTTCTGGAAATGGGGCAATGCTCGAAAGAAGATGGTATTCACGAAAGGCGGTTGTATTGAAGGTGGATCTCATATGATTTCTGAGGCCAATGCATCAAAATTTGGAGGTCCTTGCAGTGGTTTGGGCATGCCAGTTGGAAGTTCAGGTATGGAAGTTAATCTCTCCAATTCCATGCACAAGAACAGCGAGGTCAATTGCAAAAGCTCCCCTACCTCAGTAATTCGAGCTTTCCAAACTAGTTCTACTGATTCAGATGCAATTTCCCGCCACTCACATGTTGAGTTGAATCCCCAGTCTTTTCCCTGTTCCGAAGAAAAAATGCTTCAAGATGGAAATCTGAA
>TRINITY_DN25589_c0_g1_i1_1
GTTTAGATTAGATCACCATGTTTTAGAATTTATCCATGTAGCACTTCACGCTCATCTGCCATTGTCTTATGTTTTGGACTTCTTCAATAGCTCATATCAAGGTTTTTTATTCTCTTTTTCCTTGAAACCATTTGGTTTCAGCAATTGATTCTCACTTCTCGATCATCACTCTTTGTTTCTAAAACCTTTTTTCTTCTACTTTGCCTCCCTCTCCAAAGGGTTGCGTGCCCCTTGAGTTTGGTTTGCACCATCTTGGCCCTTTGATTATCATGCATCTTTTCATATTTGAAATACTCTTTTGAGTCATTGATCGAGTCGTTGAGAAATTGAAGAACTTCTATCTGAATTTCTTTCCCAATCTTTGTAAGAGCTTTGAGGAATTAGTCTTTTTCTCAATCA…
>TRINITY_DN25565_c0_g1_i1_1
TTCTGTAGTTTGCAGTCTCGGAGAAACCATCAGAAGTGGCAGTAATGGTATTCAACTTGTTGACACAATTGGTGCTTTGGCTTATGTACTGATGATGTTTTCTGATTCAGACTCAGAAGATTCCATAAATGTGGTTGAATTGGAGGGCCTACTAATCACACAACTCAAGCCAGACGTGCCAAGGCTTGTGCAAAAACATGCAATTGAAGCCTTGGCTGGTTTGTACGGCAATGTTTACTTCCATAGGCATTTGTATCATGCAGAAGCAAAAAAGTTGCTCATTGGTCTGCTTATAGGGGCTAGTATTGAAGTGCGCAGAGAGCTCACACACTCATTAAAAATCTTGTGTACTACTAGTTCAGATATCTGGCAATCTCTTAGAGGACGAGAAGGGGTTCA…
>TRINITY_DN25595_c0_g1_i1_1
GGCTCTCCCAGATCAAGCAAAGATGCTACAAACCAGGAAGCAATGTCCATGCTGACTTTGTAATGCCCAGCAACAAACATTAACTCCGCCCTGAGAACCATCTTGACGGCAGCCAGCATCAACCCATTTGGAGCTAGGAAAACCATCTTCAAACGTTGGTACATAATGTCACCCAAGAAGGCCATTTGATGATGCAGAATGGTTTGCCTTATCAGAGTGTTTCATCATTGTATCTGCAATAAGCCAACAACAATAACCTCTATGTTGAATTTCATCTCTGGACCTTCTGTCTTTAAGGGCCCTTAGGCGCCTACCTCCAGCCAATCAAGCAAGCAAACCATTGTGTAAGAATTTTTTGCCCAAAACTATTTCATTGAAAGGCGCTGAAACCTAAATAAT…
>TRINITY_DN25566_c0_g1_i1_1
GGAATTCGTACAGGAGAATTCCTTATTGGATTCCTTTGCAAAATTTGCAGTATTTGAAAATTAAGAGAGGATGCCTCACAAGATTATGGCAGAGCAGTTTACAGGCAACGTTTGAGTTGAAAAATCTGTTTCTTACCGAGACAGCATCGCTGGGAGACATTACAACATCATTAGAAATGTTACCTCACTTGGAGCACTTAGCCTTGGAAGGAAGTTTAGTATACCGGATGGAGAAATCAGAAAGGGAATGGAGAATGTTAAGCAGTTTGAAACATCTAGTCTTAAGTGGGAGACATCCAGAATGTAAGGGACTGGTAATTCAAGCGGGGAAGTTATCAAAATCTCTCAGAAAACTAACCAAACTGAGAATTTTAGTTTTGAGGGATTGCATAGTAAGTG…
>TRINITY_DN25541_c0_g1_i1_1
CCACAAACTGCCCAGCGATGAACAGCTGTTAATATCACGTGAGTGGCGTTTGGCTTCTGTCAATGAAGTGAAAAGCAATTTCGAAGCGATTAAAAGCCAAGGAATCCTTGAGGTGTGGACAATTGCCCGCCTTTTGGATGGATGGGTGACCGGGTCCGGGTATAACTATGAACTTAACCAAGGCTATAGGAACGGATTGGGCGATATGCTGGTTATTAAAACGAAGCCATCAGATGGTTCATTCAAGATGCTGTCCAGGAATGCAAACTTAATATCAGGTCAGTGGCGTTTGGCTTCTGTGGACGAAGTGAAAAGAAATCTTGAAGAGATTAAAGCAATCCTTCAAGAGTGGAGTATTGTCCGCCTTTTGGATGGATGGGTGACGGGGTCTGGGTATGA…
>TRINITY_DN25559_c0_g1_i1_1
ACAAAGGATAGACATTTAATGTTTCGGTGTTTGGGGTTCAATGTTTGATCTTTAGGGGTTTAGGGTTTTACTTTTGGGGTTAAAAGGTATACAGAGGGGGGCATTAGGGCTAATACCAATTTTGACCGAGTTAATATGTTGGATGAAGGCTCAGAGCATTGGGAGTTAAGTGGCTTGGGTTAAGGTTCAGTGTGTGGGCTTGAGGGTTTTTCTCTTAATAAGATCAGCATCAGTAGGTTATATTTATGCCTTACGGTTTTTGGTTTGATATTTTTTAATGGTTGTAAGAAGGTGTGTTTTAAGAGGTTGTGACTTAAAAAGTGTGTATTTTTCATTGAGGGTGTAACT
>TRINITY_DN25585_c0_g1_i1_1
TCAATGAAGAGGTTAAGCGTTATGAGAGGGAAAGAGTTGCAAATGCTTCAACTTATTGGATTTTGTTTGAACTGATGTGGAGAGATTATTTTAGATTCATATCAATCAAATATGGAAACTCAATTTTTCATTTGGGGGGTCCACGCAAGGTCAAGGAAGTTAAGTGGAGTCAGGATTCAACTTTATTTCAGCATTGGAGAGATGGGTTTACTGGGTACCCACTTGTTGACGCTAATATGAAGGAACTAGCAGCCACTGGTTTTATGTCAAACAGAGGCCGTCAAATTGTATGTTCATTTTTGGTGAGGGATATGGGTCTGGACTGGCGAATGGGAGCAGAATGGTTTGAGACATGTCTGCTAGATTATGATCCATGCTCCAATTATGGCAACTGGACAT…
>TRINITY_DN10990_c0_g1_i1_1
CCCATCTCCCCCTCCACCATACTACTACAAATCTCCTCCTCCACCATCCCCATCACCTCCCCCACCATATTATTATAAGTCACCACCTCCACCATTCCCCTCTCCTCCTCCCCCATATTACTACAAATCACCTCCTCCTTCGTCTCCCTCGCCACCACCACCCTACTACTACAATTCACCTCCTCCTCCATCTCCCTCACCTCCACCACCCTACTATTATAAATCACCTCCACCTCCATCACCATCTCCACCTCCACCATACTACTACAAATCCCCTCCACCCCCTTCACCTTCTCCTCCACCACCACCATCACCCTCTCCTCCTCCCCCATACTACTACAAATCACCTCCTCCTCCATCTCCTTCACCTCCACCTCCTTATTATTACAAGTCACCCCC…
>TRINITY_DN10962_c0_g1_i6_1
TCTAATGTCATTGAATGCTTTCTTGTCTATATTTCTCTGCAACACATTCTTGGCTTACCTTCTTCTTTGTCTGTCTTCTTCTTACATTTTCAGGGGCATATTGAAGTGCTTCTATACATTTTCGGCAGTTTCAGGGACATATTGAAGTGCTGGTTTTGCAGATAAAATTTTAGGGTTATCTGATAGACTTCTATAGGGATTTGTCAACGCTGGAGCCTTGGATGCATTGTGGGGCTATGGCATATGCAAGCCTTTAATATCATTCTGGTTTAGCCCATGTGATGGAAAGTGCAAATGATTTTCTGCTAAATTCAATACTACCGGTCTACAAAGAAGTTCTTGGTCAGTTACACATAGCTGGGGCAAATGTGGTATTGCATCTTATATGATAAGTTGTGT…
>TRINITY_DN10964_c0_g1_i1_1
TATCCTTCATTGAAACGTCAAATCCTTGAAAAGCTCTTGGAAAACTTTGAACGTATTGTTTCTATGCACGCAGTTCCTACAAAACGAAGACAAAATTTTTAACAAAAGCTTTCAGTCACGGCTAAATTCTTTCAGGAATTCTGAATGTGAAAAATGCTGTCGAAGGCTCTCAATGCTCCTCAAATTTCTTTAACAGGGCTGCAAAATAGAGACCATTTATGCAGCAGAGTAGTGTACCGGCGGTTCGTTAGAAACGCCCGTCCACTGATGTCAACTGTGAAGAGAAAATCCCCCTGTTTGTACGTTGCAAATGCTGAAAAACTTGAGAATGCTTCGACTTCTACAGCTTCAAAAACCTCATTTCCTGTCATGGTAAATGGCTGTGCTGGAAACATGGGG…
>TRINITY_DN10919_c0_g1_i2_1
AAAAACATCAGAAAACAAACACCCAAAAAGGGGGAGGGGCTGGGGGCACACGTGATACAACTTGTTGCTTTTATGGCCAAACCTGAGCAGTTCCTTGGCAAAATTGAGAGCTTCCTGCAGGCACGTGAGGGGATTCTAATGTTTCATGTGGCAACGGCTCCCTGTCCTTGAGGTCCTTAGACAAACCTATGGGTGTGAGCAATTTTATCGACATGTTAAGATTAGCACATGCCTTCTTGAAAACACTCCTGCGTTCTCCCCAAAACCCAACAATCCCATCCACTGCCTCCTTTACACTCTCCACTGCATCCCCTTCCTCCAACATGCCACGCTCTCTCGATTGCTCTGAAAACTCCTGGTATGAGTGTGCACTTTACACTTGAAATTTCAGTGAAACAA…
>TRINITY_DN10987_c0_g1_i1_1
CTAAAGAAGAGGCAGAGAAGTGCGGGGGAAAACCCTAAACTTGGTGCTCAGTCTGGTTCAAGCAGGAGTCATGGTGGACGAGAAGGTGGGCTCACATCAATAGAGCGATGGAGGTCAACATAAGCTCGACTGACCCATTTTGGTTTCAATGATGGGTTTCAACAATAGATTTGAAGGGTGGCTTCCCACGTGGAATACTTAAGGTTGTAGGCTTTTGATAAACCCACGGCGATGGAGAAATGCACATTTTGGGCAAGGTTTGTGTGCCTTGTTTTCTTTCTACGCAGGGACATTTTCAAAATTGCAGATTTCATAATCTCTTGCACAGACAAATGAAGCGTTGTGTGATTGTGTCGTGAAGATTGTGAAAGACCTTCTAATTCGCTCTATCATATAACA…
>TRINITY_DN10903_c0_g1_i1_1
GTCTCATTGACCTACTTTTGGTCATCTGTGTACATTAAATATAATTTCTTTCTTTCTTGATAAATCATCTATTAAAGAAACAATAAATAGAGTTTTCTCAACAATGGAACGTGCAAGTTTTAAACACATTGTTATGTATATGTACAAAATCTCATCTACCCTTGCAGCACCATGGGGGAATTTTACTCGGTTTGTTTACCATATACACAATGTCCACAAAATCAAAAAGTAAAAAGGGCAATAAAAATTAAAAAATTAATTCAGCCATGCTTGTAGTGTGCATATCTGAAAGTCCTTTCATTTTAATATATCCCATTTTATCATAACAAATATTGCCTTCACTGTAGGAAAACTCACAA
>TRINITY_DN10983_c0_g1_i2_1
AATAATGTAAGAGAACCATAAAGAAGGGTTTCGAAAAATGGTTAAACCTCTGGTTCCTGGTGTGAAAGCTGAGACGATGCAGGGAGCTGGAGTTGGGGTTGATGTGATGGCGAGTGCAATCGTAGAGAGCATAAGAAACATTCCATTGGAGGCGGTGCCTGCACTCGTCGACGCTATTCTTCTCTCAAATGGACTACACTCTTCTTCACATCTTCTTAATCACCTCATTCAAGCTTTTCCACACTTTCTCAAGGATCATCTTAAGGAGGACCTTCAATATACCTTGGATGAAAAAGAGCTCAAGTTCTTTTTGGCTTTCGTTTCAATGGTGACACATCTTTTCAAGAAACCAGGAAGTGATGTGGATGATTTGATAGCACTTATTTGGAGAGTGTATAT…
>TRINITY_DN10921_c0_g1_i1_1
TTCTGGACAGAGCCCTAGTGTTGGGCACATGAACGTTCAACATTCCCATGATGAAGAGGTGCTCTCCTCAGGACAGAGCCCTGGTGTTGTACACATGAGTATTCAAAATTCTCATATTGAAGAGATGCTCCCCTCGGGAGATAGCCCTGGAGTTGGGCATATGAGCATTCAAAATGGTAAAAAAAAACACATCCTCTCATCCGGACAGAGCCCTTACGTTGGGCACATGGGTGTTGAAGATGCCCATATTGAAGGGATGCTTTCCTACAGACAGAGCCCACCAGAAATCGATTCAGAGAAGAAATTGAGCACCCTCAACAAGTTGCCTTCAGGTTCAAGCCCAGGAGTTGGACACATGGTTATCAATACCCACAGCCACACTCACAGGACTCAAGAGAA…
>TRINITY_DN10909_c0_g1_i1_1
CTTGAGTGGTCGAAGTTGAAGCCACCACCATGAAACCCTAGCCGCCATGAATTTGCGCTTCTGAAGGTTGAACCTCTTATCATTTTTTGTACAACTCTCACGGGAAAAAAGTGGCCCTTTGTGGCTTTCGTGGTTGTAGCATCCGTTAATCTCGCACCCAATGCGTCAAAGTCTGGTCCCAATACGGGTTTCTTTGACATTGTTGCAGGCTGCTCCATACTTCGGTCTTCAATAGTAGACAACGCCATCACGATAACCACTGCATTTTACGAATCTTAATACTCCTTGTAGCTGAAGGGACTTCTCTACTCACGACTTTGATCCTTGGCTGGCAATTCTCATTGTTATCGTTTATTTGTTAATATCTTTGCACTGGTACTGTGAGTCGATTACTCATAA…
>TRINITY_DN10920_c0_g3_i1_1
GGAATAGGTCTTCGAATGGGCACAGAGTATATTGAAATTTATTATGTTTAAGGCCTGAGCGGACTGGAATCTTCGACCTTATGTGAAACAATGGTCATGCCGGCTTGAAAAAAATGTATGGAACAACGGCGTTTAAGCTATTGCAGACAATAGCCAAAACGTCAGGTGGTGGGGCGTTCTGTATGTCTGGTCCAGTGGTACATGCTGCTGATAGTGAGGATGAAGAAGAACAAGAATTTAATGTGATTGCGGGGGAAGGGGAGAGGGCTTTCCGCAATGGGGATTTCTACTGGGGATCCTGCCTGGAAAATTTACCAGATGGGGTTGGGAAATACTTGTGGGCAAATGGGTGCATGTATGAAGGTGAGTGGTATAAGGGGAAGAACACAGGCAAAGGCA…
>TRINITY_DN10920_c0_g4_i1_1
GATGGGAGAGGAAGGTATGTTTGGGGAAAAGGGAATGAATATGAAGGGGAATGGAAGGGGGGTCTTATGTGTGGGCATGGGACCTTGACATGGGTTAGTGGAGATAAGTACGAGGGCGAGTGGCTTGATGGGCTTGAACATGGGGAAGGTGTATATACATGGGCAGATGGTAGCATTTGTGTTGGAATTTGGAACAAGGATAGGAAGGATTGTAAGGGGAAGTTTTATCCCAAGTCTGCTTTATCGGCAGCCTCAAGTTGGGATAGTAGAGAAGATATCGATAGCTGCAATGGTGATATGGAATCTCATAAGGATAAAGGTTCATACATATTGGCTTGCGAAACAGTTGCCCAGAATCCATCAGATAAAATCACACAAAATAATATCCAGCGCCGGTTG…
>TRINITY_DN10969_c0_g1_i1_1
TATGATGATTTCAGCTTACAGAAGACGTGAGTTTCCTCAGGAAGCGTTAACCCTGTTTTGCCGAATGCTACAAACAGCTACCAAGCCTGATCAGTTCATATTTGCCAGCATTCTTCCAGCTTGTGCTGAATTGGGAGCTTTGGAACAGGGTATGCAGATACATGAAAGGATAATTGAAAGTGGGTTTTTATTAGATGTTGTAATTGGGAGTGCCCTCGTAGATATGTATGCAAAATGTGGAAGCATACAGAAAGCAAGAGAATTGTTTGACAAAATGCCTCAACGAGATGTTGTTTCATGGAATGGGATGATTACAGGATATGCACAAAATGGTGCTCTTGACGAGGC
>TRINITY_DN10933_c0_g1_i1_1
AGAAATTGCAAGAAAAGCTAATTCAGAGAGGTCTAACTGATTTCCACTCTGGTCTTTCAAATTTGTCACCTGACAGTCCTGCTGGAAGATCACTCAGAGGTGACTCCACTATCACAGAATGTGATAGTATTTCTGGCACATACAAGCATCACTCTTTTGTGTCATCCCCTGGGCAATCAATGTTTGATGCAGTCTCGTCAATACAAGAGCCTTCTAAACTAAACCTCACAGACTCTAATAGCATGGACTTGTTGCAACAACCATTATTTGAATTCTGTGAAGAATACCACCAATCTTCATTTCCTGGACAAAGTATGCAACAAGTTCAGTTGCCATTAGGGTGCAACACAGGCAGACCTGGGAATTATAGGACTCAGAACCAGTTAGGGCTGTGCCAGA…
>TRINITY_DN10959_c0_g1_i1_1
ATTTCACTCACCGGCAACGTAGGGAAGATGGAGAATATGGAACTGGTCTGAACGGGCTACATGAAGGCGTTTCAGTTTGGTTTGTTAAACATAGAAACAAACCTGTCTGAAGACTGAGCTGGCTTCATGTTTCTTCTGTCGCTGTTGTCATCAGATCTAATGCAACCCACATGCCAAATGTTTGCTTCTGCTTCTGTATTGTAGTTGCTTTTAAGATCTACGCATCCAATAACAACATCAGTTACAAAACAATTTTGGATAACTGGTATGTCTAGATATGTTTCTATTGATTTATTTCCCTAGGTAAATGAGCTGTAAGCAAACCTTTGTATGGTTTAAAAATTGCTTTCCTTTTAGAATATGTTATTGTGGAGAATTCTTCTTATACGGGCAATCTAT…
>TRINITY_DN10993_c0_g1_i1_1
TAAAATCACCCTTTAGAAAATGTAACAAAGCTTAAAAGTTAATGTATGGCAGGAGTAGGAAAAGCAAGGAAGCTCCCAATTATCCATCCAGAACGTGTATTTATTTAAAGGACGGCACGATCTTGCAAGGCCTCTGCAAAAATACAGGACCAGCTCGGTGCAGAGCTTCCGTATAAACATAAGTAAACAGGAAACCCCACACCGCGCACCGTCAAAACAAAACAAAACAAAAGCACCCACCATGGACACGACGGCCGCGGCCGAGCTTGGGGCCGTCAATAACAACTACTGGGCAGTTGCTCCGCAACAAGAACCGGACGACGATGAAGACGAAGATTTTGATGACGGCCGTGTGGAATGGACGACCCCGGATTACAGGCAGGCGAGCAACAGTAACCG…
>TRINITY_DN10957_c0_g2_i1_1
CAAGATGCCCAAGGGGAAGAAGGCCAAGGGCAAGAAGGTGGCCCCGGCCCCTGCCGTCGTGAAGAAGCAGGAGGCCAAGAAGGTGGTAAACCCCCTGTTTGAGAAAAGGCCGAAGAATTTTGGCATCGGACAGGACATCCAGCCCAAGAGGGACCTCACCCGTTTTGTCAAATGGCCCCGCTACATCCGGCTGCAGCGGCAAAGGGCCATTCTCTATAAGCGGCTGAAGGTGCCTCCCGCAATTAACCAGTTTACCCAGGCCTTGGACCGCCAAACAGCTACTCAGCTGCTTAAGCTGGCCCACAAGTACAGACCAGAGACAAAGCAAGAGAAGAAGCAGAGGTTGCTGGCCCGAGCTGAGAAGAAGGCTGCAGGCAAAGGCGATGTCCCCACCAAGAG…
>TRINITY_DN10947_c0_g1_i1_1
ATTATATGGGCGCTCTGCAACTCTGTTCGGATATTAGGTTTTGGACGCGCGTGGAGGGGTTCTCGGCCTTCTGACATGGAGGAGGGCGTACAACCTCCTTCACGCAAGTAAGCTACTTTGGCTTCTTGTCGTATCTTCTCATTTATATCTCTCATTTTTGCTTCTTCCCTCTTGCCTGTGTTGGATGTCTATGCGGTTCTCCAGACTTAGGCGCATTTATGTCAAGAGAGCCAGATGAGATCCCTTCCACCGAAGGCATGGACAAGAACAAATTGTTCAAAACCGCTTTGCTTGCTTCCAACTCTTCACCGATTTCAGTCTCTGCTAAATTTGAAACTAGGGCTTTGAAGGCTCACACAGGTATTGATGCCCGATCGAGTGCGGAGGAGGTCACGCTAG…
>TRINITY_DN10986_c0_g1_i1_1
TTTATATACAATTTTTGGAATTAAAGAAAGTAGTCGAATGCTTTAAATTGTCGACGCCTAAAACAAATCCTCCCCAGTTCTCACCATTAGCCTGAAAGTTTCTCACATCTGATCTGCGCAGCAGTTGTAATGTTCGGAATTTACGATTATTATTGACATGGATGCGAATGATGATCGCCACAGAAGTAGAGCTATAATAATTTTTTACTTATCCTCCGATTAAAGTTTAATCCTAAGAAGGAAGCAACTAATAAGAGAAGGCAAGATGACAGCTGCTGCTGGCATAGGATATGCCTTGATAGCTCTGGGACCGGCTCTTTCTCTCTTCGTCACTGTCATTGCCAAAAAACCCTTCCTCGTTCTCACCCTTCTTACAAGTGCACTCATATGGCTTATAAG…
>TRINITY_DN10938_c0_g1_i1_1
TGTGCATGTATCCCCCGCAGATAATTCAGACTCTGATGACAAAGAGGATTGCGCAACATACCTAAATCTATAAGAGTTTTGTTATTGGTTCACCAGCGTGAGGCAGACTGCAAATTCAGGTGGATTTTGATAGAATAAAATGGAATATAAGTTTGATGGTGCATTCGCTGTTCGATTTGTGTCAGATATTCAAGATCTAATGCCTCGACTTACCAACATAGTGCTGGCTACAGGATTGGGTGCCTTTGCTGTTGCTGGTTTGGCCTTTCCATTCATGTTGGTGTCATCAAGAAAAGAGCCTGTTATTAATTCTGCGAAGCCCTTGCCACCACAAGCAACCTTTCGGGGGCCATACATTAACACAGGATCACGAGATATTGGTCCTGATGTTCCTAAAAC…
>TRINITY_DN10973_c0_g1_i1_1
GGTAGATTTCCAGTGACCACTGTTTAGGGTTTTGGTTGCGCTGGCTTTAAAGGACCGGAGGTTAGGGCTTAGAAGGAGTGGCATTACCTGCACTACTCGTAGCGATTAGGGTATGAAAACGCCCACTTACTTTTCGTGAACATTGGTACCATTAGATTTTACTAACATGCTATTGTTGTACGATTGCCTGAGTTGTTATATCGATCCATTTTTGCAACGATGAGGATGTTCAGTTAATTGCCTTTTGTGTTCTATGCTCTGTCTTAACTCTGTTCGACCCTTTATTTTATTTTTGAAATGTTTTCGTTGTTCTTCGGTAGGGGTATTTGCTATCATTGTATGATGTTATATGCCTTCTTAATTTTATCATTTAATTTGGCTAAGTGCTCTGTATCAGAG…
>TRINITY_DN10970_c0_g1_i1_1
GTAATTGGCAGGCGTAGAGCCAACCTCGGCAACTTTTGCCAGTATCCTCCCTGTTTGTGCCAAGATGGGAGATTTGGAACAGGGTATGGAAAACCACCAAAAAATTATTGAATGCAACCTTTTGTCAGATGATGTTGTTTTGACTGGCCTGATAGATATGTATGCGAAATGTCGAAGCATGCAGAGGGCACTTAGTTTGTTTGAGAAAATGTCTAAACCAGATGCTGCCTCATGGACCGCAATCATTACTGGATATATGCAAAATGGATTTGTTGATAAAGCCCTAGAGTTTTATAAGCAAATGCAATTGGCAGGTGTAGAGCCGGACTCGTCAACATTTGCAAGCA
>TRINITY_DN10960_c0_g1_i1_1
CACTACCGAAGATTCTCTCGCAGTCCTTTGTGGAACACAAACCGGTAGATATTATTCCCTGAACCATTTTTAACTAAACTGTTTAAAAATCACGAAAATTAAGGCCTCACACTAAAAGCTGTCAAATTCAAGGCTCAAGATATTTTATCCTTCAAATCAAATCAGCTGGAAAATATCTTCCTCTGGAGCGTTTTTTCTCCTTATTATAATCAGTGTTGGTCTTCTCCGCTACGTCAGTGGATTATCCCAGTCAAGTGACTATCGACCTGAAGTCTTGGGAGCCCGGAGTGTAGGTGGTGAAGAGATTCTTTTGCAGCAATGGCGAGTGAAGCAGCTAACAGGAGAATTCACCAGATTGCATGCCATCTTATTGCCAATACAGAAGCCGGAGGCGATGGC…
>TRINITY_DN10907_c0_g1_i2_1
GCCAATTCTCATGACATTGGTTGTGATTTCGGACCTCTCCGCAAAATATTAGGTGTGATTTTATTCAGATGTGCAAAAGCTGTTGGATTTTAAGGGCTGGTTAATGCGAGATCAAGCATATCAGAGTAGTAAGCAGAATGGCAGAGAAGCGAATTTATTACCATCTCGGTATGTCTCGGAGGACGAAGAAAAGAGATGAGTTTCAGAAGGCAAAGCATCACGAGTCATTGAAGGATCTGTTTGGCAGCCATGGATCTCTTGCTCAACTCATGGAGAAAGAAAAGTACGGTTCCCTTCAGAGACTGGCGAAATCGACTGAAAGTTCAGAGGATCAAAGCAAAGAACAACAAAAGCTATTGTACAAGTCTGGAAGTCTGACGAATGAAGAAAAGCATTCAT…
>TRINITY_DN10967_c0_g1_i1_1
GAAAGATGGCAGGCATAGAAACCCTGGTGCAATTAGCATGAATCTGATCATAGGGGATCCATTCCATAATGCAATGGCAGTCTGTCTATATCAGACCAGAGTTGCAAAACAGATTTGCTCATAGAGTCAGCCTATAAACATTTACAGTCACATTGCATGATGCAGTGGTACTCAGTCACCACAAAATAGAAATATTTTATGTCTGAGCTCTTATCGCTCTTATTTTAGGCCTTTCAATCTGCAAGTTGGAACTAGTGTTGGTGGTGAGCTAGTCCTCAATGTCAGGCAGCAACAGCCCACTTCACAGTGCCCTTGAAATCTGGCTGGGAGACAAAGATGAAGAGAGCATAGCCCTAGATTACTTAGCCCCAGGTCCTGGTACCAGTAGTACTACAAACC…
>TRINITY_DN10967_c0_g2_i1_1
ATAATAAAGTTTGCAAGATACATAGCAAGTATGTGGGAATCCATGTCAAGCAACAATAATTATGGAAGCATGTGGGAATTCAGCTCCTCCAGTACAAGTTTATGGGATTTAGAGAGCTCTGAGTGCTTCAGCAATGGTGTGGATTCTGAGATTTCCACTTGCACAACATCCCCTGCTCTTGCTAGATGCCTTTCCCAGGAGTTGAACTCGTTACCTCTGAATGAGAATGACCATGAGGACATGGTTTTGTTTGGGGTTCTTAAGGAAGCTATCAACATAGGCTGGGAACCCACAAGGATTACAGAGGACAAGATTGAAGAGAAAAGTAGCCCCAAAAAGGAGCAGAAGAAACCCACTAAAGCAATTATGGAGAAGCATTACAGAGGTGTGAGGAGGAGG…
>TRINITY_DN10967_c0_g3_i1_1
TTTTGGATCACAGTCCATGATCCATCATGAAATGTTAGAAAGTTCAAGGAGGTGAAGTTTAAGATTGAGTCCCACATTCTATTTTTTAACATCAATGTTTTAGATCACACATCCATCATCATTAGAATGTTAATAGAAAAAGAAGATAAAATTTAAGATTGAGTCAAAACTGCTATTTTTAGCTTATGCTTGATCCTCCTCCTACTGTGAATTCTGACCAGAACCTCCCTATTGTTCCCAATCTTCTTCTCACTTCAAAGAAAGTAGAGAATAGAAACTGCTAGTAGACAACCCAAGTCAAAAGCCAGAATCAGTTTTTTCAAGTCTTGGCTCTTGAAAGATGGCA
>TRINITY_DN10905_c0_g1_i1_1
TGTACACTGATATCCCCAACTTATCCATACTACATATAAGTGTGGTGCAGTAAAAGTTACTCGTTGCCTTCTTTTCCAAAGCAGTGGAGCTGGAGAAGAACATTTGTGCTCTAAACAGCAGATGGACTTACGCTAATTCTGTGAAGTAAAATACCCGAGCGCTGGTTTAAGTTTCAATTGAGTTTACATGCATTGCAGAGTCTATAATGGCTATAATGGCTAAGCTTGCGGTAAGTGGTTCTGCTCTGGCAATGGGTAGCTTGTATAATTCATTGCAGAGTTGTGAAATCCATGGCACCCATCTGCAGTTACCACTGAATTCGTGCAAGAAGCCCAAATTTCAGAGATTAAATTGTAGAGCTTCCAATAGTACTCAAGATGACGACGAGTCTGGCAATA…
>TRINITY_DN10982_c0_g1_i1_1
AAAAGATAGGGAATTTCAAAGGGAAGTCGCAAACATTTCCCAAGAGAGATAAACTTGAAATCAAATCCAAGAACTTTCTGCATTATCATCGTCCTGGTTTCCAATGGCTATGGCTGCCATAGCCGCTTCAGAGCTATGCACTTCCATATTAACACCAAAGATTTCTTCGCTTGCGCACTTTTCCCCTTCTTTGACACGTACTCGTAATCTTCTATTACTTGGCCATCACAATTGGAAACAGAGACCAGCAAAAAGATTAGTCATTCGAGCTGCCCGAATACAATCCAAAGCAGTGCCCCTCAAATCCAGAGCCCCAAATTTTGAGCTTCCAGAGCCTTTGACTGGAAAGGTGTGGACATTGGAAGATTTCGAAGCATACCCTGCTCTACTGGTGATGCT…
>TRINITY_DN10944_c0_g1_i2_1
AAATGCAGTCCCCATTAAAATATTATCATTCTTTTTAGAAGGGAGAAGTCGGTACTACCAGATCCTGTCGCATTGCTTAAGGGGACTGTAATTGACATGGAGATGCGCAAAGTGGCTTTCACTCGTCTCTCTCATTCACCATTTCACTTCAAATCCACATCTGCAACCAGAATTGCATGTACTGCTTCTCCGCTTCCACCACAAAAACAAACAGTAAATGGCCCTGGCATCCTCTGTGATCCCTGTGGAGGGGCAGGATGGGTAGTCTGTGACTTCTGTGAAGGTCAGAAGACTAATGTGAAAGCACGGAACAACCGCTTGTATCGGCGCTGCCCCTCTTGCAGAGCTACTGGGTTTTTGATATGCCAGAAGTGCAGAGTCTTCAAATGTGTGACGTTC…
>TRINITY_DN10936_c0_g1_i1_1
GCTCAGTAGCCACTGTGGACTCCACCATTTTATACTGCCATGTGCCAAGCTTAGAAAACTCTCATCAGTTTTCTGTATTTTACAAAGAAAACATACATTTTCCAGTACAGTGTAGCCAATGGGTGTATAGGCATTTGCCCTACAAAGTTACAAGGCAGGGTCTAGTTGTAACCATATAACGATCAGAGAAGCTGAATTGTGAAGTGGGTACATTTCTGATCAGAGAGAAAGCAATTATTCAGCTTTACTCTTGTTGTCTGGTGCCTACGGTACAGTATCCTTGAAGAGTGTCCAAAGGACACAGATTTTAATAATGGCATCTGATGTTTTGGGTCACTGAACATTTGATTGTTTTCAAGAGGATTTTAAAGCAGCAATAATGGGGAAGTGGGTGAGCAT…
>TRINITY_DN10924_c0_g1_i2_1
GGAGGATTAGTGGACAGAGCAGGCAGGGAGAGATTTTAGCCGTAGTAGAAGAGAGAAAAAGGAGAAAAATTCAATATTCAGACACCATGGGAGACCATTAATGATTGTGAAGAGTGTCTTGATCTAGTTTGAGTGTCTGTGGTGGAAATTTTGATAGGGAGTAGAGGTTTACAGGAGTTGGGTAGTGGAGGGATTGAGCTTAAAACCCTTGGAGGCAAACTGGGTTTTGTAGGGAACATATGAAAGTATAAGTGGACTAAGTTAGGGTTTTATTGTTGAGATATTGTTTGGACTGTTTTGTTTTCGATATTTCATCAGATTAACTAGATTGCAGAATGGCCGGCGCAGAGGCAGCAGCTCCTGAGGGCTCTGTGAATTCTTCTCTGTCAGGCCTTGTTA…
>TRINITY_DN10904_c0_g1_i1_1
TAAAAATCTCGTGAAAAAATATTCACAGTTCATAAACTTTCCTATTTATGTATGGAGCAGCAAGACTGAAACTGTCGAGGAACCTATGGAAGAAGAAGAAGCAGCAAAAGAAGAAAAAGAGGAATCTGATGATGAAGCTGCAGTAGAAGAAGAAGAAGAAGAAAAGAAACCAAAAACTAAAAAAGTTGAAAAAACTGTCTGGGACTGGGAACTTATGAATGATATCAAACCAATATGGCAGAGACCATCAAAGGAAGTAGAAGATGATGAATACAAAGCTTTCTACAAATCATTTTCAAAGGAAAGCGACGACCCCATGGCTTATATCCACTTCACTGCTGAAGGGGAAGTTACCTTCAAGTCAATTTTATTTGTACCCACATCTGCCCCACGTGGGCT…
>TRINITY_DN10904_c0_g2_i1_1
GAAAGAATGAAGGAGAAGCAAGACAAAATCTACTTCATGGCTGGGTCCAGCAGGAAAGAGGCTGAATCTTCTCCATTTGTTGAGCGACTTCTGAAAAAGGGCTATGAAGTGATTTATCTCACAGAACCTGTGGACGAATACTGCATTCAGGCTCTTCCTGAGTTTGATGGGAAGAGGTTTCAGAATGTTGCCAAGGAAGGAGTGAAGTTTGATGAAAGTGAGAAAAGTAAGGAGAATCGTGAAGCAGTTGAGAAAGAATTTGAGCCTCTGCTCAATTGGATGAAAGATAAAGCCCTCAAGGACAAGATTGAAAAGGCTGTGGTATCTCAGCGCCTGACAGAGTCTCCATGTGCCCTCGTAGCCAGCCAGTACGGATGGTCAGGCAACATGGAGAGAATC…
>TRINITY_DN10923_c0_g1_i1_1
CGATCTCTCTAATGTTTTGAGATTTTAGGGTTTTTAGGGTTTAAGGATCAATGCCGGGTGTAGGCGCAGAGTGCAAGGTTTAAGAGCAATCCGTATTTTCTCTGTTCCCATACCAAAGTCGGCATTTCTTGCTCGATAATCATGTGGGCGTTACGAAGATCAGCAAATCAGTTCAAGATTCGTAGTGAACATGTCTATGCATTGAGATCTGCTGCAAATTTACTGGGTAGCTCAAAGTGCAATGAAGTGCCCTCAGGCGAGGAGTCTAATCATGAGTGCTCAGTCCAGGCACACGGTTACAGTATTGGCCGAAGCATCTCCTTTGCCGTTTATCCGGGAATCCCACGCGGGTTCGCATCACAAGTCACGGGCAGCGCGGATAAGAAAGAGGAGAATAAA…
>TRINITY_DN10949_c0_g1_i1_1
CGTTGCCTTACTTTAACAGATCCTTTCTTTTCATTGAAAACAATACAATTTATTTCATGTTTTGCATATCACAGAGGTGATTCTGTCTTCTCCAAGATTGCCAGAACTCTCCTCTTTTCTGATCAACATGACAGTCGCGGAAGCTGACGACATGTCTCACCTTCTGAAACTTCCAGAAGAACTAATTGTGTGCATACTGAATAAACTCGGTTATGAAAATTTGATCACTGTTGGATTTGTGAGCAAATCCCTTTATCATTTGGCCTCAATGGATATACTATGGAGGAACTTCTGCCTTGAGTGGGAGGGAATCATAAAATTGGATGAATGGAGGAGGGAGCTGAATTCAGGGAGGGCTCTGTTCAGATTGCTCAGGTCTTTTCAGAAATTGATTGGGTT…
>TRINITY_DN10911_c1_g1_i1_1
CATCCGATTTCGACTATTTTTTTTAGTTCTCTCCATATGCGACTTAAAGCTATTGTTTTGGCTTGTACGATGTACGCTGTGGAATTCGTTATGTGCACAAAGGTCAAAAAGTGGTCATTTCAAAGTGTGGTCCAATACATAATCACCTTTGCGCCAATAGTAGATAACTCAAAATAGCTAGTAGTAGTGGACAAATGCCCCAGTAGTTATGCACAAATATCCCAGTAGTGGTGCACAAATGCCCTAGTAACGGGCTAATTATGGTAAAAAAAGCTAAAAAATTATCCACTATTGGTACATGTGATATTTATTAATGGACCTTCCATTACCATTTTTTTTGGCTCCTACTATGTCTACTAACAGGGG
>TRINITY_DN10956_c0_g1_i1_1
GGGAGAATAAATGAGGCTTTAGTATTGGTAGCTGAAATGATACAAAATGGTCTATCTCCTGATATTATCACATATAGTACCCTTATTAACGGTCTCTACAATGTTGATATGGAAGATGAAGCTCTCAGGTTGGTAAAAACAATGAGATATGGCCATTGTTCTCCAAATATTATTACATACAACATTCTGATTGACGGAATCTGCAAGAAAGGGAGAGTAGATGAAGCTTTGGTATTGATATTTGAAATGATACAAAGTGGCCTTTCCCCTAATGTTATTACATATAATACCCTAATAAATGGTCTTTGCAGTGTGGATAGGG
>TRINITY_DN10956_c0_g2_i1_1
ATACAAGATGGTTTGGTTCCTGATGTTATTACATATAGTTCTGTTATTAATGGTCTATGCAATGTGGATAAAGTAAATGAAGCTCTCAAATTTGTAGCAAGAATGAAAAATATTCATTGTTCTCCAAATATTGTTACATACAACACCCTGATTGATGGAATCTGCAAAAATGGGAGAGTAGATGAAGCTTTGGTATTGATATTTGAAATGATACAAAGTGGCCTTTCCCCTAATGTTATTACATATAATACCCTTATAAATGGTCTCTGCAATGTGGATAGGGAAGATGAAGCTCTCGAATTAGTAGCAAGAATGAAAAATACTCGTTGTTTTACTAATATTGTTACATACAACACCCTGATTGATGGAATCTGTAAAAAAGGTAGAATAGACGAAGCT…
>TRINITY_DN10991_c0_g1_i1_1
ATCTTCTCACATTGTCTTTCATGATGGATTTGTTCAGAAAACTTGCATGGATTCTTGTTCTGATGCTTCTACTCTGCTTTTGGGCAACTGATTCTGATTGTTCTCTACAAGAGGACATCTATATTGCAAGGAAAATGGGAAATTCTCTGAATTTCCTTGTTGTTGGAGACTGGGGCAGAAAAGGATTGTTCAACCAGTCTCAAGTTGCTGTCCAGATGGGAAGAATAGGAGAGGAGCTGGGGATTGACTTTGTTATTTCCACTGGTGATAATTTTTACGAGAATGGATTGACTGATACAGAGGACCCAAGTTTTGCACACTCTTTCTCTGAAATCTATACTGCCAAAAGCTTGCAGACACAATGGTATTCTGTGCTAGGAAACCATGACTACAGGGGAG…
>TRINITY_DN10900_c0_g1_i1_1
GGTAAAGCTATTGCATACCGACACCTGTAGATTTCTTCAAACTTATAACAATGTCCGCCGAAGTCATCAGGAGCTTTTTTCCAATTCTCCTCCCGCAGGCCGAATCGAATTCCCACGTCGCTCCTCTAATCAACGCCCTATTTCCCAAATACATACAAAAGATGTGCCCTGTGCCCGCAATTCATCTTCAGGGAAACTTCGAGCTGAAATGGCCGACGGTAGCCGTAGCCTGCATAGCCGGCGGTTTATTATCCCTCCTAGCCGGCGGTCGCATGATTTGCCGCTCCGCTTCAAAAAAGGGCTTCTTTACCTGGGGTTTCGCGCTGTTCTGGTACGGCATCATGTGCCTGGGCGGGCTTTTTTATCACTGTATTAAACCCTCGGTAGTTTTCCGTAACG…
>TRINITY_DN17565_c0_g3_i1_1
TTCAGATTCTCTGTTATAAATCCTGCAACTTTTGTTGTGTTGCTGTAATTGCAATGGGGTCTCTGTTTCCTCGTCTTCCAGATGAAATTGGGTGGCAATGCCTGCTTAGGGTGGAGTTGAACTCCCATCACAACCTCAGATGTGTGTGCAAAAGCTGGAACGCCGCATTGAAAAACCCCCACTTTTATCAGGAAAGAAAAAGATTGAAGATTTCCGAGCAACGCATTTGTATGCTCGAGAACACAGACAGAGGAGTGGTATACGACCTGGCGAAGAACTCCTGCAGAAGTCTACCGCCCATTCCCGCACGAATTTTAGGCATCCGTCACTGCCATTTCGTGAAACAAAAACTGATCTTGATCACGGATTTGCCTCATGGAAACAATTCTGTATGGTTGT…
>TRINITY_DN17523_c0_g1_i1_1
GAACGATAGACCTTGCTAATTTAACATTGTGACTTCAAGCACTTTAGAATGATTCCACATCTTAGGATGCCTGGTTATTTGTGCCCCTTAAAAAGATTTAAAAAAAGTAGCATTCGTTGAGCTAATTACAACGGTTGTTCTCCTTGTTTGCCTCTGTGGAATCGCGTGAAGTTATCTTCCGATTTCTCAGTTGTATTGACAACAGAAGCAAAATAAAACATGGCGGAACCTCCCCTTAGGTTTATGAACTTCATCTCTGAACAACAGTTGGAGGAAACTAAGGAGAAGCGTGGAGAACGTGTTGAGGACGGGTCTGCTCAGAGAGACAGACCACTTTTCGAGATTCTAAAAGAGAACAAGGACAAGCAACAATCAGAGTTCAATGAGCGATTGAAGCAC…
>TRINITY_DN17555_c0_g2_i2_1
CCTTTCATTCGTGCGTTATTTTCGTGAGGCTTCTGCACAGCAGAAACCTTTTAATTAGAACGCTGAGATTCAACGAATTGGCCCGCGCCGTTTGGGTTTTTGTAGTCTGCGTCTCTCGGCCGTTCGGTTGATAGCCGTTTTGTGAAAAACGGAGATCTCTAGTGCACTTTGTATTTAAGCGAGGGTTTTGTACTTTTGTGTTTCGCGGGATGAAACCCTTGGTTTTCTTCTGCGGGAGATGAACTCTCGCGTTACACGAGACAACAATTTTGGGAGTCGGAGAGGCTTAGTTTTAGCTTCGGATGGAGGGAGAATTATCCCAAAAAGTCAAAGTAGGAAGAATGCATACCTGTGGTGGAAGGATTCACTGCAAACTACTGCCTTTCATGGAATCTTCCC…
>TRINITY_DN17555_c0_g4_i1_1
CAGAAATTTTATCTGCTAGGATGCTTCGGTTTGCTGGTATGTATCGTGTGACATGTCTATTCATGAGGGTTTGGTGCATACTTTTATATCTTACAATGTATTGGAATGAACAGTAAATCTGAATGATATTTATTTCAAAATTCTAATTAGAGCAATTGTTCTCAAGAATAGAAGCTTGGTGCCCTAAAATGTTGGGACTCCCAGATGTTGAATGTATAACAGGCACTTCATAGGATTTTATTAGTTTCCAGCAATGATGGAGGACAATCTGTTGGCAATGCTGTCCACAGACCAGTAAAATTTCAAGAATAAATCAAGGTGATCTGAATAGTGTCTGGTTTTTGTTCTGCAGGTGATAGCAGTCA
>TRINITY_DN17555_c0_g1_i4_1
AGAAAACATACCAAGCCATCACGCCACTCTTCCGGTTTTTCATTGCAGACCGTCATTTTCATGCAGATTTCCTGATTAAACCTATTTTCTATATGCCTGAATCGAAGTGACAAATTAGATTTGCAGGAGATTCACTTAGATTTGCAGGGGACATTCAAATGTCGGCGACTACAGATGCCTCCTCACCATCATCTACTTCATATATTCATTTGGTTCAGCACTTGATTGAGAAGTGTTTGCTGTTCAACATGGATCAACAGGAATGTTCAGAGGCACTTTCTAAGCACGCCAATATTCAACCCACCATAACCGTTACAGTGTGGAATGAATTGGAAAAGGAGAACAAAGAGTTCTTCTCCAGATATATGGAAAATAGAAAAGAAATTAAAAGCGAAGAGC…
>TRINITY_DN17554_c0_g1_i1_1
CTCTACCATCCAAGCAAGAGTTAAATGTGTGGACTTCTTTCCAGTTGCAGCCTTCTGAACAAGAGGCAAAAGCTGTGTTATCATTAGAGAAGTTACATGCATTTTCTTTTGGAAGAATTCATAGTGACTATATTGGAACTCAAAGTGAGAACTATCTACCTCATCAGACTCAAGCTGAAAATGGTTTTACTGTTACAGATCTTCTGGTCACAGGAAATAACCTTCACAAGAACAATAGGCAGCAATTGCAATCAGGGCCAGGTCCTGGCCCTTCTCAATTGGAACAAGGGCAACACTGTGATTCGGAGGAGGTGGAAGCAGGAGTTGAAGAAGCAGGCACCTGGTCGAGGATTTTTAATGAAGCAGAAAAACTTGATGAAAATTTTCATGAAACCACCA…
>TRINITY_DN17595_c0_g1_i1_1
AAACAACGGCACTTAAATATCAAAAAATTATTGGTCACCAACCAGAATAACAGACACGGAAGCAACCGGGGCCTGAGGAAATATCAGGAAACTGGTTGTTTCTGCTATATCAGATTGATTTGAGCCGGCAAAGTTCAAGGATCAAACCTTAGCCCAAACTTATTAGCTTCTCAAGTTTGATACTTGGCTGCTGAAGAAGATCTCTAACAGGTGAAACAAATTGGTTGCCGACCTGGGGATTTTATTAAATCTCAGGACTCAGGTCTATGAATAGTGAAAGCCCAAATAAACTGGCTGGATTCAAGGGCACAGAACAACGGAAATTTGTGGTGAATTGTAGCATTTGCTACAATGAGCGGGGATGAATTTAGGTTCTTCTTGTCCTGTGACATTAATTCA…
>TRINITY_DN17531_c0_g1_i1_1
AAAAAAAACTTCAGTGACACAAATAGCTACTCACCTATTCAAATAAAATCCCCATTCGAAATATAGTCATCCGCGCCCTTTCGGACCACTTAGGGTTTTAAGCATATTCACAGTGAGGGTTAGCAGGATATATAAACTGTGTATGCTGGTTGCATACAGTTGGTAATTTGCGCGGAGACTAAATAGCTTCGAATCTCGCAACAACGACTATCTGTAATATAGATGGTGCGTTTTTTTGGTTTGCAGTATATGCACTGAAGATTCAGAGTATATGCACAGTTGGAAATTCCACTAACAGGAACGCCTCAGCGTAAGGGAGCTATTTATAAACATTAGCTCATTCCTTTGACGAATTATTAGGAACTTTTAAACAAAGCAAGAAAAAATGGAGGATTCTCC…
>TRINITY_DN17515_c0_g1_i1_1
ACCTGATCGGCGTTGTTTTGCTTCGTTTTTAATGCTCATCTGGGGTTCCTCTTCTTTAGCTCTCATCAGCAAATTTTTCCTTCAATTATGAGACTCGAAGCAAAACTACAACATCCATTGACTTGATCCCTTCCTTTCATCTGCCAGTACTACCAGTTACCAGGGTTTTCTTTAGCTCTAAATAATACGCCGTATTTCCTTTTTTCGCCCAATATACGAATCCACAGAGCGAAAGCGAGAAACGATATAAATTTGGTAGAGGATCCGTCGTTTATAAAGTCGCTAGCACGCTGCTGCTCAAGGTATGCACCTGACAAGAGAGCAGTGTTGAAAGTAAATTTCTGAGAAATGTCATGAAAAGCAAGGAATTGAGTGGAAGTCAAATATGTATCTCCCTTT…
>TRINITY_DN17559_c0_g1_i1_1
CTGAAACGTGGACACCTTAAAAATCACAATCATTCTTCCAATGTTTTTATCAAACCAGTCTATAAAAAGACGCTATTCCGAGCAAGAACAGTTTCAGATGAAAAAAATACAAAATTATTCATTCGTCCCCTCATACAACAATGCCATCCCTCTACTTCAGTTTCCCCTCGCATTCAATATTTACCCCTCCATCAGTAAACCATTGTCTTCGACTTAAACCCTCGATAAATATATATTTTCGAAAAATTACATGCGAATTGAACTCAAGGGAGCCCAATTTTGAGACGAATTCTAGTCAAATTACACTTCTGAAACCCTGCAAAGACAACGGTAACAATGGCGGGCCGCTGTTCGTGTATGCTCCTGGCATGGACTGCACAGGCCGGGGGATTCGCAAAC…
>TRINITY_DN17520_c0_g1_i1_1
ATGTAATCGTTGTACTGATTTGAAGAAGTGCAATGACAACCATGAAAAATCTACCACCCAGTGATGGAGATATGATCACCATTCTTAGCATTGACGGAGGAGGCGTCCGGGGAATCATCCCTGCAACTATCCTTGAATTTCTGGAGACACAGCTTCAAAAATTGGATGGTCTAGATGCTAGATTAGCTGATTATTTCGATGTCATGGCGGGGACAAGCACAGGAGGGCTTGTTACCGCAATGTTAACTGCTCCAACCAAGGAAAAAAAACCATTGTATGCGGCCAAGGACGTTACACGGTTCTATTTGGAACATTGCCCTTCAATTTTCCCATACAGAAAGGGCCCTTCAGGATGGTTGCAATCAATTTACACTTTACTGAGAGGACCCAAATACAGTG…
>TRINITY_DN17557_c0_g1_i1_1
ATTCAACTGAGTAGCAATGGAGACTGAATTTGAAGGATTTGTCATCGCCGGAGCAGGAATTGCTGGTCTTGCCACTGCTCTAGCTCTCCACAGAGTGGGAATAAAAAGCCTGGTGTTGGAGCAAGCTGAAAGCCTGCGTGCAACAGGAGGTGGCTTAGGAGTCTGGACTAATGCCTGGAAGGCTCTCACAGCCCTCGGCATCGCAGACCAGCTCCGCGAGCAACATCCTGTTCTTTTACAAAGCTTTGAGTTGATCTCTCTCGACCAAGGAATGACTCGGAATTTCTCTATCCAAGCGAGCGACAGCGGCCATGAGCTCAGGTGCGTGAAAAGGGCAGCTTTACTGGAGGCCCTGGCCACAGCTCTTCCTCCGGACACCATTAAATACAACTGTAAAGT…
>TRINITY_DN17542_c0_g2_i1_1
GCAGGAAGAACGGTCCCTTGCCTGCAGCTTAAGAATGCCCCTGCTCCTTTACCCCATTTTGGCAGGGGAACATTGTTTCAATCTCAATTAGGGTTTAAGAAGAACAGATACCAGATAAAGAGATCATCCTCTGGTCAAGTGGTAATAATGTCTTGTTAGATCTCTCTTCTTTGTCTTCGAATTTTGAAATTGGATTTTTTTTGGTTTATCAGGTGGCCAGATTATTTGGGCCTGCAATTTTCGAAGCTTCCAAGCTCAAAGTTTTATTCCTGGGAACTCATGAGGAGAATCATCCTGCACAGCTCCCCAGGACATATACGCTAACGCACAGTGATATCACATCCAAGATTACGCTTGCCATTTCCCAAACTATCAATAAGGATCAGTTACAGGGGTGGT…
>TRINITY_DN17500_c0_g2_i1_1
AATGCCCTAAATGTTTTACAGCCGACCTCCTCTTCCTATTGGTTGAAACATAAATGCCCCAAGGATTTTTGTTAAGTACGTTGTTTATCATTTATCCTCTTTTTTGTATTTTTAGATTCCTCCCAAATAGAGTAGAAAATTTTTTAGCTGTGACTGTGTGAAACTTTGGCAAGATGAGATTTTAGAAGCTTTTGTATGCTGTACAATGAACTGTTTTGAAAGCACTTTGTTCTGAAGGATGAAAGTCAAATTTTATCCCGAGTTTGGAACTCGATCATTTATGATGTTTATCTTAATAAATTTTGGTCACTTTCACTGCGTATAATTATTCAAGTAGTATATATATATATACCTCTGTAACTTGGGTTTGATACATACGACCATCTTAAGTCATCAAGC…
>TRINITY_DN17500_c0_g3_i1_1
CATGAGGCGCACGAATGAAGTATTCATTGTTTTTGAGCGGAAATCGCTGTGTTATTATATCTTGATAATTTTTAGGTTACGAAGGGCCCATATTGTTTTGTTTCGTCCTCAAATTTCAAAACTTGAATTATGTCGACCAAATGGGCTCATATGTCTTCAGAAACAGAGCTCAGTAATCTGGGTCGCAGGATTCCAGTTCTGTTCTTTCTTCCTGTTCTGTAAATCTCGAGCAAATGTTGTTTTTGAGGAGGTTTTGACTCTGTTTGCTCTGTTTTCATGAGCTTGGAGAATTTTTCTGGTAGAAAAAGTTAAACAGCTGTCTGTATGCATTGTGGGTCTTGTGTTTTTACCTCTTGCTCACATTGATACGCATACCCAGAAGATTTTGAGGCGTGTATA…
>TRINITY_DN17500_c0_g4_i1_1
AATGAGATTTGACATTTTGATTTATGTATTTAAACTTTAAATTTAATGTTAAACTTTACCTGTGTTCTTGTTTTCAAAGTGTTCTATGTCATTGATATTTTATGGAAATTATTAAATTATATTAAAGAAAAATTTTGGTGTCTCCCAGTAACCCCCGTCTCCTATTTTTGAAAATTAGCAGTAGCAGTAGCAGTACCGGTACCAGCTCTGGAATCTCCAAGTACTCGTCTTCTAATGACATTGATCTATACTTATTTGTTAAGTACCTTGTTGTGTCATTTGGTTTGAGCTAGTAATTATATGCTCTATTGTCTGAAGTTTCATCGTAATTTTGGATATTGTTTGCATTCAATGATCTACGTCCAAAAGTTCTCAATGTCAATAAATGTAATTCATTCA…
>TRINITY_DN17551_c0_g1_i1_1
GAGACAACCACGATCTAGGCTAGGCCAGAGTTTGAGACAATGAGATATGGTATGAAGGTTACTAATTTTATATTAATTGGCTCTGTCCTTTTTGTAGCATGCCAAATTTACCGCAGTGGGCAATGGGAAGGGGGTGTCTTCGAGATTCTACTTTTTTATCTGACATGGCCATAAAATATGGCAAAATAGTATAAATGAAAATTGAGATTGGATGAAGTCGACAGAGCATCTTTGATCTAGTGGCATTCAACGTGGATGCAGATTCATAAAGTATAGTCAATTGCACTGCAATGTACGAGGTTTAGACTTTAGAGTGATTAAGATCTTGGGGGGTAAAGGTCGATGAACAGAAGACATCCTGAGGAAGGTAGGTGTAAGTCTGTAAGCGAACAGAATGAA…
>TRINITY_DN17580_c0_g1_i1_1
AAAAGTTTGATCGAAATAAGCTGCACAGCATTTTAAAGCTCACATATCCAGGTGGGTGGTTGGTGAGTCATCTTCGGATGACTCTGTGGATATTTATACCCAAATGAAGAATGCTGTGAGATGTCCTGAAATCAAGCAGTTTTAGGTAGGGAACTAGAGAAAGAAAAGATCCTTCAACAAGGCAAGTTTGATCCAGAGGGGCTTGGGCACAGAGAACTTTCTTTTTTAAAGATTGTTTGTGGCAGTATGATAACACAGTGCTCTGCAATTCTGTAATGAGTGTCTCTTTCTAGTGACCTAATAAGTAATGTTGCCGAATTAGGTATACGACAGTGTTCTATTGCGTCCCCTGTAATACAGTCTCACTGATTTTCACTGAGGTCAGCCGAACTTCATTGG…
>TRINITY_DN17581_c0_g2_i1_1
ATGATGCTAGATAGATCAACAATGTCTCTGAAAGATAGTGAATGTGATACAGTTTCTGTAAACAATGGAGATTACAGAAGAGGCTTGATGATGATTGAGGTATGTTGATCTCTGAATTCTTAAAAAATCTGAAAGCAAAGATTTAATTTTTCAAAAAGAGGATGTATGTAGCCTAAACAATTACAAACCCTGAGATTTCTACAAATACTAGCCACCAGTATGATTTCCAATCGGCGAACAAACATATCATTTGCCTCTGTTCTGTTATTATCTCACTTTCATTATCATAGTTGGTTTTGCTGCTGATTGGCAACATTGCTAGATTTGCAGGACTGTTGAGACATACCAACATATTTTCTATTTGAACTGTTTACTATAGCATAGTATATCCCTATGATG…
>TRINITY_DN17581_c0_g1_i2_1
AATGAAGTTTGCTCTCAGAATGTACCCGCAATTTGGTGAGCTTGTCCCGTGGAATAAAACATGACGATTTGCCAGCACATCCTGGCTTATTCTTTGTATTTTGTCCTCAGCCTGAGGACGACACTGCACACTTACCTGCGTGCAATCACTGCTCCACATGCCTTTGTCCAACTTCTCTTGATGGGAAAAGACTGGTGTTGAGTTTGCTCAGAAAACTATACAGGGCCACTTCAATCTCTGCAAAATTCAAGTACCCAATTCAATCAATAGTGTAACTCTACTAATTTTCTGGTAAATTGACTCAGAGAGCATGGACTTGACTATCGGATTGGGATGAGGATTTGACAGAATTCATTGGACTGTGACGTAAATCCAGCACATAATCCACAGTCCCATCTG…
>TRINITY_DN17576_c0_g1_i1_1
TATTGAGTCACTTCACCTACCACTTTATTTTCTTTTTCCTTCAATCCATTTGGTCTGACATTTCTGCTAGGTAATGGCAATCAAACGAGACGATGATGTTGTTGGCGATCAAAGCAAAACCCAAGTCTCAGATGTAAAAATTCAGCTACCTGGTATGGTTTTACAAGCTCTTTCTTCTTTGAAGAATACAACAATGGCAACTAAGACATTACATAACTCCGTTTTAAACGAGACCACTTGTGGGTCGCTGTTGCATGATCTACAGTTGATATGGGATGAAGTGGGAGAAAATGATACTGAAAGGGACAAGATGCTGCTGCAATTGGAGCAAGAATGCTTGGAAGTCTACAGGAGGAAAGTGGACAAGGCTAATTTGTCCAGGGCTCAGTTACATCAGCA…
>TRINITY_DN17503_c0_g1_i3_1
CTCACGAGAAAAAAGCACATTCCAATTGCCCATCGTTGAACAGCGCCTGCATACAAGATTCTGCTTTTAAAGTAAGAGAACTGGATTTGTCTCGGAGTCTACACAGTTTTTTCTTGGAAACTTTTCACAGGAAGGTAATTCACAGTCACGGGATTTTCATTTTTAATCCGTGAAGTTGTTTGGTAGGATTCTTTTCACAAGAAACGAAATTGGTGGTGTTAATTAAGGATTTGGTCTGATTAGTTCTGTGGAAGTTGAAGATAAGTTAGAGTGGTTAGCAAAGCATGTCGTTTCAATATTCTTCTTCATCTTCTAGCAGCAGGTATTTGGGATTTGAGGGAGATCGGCCTCGTCAGGGACCTGTAAGGTGGTCTGAATCTCAGGAATGTAGTGATAGTC…
>TRINITY_DN17507_c0_g1_i1_1
ATTAAACAGGATGGGTTGGAGAATCCCGATGATAAAATAATGATCACTGATATCAACGAAGAGCGTGACAGCTAGAGTGTGCACCATTAATGAATTGTACACTCGGCTGCGATGTTTTGCATGAGAGTTGAAATGGCCTGTGTTTCACATTGCATTTTTTCCTCATTCATCGTTTCAGACGAGATTGACAAGGCCGTTAATGACAAGGAGAGCGAGCTTTGCATCAAACACATAATTGGTATGGTGGTGCTGCTAAGAACAGGAACTCTGAAAGAGCAGGGCTGGCACAGCGCACCTGAGAGGCTGGTTACTTTACCTAATGAGGAAACTCAGTCTAGGTGATGTAATGAATTGCTCATATTCGGAGTTTAGTGTTACCCTGTTGTAATTTACAGGTTC…
>TRINITY_DN17507_c0_g2_i2_1
GGTGAATCCCGATGTGGGTTATAATGAGCACTAATATCGACGAAGAGCGTGACAGCTAGAGTGTGCACCATTAATGAATTGTACACTCGGCTTTGTTGTCTTGCAATAGAGTTGAAGTGGCCGGTGTTATACACTGCATTTTTCCTCATTCACTGCTTCAGAGGAGATTGACGAGGCCGGTAGAGACAAGGAGAGCGAGCACTGCAGCAAATACAAAATGTGAGTGTTATGGTGGTGCTGCTAAGAATATGAATTCTGAAAGGGAAGGGCTGGCACAGCGCACCTGAGAGACAGGTTACTTAGCCAATTTACCTCATAACACCTTTTTATCATATGAAAATATTATAGAGTACCTCAGAATTGTATTCATGTATTTGAAAGACAATTTTGAATGGATAA…
>TRINITY_DN17527_c0_g2_i1_1
GAAAAAACATGGTGGGGAAAATACACTGCTGGACTCGAGCACGCTTGGTTAGGATGTGCAGGTGATTGTTAGCCTTGACTGTGTGGGAGGAAAAAACCAGGTGTAGGGTTTGCAGTCATACAACATATACACAGTCCCATTGCACAAACAACAGTCATGCTGAAAACCGACGCCTTCTTTTTACGCAATCTACAGGCCCGGAAATATGGAAGAAGGGCTGTTGCTACAAGTATCATAAATTTTACAGATAAAGAGACTGCAAAGGGCTCTTATGGTGGAACTAGATTACTGTCCTGGCTTGCAGGAAACAAATCAAGTAGCCTGCCTCCCCTAGATTTTCCTTTGCCAGGTGTAAAACTCCCACCTTCACTTCCAGATTATATTGAGCCAATAAAGACA…
>TRINITY_DN17532_c0_g1_i1_1
TGTTGAAGGCATTCAAAACTAACGTAGAAATCTAAGCATGTTGAAGGCATTCAAAACTACTCTTTCAGTCACAATCAACTTCGACAGACTGTAAAAGAAGACACAATTTTCGCGGAAACGTGACGCTTAGAACTTGGAAGAAAACCCCTTGCTGGTTATTTGGGTAGGTGTTCAGTTGGGAGTGAGGGTGAGAGTGAGAGTGAGAGTTGAGAGTGAATAAAGGAAATGGGCAGTGATGATCACCATCGGCAGGTGAGGCAATGGAAGTTGCTGGACGTGGTGACTGCGGTTTTATTTTTGGCAGTGTTGATGTTTGTGGTGTGTGTAATGACGCCGGCGGGGGACTCTCTGGCGGAATCGGGGAAGCGGGCATTGACATTGATAGATATGAATGATCAC…
>TRINITY_DN17546_c0_g1_i1_1
TTACGGAGGGATTTTGTTTATCGTCTAAGGATGTTGGGTATCAGTTGGCCCTCAAAGCAGTGATGTTCCCCCCTCCATAAAATACAATTTCCTTCACAGGATTTACAGAGGGATTTTGTTTATTGTCTAAGGATGTTACGGATTACTGCACATTTCCTTCTGTTCCTGTTCATTCAAATTCAAGGAGAAAACTGTATTAAACCTATAGTGGCAATTAATACAGAAGTGCCTCATGAATCGGAGAGAGAAACCAGTCATCTCAAATACATTGGGGAAATAAGCATGAGAAAGGAGGAGCTTTGCACGCTACGGCATGATCCTGAAAATGAACTCTCTCATTTGCGCTATTGTATGGAGCTGAAATTGGAGCCCAATACTAGTGTCAAAGGACCATTTGAG…
>TRINITY_DN17585_c0_g1_i2_1
ACAAGATTGCTAAGATGGTTAAAGGAAGAGTAGAAAGTCAAATGCCTAAAGAAAATTTAAAAAGAATGCTCGATACAGAGAAGTTTTATGTATTCAAGTATTGGGCTATAGTTCGTGGTTGTCAGCAAGAATTTTGGCTGGTTAGCTCGGCCTTCAGTCCAGCTGTGCTAATGATTGTGACGACATGTGTTGCAATGGTGGTGGCCAAAGCAATATCTCCACAATCTCTTTTACATCATGAGAGTAATAATAGTGTGAGGTGGACATTGTGCTTTCAGTGCGTTTTCATCCTCACAGGATGGGCTATTCTCATCTGGAGATGGGCAGTATTTCTCTTGCTTTGTGTCTCGCGGGAAGCTGAATTTTTCGCTTACCGTTCGTATATTAAGGTATATGGAA…
>TRINITY_DN17553_c0_g1_i1_1
GTTTATGCTCCGGCCCACCTCAAACATGGCTTCACTGAATTTGATTTGAGTTGGAAATCCGCCAAAATCGCCGGTATTCTTGCATTAAATACACATTATCGCTGCCCTCGGAAGCAGCAGAAAACGGAGAAGAAGTTTCCCGAGAGCATAGAAAAGCTGTTTCAAAAACTGAAGAAGTTTCCCGAGAGCATAGAACAGCCGCCTCCCAGTATTCAGTCTAGTTGCGTAAGCCGCCGTTTTTCCAAGAGCTTTCCCTATTTAATCTCAACTTCTGTGGAAAACCCAAATCATTATCTGCAACTTCTGTGCATTCCCCAAAACATTATCTGCAAGCCCAGAGTGTATACTCATAATTTGTTGCTCTCACTGAATCAGCAGAGTTTGGGTTAAAATGGCGTT…
>TRINITY_DN17563_c0_g1_i1_1
GAATAAATAAACAAATGCCGCCCAAAATTCGGAGGCCTGAGAAAAGAAAGCTGCCCTTCCCAAGCGGCCATGCAATTACTTCACTCGATCTCTGTTGGCTTTTCCCTAATTCGTTCTAATATTCATGTAACATTAAAATTGTCAGAGCAAGTATTGATTTGTAAAATAAACAATGATAGACAATGGGGAGGACGTGGGCAAGAGTTCGAGCTCGGCCCCCGCCAGTTCATCCACCAAGGAGGAGATACGAACAGTTGCTCATAAGATTGCAGCGCAGCAGGCGCAGATTTCTAGGGCAGGCGTCTGGGGAGTTCTCACCGCAATCTCCGAAAAAGCGCGCAAACGCTCCCAGGGTATGCATATTTTTTTGCATGGCAATGAACATTTTCTTGGCCGCAC…
>TRINITY_DN17534_c0_g1_i2_1
GTCGGCCGACCGGCGAGATTTTCCCGGCAAAGGATATCACATTAAAATCATATTTGAAAAAACCCCTAAAAACTCCATAGATTTATGGACTGAAAGAAAGATATGCATATAGTTACAAGATTATTGGTATAATTTTAATTTTAAGTGGTTAAGGGAAAAACATATTTTGCAAGATTGGCAGACTCTGAGGAAAAAAGGGAAAATATAAGCAGACTCTGAGGCGGAGAAGTAAATAGAAAGTTTCAAGGCAGCTGTTTTGCAGGAGTGTTTTGACTTTTATGAGCTTCTTTTGTGGAGACTGTGCTGATGGCTGATGGAAGTGTAAGTGCTGATTTTATGAATATGTCTGATTCTGCCCACAATGGAACAAAGATGGAAATCGATGGGTTTCCGTCAAAT…
>TRINITY_DN17508_c0_g1_i2_1
CTTATTTTTCATTTAAAAAAAGGAGAAATTGATGAATGCCCTGAACAAAGAATAGTAAATACCCAAATTTGTAGTAATCTTTTCTTCTTCTCACTGATTTGACTTTGGAAATACTCAGTGAATTGCTGCCTTTTTGCTGCCTGAGACTGCCATTCTGAATACTAATAATTCAGGTAAGACTGCTTGCAGATCTCTGCTTAAATCAATTGTGTTATTTTCCCCTACTAAAACATAAAGGTTTTCGAAAATTCGGGGTTGAATTGGAATGAATAAGGTTTTGGGATCGCCTCAGACTGAATGATAGCGAAGATTTCTGTTATTATTTGAAAGGGGCATGGAAGGGACTGGGGTGCCAGTTGAGGAGGAATTTAAATCCTCCTCTCACGTGTCAAATGAAGA…
>TRINITY_DN17594_c0_g1_i1_1
CTTTTTTAGACTTGAAGGATGGGATGAGTTTCAGGATGGGGTTATGGCTATGGATAGAATCAGTCATGTGACCGTAGGGATTGTACCAAACGTGACCACCACCATCTCATTTAAGCACCGCTAAAGCTATTTGGGACTGGGACAGGGCATATTAAAATCTCCTGTGAAGTGCATTGAATTCCCCATCTGCTTTAAACAAGTTGAAATCCGTCATCTTCTCCCTTTGATATCATTAAAAACCCATTAAAAAGCACACTAACTAGACCGCCTCCGCGTTTACTGCAAGCTCGCAATAATGGCAACAGTAACAAGTTAACACTCAAGAGCCATGGGGGCTGCACGTGGAATCATATATGAAGCAAACATGTAAAGCTCTCACGGTTTTGATAATGAGGAAGA…
>TRINITY_DN17536_c0_g2_i1_1
CTTAGCAACAGATCCAGCTTCTACTGAGCTCTTAAAATCAACTGCAAAAGGTGTCAAGACATGCTATATAGTGGCCTCAATCCATTCATGAGTTTCCTTTTCCGCGGTTTTCATTAAGGTAACTTTCTGTTATGTGTTAGAAGCTGGAATGTAGCAAGTACTCCTTTGACATAAATTTTTCTTTGAAAACATATTCCACTTGCAAAATAAAGTTTCTTTCAAGTGAACCCTGCATGGATATTGGATTGGGTCATGGCAATCGTACTAAGTTACTAACAGATCTGCCTGCTCCTCGGTATCATCATCCTTTCAGTTTCTAATTGATTTTGTACATGTTATATGCTATAGATTTCAATCCGTGAGCTTAGGTACAAGGCCTGAGGAGAGTACACACATAGT…
>TRINITY_DN17536_c0_g3_i1_1
TTTGAAACCACAGTATATGTGCATTATTGCATACTATTTGATAAAATTCTTAGATTCTATATTTTTAGTCTGTTAGACAACTTTACTCTTTAGTTATGTAGAATTGCAGATAGTCCATGTCACATCAAGAAGTGACATTTATTCCAGAGGTGTTCCTGACTATGAACATGCTTTGATTGTACATTAAGAAGTGACATTTATTCCAGAGGTGTTCCTGACCATGAACGTGCTTTGATTGGAGCCATCCAGGATTCAATCTAATCAGTCTATACTTATTAGGATGGGATTCTAACTGTTAATCTATGTATTTTTCTTGTTGTTTTGCAGCAGCTTATTGAGACATTTGACCTTGAT
>TRINITY_DN17558_c0_g1_i1_1
CCAACAAGATTGTCATCACCAACGACAAGGGTCGTCTGTCCAAGGAGGAGATCGAGCGCATGTTGGCTGAGGCTGAGAAGTACAAGGCCGAGGACGAGGCCGAGTCTGCCCGTATCCAGGCCAAGAACGGCCTCGAGTCATACGCCTACTCGCTCAAGAACACCCTCGGCGACAGCAAGTTCGAGGAGAAGCTCTCTGCCGACGACAAGGAGAAGCTCAAGGCCAAGATCGACGAGACCGTCGCCTGGCTCGACGACAACCAGACCGCCACCAAGGACGAGTACGAGAGCCAGCAGAAGGAGCTCGAGGGTGTCGCCAACCCCATCATGACCAAGGCCTACCAGGACGGTGGTGCGCCCGGCGGCATGCCCGGTGGCATGCCCGGCGGCCCCGGTGGCT…
>TRINITY_DN17577_c0_g1_i2_1
ATCAACTTCTCTGGAGACCGATCCAGTCCACTTACCTCTTTGTATCTCACGTTAAATCCCTATTTTTGCACTCCCCACCATTACTTACACCACGATTCTTTCTCATTCTATCTTATTCCAAGCATTATCTTCTACACACCCCATCTCAATCATCATATAGGTGTCCTCTATGCAACTAAAAAAATACCAAAGGGAAATAAAAATGTTTTTGTAGCTGCAGCCGAAACGTAGATAAGGTAGGCTACCCAATACAGTTCATTGTTTCCCATGGCTCATCAACTTCTCGGGAGACCGATCCAGTCCACTTACCTCTTTGTATCTCATGTTAAATCCCTATTTTCGCACTCCCCACCATTACTTTCACCACGATTCTTTCTTAATCTATCTTATTCCAAGCAT…
>TRINITY_DN17591_c0_g1_i2_1
TCGAAGCTTAAACCCTGCCAATATGCTCGTCAACCAAATCGGAAATCTTCACTTGTAATCGTTTTGCAGGTATCTGTAGACAAAATGAGGTTGGCTCTTATCGCAAATGCCTTCAAACGGTATGATTTGATAAAACCAAAACCAAAAACAAAGAACTCTTAAAAATGTTCTGCTTATTTCCACTTGTAATCGGCCGTAATTTTTTTTTTGGCAGGCTTGGAGTTCAGGGGTTTGGTAAGTCAGTCTGCCAGCAAAGCAGCCCGTATGATGGGAGCAGAGCGGTTTTTCCTTTGTTTTTAAAAACATTTTCGTCGGCAGAAGAAGGTTCGGTTGAGAATACGGGGGAGCCAGTGACGGAATCACGCATTGAAAAGTTGCCAAAGGGTTTATTCTGGAAGG…
>TRINITY_DN17562_c0_g1_i25_1
ATCAAACTCTTAATTTTGGGAAAAAAATGGACGTACACTTTACACTGTATATTAGGTTTAATCATTCTTTTACTCCTCCATTGTGGTGATGGTGTGCAATCCAGGCCAAAGAAAACTTTCAAGGCTTCGATTGAGTATATCCTTAGCGAAGCATCGACGGGATAAATCTTTTATCTATATATATAGAGAGAGAATATACGCTTTTGTGTATTAAGTTTGCTGCTGACGAGTGTGTGGATTCAGCAATGGAGAGGTACGAGATAGTTAAGGATATTGGGGCAGGTAATTTTGGAGTTGCAAAGCTTATGCGCGATAAGAAGACTGGAGAACTCGTTGCAGTCAAGTTTATTGAACGAGGCGAAAAGATTGATGAAAATGTGATGAGGGAAATTATCAATC…
>TRINITY_DN17572_c0_g1_i3_1
ATTTCTACAGCCGTGAGAAAAGTGGCGTGAGTCATTACTTTCGGGTCAGGACATTGTCACCAATAATAATATATCAGCTAACAGCAAGGCATAGCCACATACTGTGGTACTCTGTAACCATTGTAGTCGTGTAATCATTCATTTCAAGTTTACTTTTCAAGCTTCTGAGATGGGCAGCCTCACGAACTATAATTTGCAGATCCCTTATGCAATTTTCTTCTGTCTTATCCTTTATTGCTGCTGCCCTTTTCCTCAACTTAGTGAAGCTGCTGCAACGACTGATCCGAAAGAAGCTTGCCTGTTTGTATTGTCGATAGTCGAGACGCTCAAAGTAATTGCAAGCAAAATGAAGATTTCGAAATGGAACTTCAATTTGGATCCGTGCAACAATGATGATAC…
>TRINITY_DN17524_c0_g1_i5_1
GTAAAGGAAAAGCGCAGAGACTTTGCAAGTGCAAGGGTTTTAACAAATGGTGAGAAGCTTCTTTGAAGCCTGAAATAATTCTCCTATAGAGGAGAATTGCAGGGTGTATACAGGGTTTTTTCGGGTGATTTCGTGCCCGTTTCAGCTTTCAACGATTTCATTTGAAGAGTAGAATTTGAATTTCGGGTGCTTGCTTTCTCAATCAATCTTACATATCTTTAATCTAAGAAGATGGAAGCTGAAGGTTTAGGAGATGGGTGGTACTTTACAAGGGAGGAGATTGATGAATTTTCTCCTTCGAGAAAACATGGCATTGATGCAAAGAAGGAAAGTAACTTGCGGAAATCCTACTGCAGTTTTATTAAAGATGTTGGTGTTGGGCTCTCTCTGCCTCAAGTT…
>TRINITY_DN18487_c0_g1_i5_1
GAGAAAGATATATATATGTATCATAGATTTATGAGTATTGCATTCATTCCTGCTTAGATAGAGTTTTCAGAGCTATACCAAAGTAAGAAGAAGAAGAATTAGAGTTAAGAGAAATTTGGGTAAGATGGCTGGTCATGGACCTGGTGGAGGTGGAGGAGGAGGGCCTGGTGGTGGCGGCGGTGGAGGACCTGGTGGTGGCCAAGGAGGAGGAGGCCAAGGAGGAGGAGGCCAAGGGGGTGGGCAAGGAGGAGGTGGGCAAGGAGGAGGCCAAGGAGGAGGTGGCCAAGGAGGAGGTGGCCAAGGGGGAGGTGGCCAATGGGGTGGCCAAGGAGGAGGTGGTCAAGGTGGTGGCCAAGGAGGAGGTGGCCAATGGGGTGGCCAAGGGGGAGGTCAAGGAGG…
>TRINITY_DN18448_c0_g1_i3_1
ATAAAAGAAAAATGAGTCTGAAACGCAGGGGAAAAACGCAAAATATGCAAATTTTACAGTGTTGGAAGAGTTGTTCAACAAGGCTTTGTCTATCTCGACGAGCAATTTTCTGTGCGAGGACAAGTAGAGGGAAAACTGAAGAACACGGTTAACGTTTTGTCAATGTAAAGGTAAGGCAATACAGTTACCCTCTTTAAAATTGTTTCTCTGTAAGGGCACAATACAGTAGTTTTCTGCTGCGTAGGCTTATATGTGATCGTATTCTAAATGTTTATAAACAATGCAAAAATTGGAGATCCCTAAAATTCTTAGAATGGGTAGTTTCAGCAGTTTTTTCATTGCCTTCCTGAGCGGGGACAGGGAATAGATCACAGATTGGTAGGGTTGAGGCCAAAAGTT…
>TRINITY_DN18417_c1_g1_i1_1
ATGAAACTAGCAGGGTAACATCCAGATTCAAAACATGTACTGAATGATGTGGAGGAGGAAAAAGAACAATTATTTCTCTGCCACCATTTTGAGAAATCGCTCATTGCATTTGGATTGTTAAAACATGTCTCCTGCAATAACTATCAGAGCTGTCAAGAACCTTCAAATATGTGTTAACTACAATAAAGCAACCTAGTTTATCTCCAAGATTGTTGCAAGAAAAGTGAGAAATGCAAGCTATATCATTATTTCAAGCAATGGCAATGTTCTTGTAGAGATCAATGGCGGTGCTAAATTAAGCAAACTGGGAATATTTGTTCGCACTATAACAGGTCCTTTGTATCAGACATGCATCAAAAAAAGGGAA
>TRINITY_DN18417_c2_g1_i1_1
AGAAATCACATAAGTTATTTGAAAAAATGCATAATCCAGATGTGGCCTCATGGAATGCAATGATTGTAGGATATGCAATGCATGGCTGTAGCAGTGATGCCTTAGGACTATTTGAACTAATGGAGCATTCTGGAACAAACCCTGACCGTGGAAGCTTCATTTGTGTTTTACATGCATGCAATCATGTGGGTCTAATGCCTGATGGCTGTAAATACTTCAATCTCATGAGTGACTCTTATGGCATCATGCCTACAATGGATCATTATGTATGCATGGTTGACCTTCTTGGCCGTGCTGGCTATCTTGAGGAGACACTAAGATTTATCATTAAGATGCCAGTTAAAAGTGTGGTGATTGTGTGGATGTGTTTTCTTGGTGCCTGTAGATCACATATGAATA…
>TRINITY_DN18417_c3_g3_i1_1
AATGGGAGCTTTGAACCAGGGTATGGATATCCATCAAAGCATAATGAAAGGTGGATTTTTGTCAGATGTTGTAGTTGCAAGTGCCCTGGTAGACATGTATTCAAAATGCGGAAACATAGACAAGGCACGTGAACTGTTTGACAACCTACCTCAAAGAAATGTGGTCACATGGAATGCCATGTTTGCAGGATATGCACAAAGTGGATTTTGCAAGGATGCGCTCAAAATCTTTGAATCAATGAAACACTCTGGAACACTTCCTGACACTGTGAGCTTTGCCTCTGTTTTATTTGCATGCAGCCATTCAGGTTTAGTCGATGAGGGCCTTACATACTTCAACCACATGAATAACCATTATTGCATTACACCTACAGTAAATCATTATATGTGCATGGTCGA…
>TRINITY_DN18447_c0_g1_i3_1
GTCAAGCTGTGGACGCCTTTCCTCTGAAGAAAGGCGGTAGTAGACGTAAATTTTAGGAATCACTGTTTAGTTTTGTAGTTTATTCTTACCAGATCTCTCTATTTTCATTCTTTTCAATCTCCATGAATTGTATTCTGGTCATACCCAGCCCTAGAATGCCCCTTTTGTACTCCATATTTCTGTAAGGGTTTAACCAGGGTTTCTTTTTGTGTGTTGCCTTCGAAACACGGCCGTGCTGGGGAACATTTAAGTGTTTTTCTGAGCTCAGGGGAGATGGATTCTGATCATGGTAAGATATTTGTAGGGGGGATATCGTGGGATACGACGGAAGAGAGGCTGAAAGAGTATTTCGGTGCATATGGGGAAGTGGTGGACGTGGTGATAATGAAAGACAGGACT…
>TRINITY_DN18483_c0_g1_i3_1
TATTGACATCATGGGAAAAGTTGTATGTACCCATAAATGACAGCATAAAGCAGAACCAAACATCAGAATAAAATAAAATAAACAATTTTAGTTACCTGCACAACTCATTTATATAACAGATAAATCTGCTCAGTTTCCACTTTCAGCCCAAACAATTAGATACGCTTACAGCAGTGGGGCAGTCTGAAAAGATATTATGTTATAAATTAAGGGTAAAGAGGAAGGAGATCTCAACACTTGTGCAGTTGGCATAGAGGCTTCCGCATGGCCCCGGCTCTCACTCTCTCTACATTTGTTGCTGCGCCTGCAATTCCACCATCTTCATACTCATCCTCTTTCTGCAAATTCAAAACTCAATTTCAAACAAGAAGCTCTATTCATCTAATTGCAGGAAGACGA…
>TRINITY_DN18442_c0_g1_i1_1
CATAACGCGACTCCTAGAATTTAATACGTCCACCGGTAACCTGAGCCCTAAAATGGGGCGAGAGAAACAAATGCTCTGCCACAAAAGGACCACCTGCATGTTTTTTTCCACACCACGTAGGCTCTGACGTGACCGCGCCCTACGTTCAAACCAGAAGAAAGTTGTGTGTATATGTTCGTGGGTATTTACAATGAATATATCCGTAGCTGATCGATGGCAGTAACATTCCGTGCAGTTGCGCGCGAATAAAAGGAAATCCGTCGACCGACAGGAAGTTGTCAAAGTCGGAGCTCTTCTCAGTTACAAGATCGACGTACTTGTTTTGTTGTGTAGTCCTTGTCATCCGCATATTGCAGAGTTCACACTCTCGCTCGAGCCCTGCAGCTGCTGCATATATGC…
>TRINITY_DN18454_c0_g4_i1_1
CCTACATCCATCTTCAACCGATCAACTCACAAACTAATTCCATTGACTCACTTGTATTGGGTCAAGTAAATCGAAATGATTCAGAGTATAAAAAATTATAATTTCGTTGCAATATCAAAGCTTAAGTAATCCACAGGGGCCACCAAAGGAAGAGGGAGAAGAGAGAGTAGGAATTAGATGATATTTTGTTAGGACGTACCTATTTCTGTAAGATCTGTGGGAAAGGCTTCAGGTGAGGTGGGAGTGTCTGCATTCATATGGGATCCCGTGGCAACCAATATAAAACTCAGGAGGTCCTCATGTCGAGCAGGCCCAAGGCAAGCAAATCATATTATCAATGCCCCTTTGAAGAGTGCAGGCAGAACAGGCGTCATCTTAATTTCAAGCCCTTGAAATCCG…
>TRINITY_DN18457_c0_g1_i4_1
CGTAAACAAAATAATTATCTCTCCTCTGACTTACGCTGTCGTTTAAGATAAGAAAACGAGAACAGTGATATCAGACCAGAGGGTCAAGAAAATTGAGCAGGAGTTCAATTTTGGGGGGTTTCAGAGAAAGGAAGGATGTCGGGCGGGGGAGGAGAAGGGCAAAGATACTGGTGCCACCTGTGCGATACAATGGTGACGCCCCTGCTAGGAGCGGGGGAGGAGGTTACCTGTGCACAGTGTCATGGGGGTTTCGTGGAGGAAATGGAAAGCCCTCATCCGATTCCCCCGCCACCCAGCGCTGCAGAAGGAGAGGCGACGCACAATCTAATAGGGGACGGACGCATTGGCGACTTCTTCAGTCGGATGATGGAGCGCCACATCGGTGCTGCATTGGGCGGT…
>TRINITY_DN18473_c2_g1_i1_1
TCTTGAAGTTGGGAAGACTTCAGAAACTCGGGTTCCCGAAGTTGGGGAGACAAGGACTTAGTGATTTAGGGGTTCCAGAGTTCTGGGGGCAAGGAAGGGAAGACTTAGGAACTTCGGGGTTTCGGAGTTCCGGGGTCAAGGAAGGGAAGACTTAGGAACTTGGGAACCTCGGGGTTCCGAGGAAAAGAAGACTTAGGAACTTGGGAACTTCAGGGTTCCGGAGTTCCGGGGAAGAGAAGACTTGGGAACTTATGTCTGACAAGACGACACTTCACACTTCATGATTCCATTGTTTTCTCTTTGATCAATTGAGGCAGCGCTTGTCCATAGAACATATCTCTGATCGGTTCTTACTGATGGACCAAGTGTGCCATAAAATGACAAGAGTAACCGTAGATG…
>TRINITY_DN18473_c3_g1_i1_1
TGGGGCCTAAGAAGGATATTTTGGTGATTATTGAGGCCCTCTCCTTGTTGATTAAGGTTAGTGTTGTCATTTTATGACACCCTTGGTCCATCAGTAAGAACCGATCAGAGATACGATCTATGGACCGGTGCTGCCCTAGTTGATTAAAGACAAAGCAGAAGAATCATGAAGTGTGAAGTGTTGCCTTGTCCGGAGGAAGTTCCTCTCTTGGCCTTTTCTTCCTTCCCCGGAACCCCAAAAACCTGAGGTTCCAAAGTTCTTTTGCGCAGTTCCGCCTTTTCCTTGCCTCCTTCTAGTTCCCGAAACTCTGGAACCCCGAGGTTCCGAAGTTCCTTTCCCTTGCCTTCTCCGAAGTTCCCTCCTAGCCTTTCTTCCTTCTTTTCTCCGGAACTTCGGAAC…
>TRINITY_DN18460_c0_g1_i1_1
AGCGAAGAGCGATCGTTTGGGGTTCACAAGGGTTTTACAATAGAGAGATAAAGGAGGATCAGAAAATGGGAAAGAAGCAGAAGAAGCCGGGCGTGGGAAAGCAGAAAACCGAACGAAAGACTGCCAAAGCTGAAGAGAAAAGAGCTCGCAGAGGTGATAAAAACGTCTCCCAGGAAGACGACATTGACAGTATCCTGGCCAGTATAAGAAAGGAAGAGGCCAAGAAAAAAGAAGTTCATGTTGAGGAAAATGTGCCACCGCCTTCCCCTCGATGCAATTGTTCAGTAACTGTAAATCCTTTAAAGGATACCGAGCTGATCATTTATGGGGGTGAATATTACAATGGAGATAAGACTTTTGTATATGGTGATCTTTTTCGGTATAATACTGAAAAAAAGG…
>TRINITY_DN18493_c0_g1_i9_1
TTATTTTCTTCCAAACCTTGGATTTTGGTCCCAAATCAATAGTTTGTGTCTATGTACTTTTGTCTATCTCTGTCTGATATATTTCTGAATTCAATAATCCTAAGTTCAGTTTTATGAGAGGTGAGCATTAACATAATTTATTTGATTGATTCTGTACTTTCTTTCCAGTCAAGTGGAAGAAAAAGGTGGTCTGTGTTAAGGTTGCCATGGATAATACACCAAGTTTGAGCCCCAGAATAGCCATAATAGAACTGTGTGCAATGTGTTCAGTACCCATGTCCCTCAAAGCTGCTCTGAATCTCAATGTTTTTGAGATCATGGCCAAGGCCTCAAAGCCCATGTCTGCCCAAGAAATAGTGAAGGAGATGCCTCAAAGCAAATCCCCAAATTATGAGAATT…
>TRINITY_DN18489_c1_g3_i1_1
CAGACTCCACACCGAGTTCTGGCACTTGAGTTCATGGCGTCTTCGTCCTCATCTAACACAGGTTCTTTCAATGATAATGAAAGGGAACCGTTCACTGTATCAAAAAAACTATATGATGCATTCATCAATCCTACTTTCAAGCTTTCATTTTTCTTATATAATATTATCAAATCCATTTGTCTGTGTATTTTCCATCCATCTTTGATATTTGAGTCTATGGTATCTTCTTCCCCATCAAAAAAATTATATGATGCATTCCTCAATCACCGAGGCCCTGAAGTGAAAGAAACTGTGGCTTTTGCACTTTATGATTCACTCGAGGAATTGGGTTTTTGGACATTTCTTGACGATCAAGAATTACAGTTGGGAGATGAGATTGAGCCTGCCATACAAAATGCC…
>TRINITY_DN18459_c0_g1_i1_1
AAACGTTAGAAGAACGCGATCTTCAAAACGCAATATTCTAAAGCCTATCTCCAGTTCACTGGAGGCAGAGCATCATTTTAGTTTCCAATGTTTTCATGTGGGCCGCCTCCACGTCAGAAAAGAGTACACGACAATATTGACACGTCGGCTGTCCATCTCTTCCTGGCTGTAATAATGGGCGACGTTCTAATCCTTCGGAAGCAAGATATTGATTAAAAAGCTCGGAATAGACCAACTACTCGCCTGTCACAAAATGCTCGGAAATCGAAGTGGCAAGAAAATCCGACGGATGTAGCCCAGCTATCAACACCATTGAAATAACTGCGATGCTTCCTTCTTTCTGTTCAATTTAACTCAGAGGGCTGCGAAGTTGAATCGTTAGGGTTTTATTTTTTCAAT…
>TRINITY_DN18480_c0_g1_i3_1
AGACAACTGCCCTTCAAAGCCCCATTTTAAATCTGTTATTCTCCCACTGGTGAAGAATCTGTGGATAAAAAATGGGGTTAACAATGGCACACAGACCTAGAGGCGCCATAACAAAGAAGTGGTTAGGGTTTGTAACAGCCATTTGGGTGCAGGCCATTGCTGGAAACAATTATACCTTTGCTAATTACTCTGTGGCTCTCAAGGCCATTTTAGGGTTAAACCAGGTGCAGCTTAATAACCTCAGCGTAGCCAAAGATGTGGGGAAAGCTTTCGGTTTAGTTGCAGGTTTTGCTTCGGATTATTTGCCTGCCTGGGTGATTTTGCTCATTGGCTCTGTGGAAGGATTCGTGGGTTACGGCGCACAATGGCTGGTTGTCAGCCAGAGGATTCGACCCTTGC…
>TRINITY_DN18480_c0_g2_i1_1
ACAAGTGGTTAGGGTTTGTTACTGCGATTTGGGTGCAGGCAATTGCTGGCAACAACTATACTTTTGCTAATTACTCTGTGGCTCTCAAAGCGATTTTGGGCTTAAATCAGCTGCAGCTCAATAATCTCAGCGTTGCCAAAGATGTGGGGAAAGCTTTCGGTTTGGTTGCAGGATTTGCTTCAGATTATTTGCCGACCTGGTTGATTTTGCTTATTGGATCTCTTGAAGGGTTTGTGGGTTACGGCGCTCAATGGCTGGTGGTCAGCCACAGGATTCGACCACTGCCCTATTGGCAGATGTGTGTGTTTCTTTGCATGGGAGGGAACAGCTCGACGTGGATGAACACAGCTGTGCTGGTGACTTGCATGCGCAACTTCTCGAAGAACAGAGGCCCTGTGG…
>TRINITY_DN18478_c0_g1_i1_1
GAAACCTGAATGCAAGTATGGGAGAAGAGGCACAACTTCAGGTAGTGATGCTACCGTGGTTGGCACAAGGTCATATTAATCCTCTCATAAATCTTTCCAAGGCCTTGGCAAGCCATGGGGACGTAAAAGTCTGGATCGTATCAACCCCTGTCAATATATCCCGAATCAGCGCTCGCTTGCAGGACGAACCCATCCACCTGTTGGAGTTGGCGTTGCCGTCTGTAGACGGACTTCCCCTTGGCGTCGAATGCACAGCAGACATTAAACCAGAATCGGTCCATCTCCTTCACAGCGCATTCGATCAACTGGACAAGCCATTTGAGAGTCTTTTGAGGCGCCTTTCGCCAAATTTTCTAGTGTACGACTTCGTAGCGCCTTGGGCTGCCACCGTGGCTGCTC…
>TRINITY_DN18462_c0_g1_i1_1
AGAATCATTCCAAGCTTCCAAACATACGAAGGGAGCAAATGACGACGAGATCAGCGGCGTTCATAATTCTACGGTGTACGGGAAGCACATGACATTTAAGGTGACACACGCTTACCGGGTCAAACAATCCAGACTGGAGTCTGACAACAGCAAAGCCTCGCCTGGAAGCAGTCCAAACCAAAATATAATGTATAAAAAATGAAGCAGCGTAAATGTAGGTGGGCTGGCCTGGAACCATTCATTCGCAGCTGGGTTTTCAGCCGGACCCACGTTAGGAAAAGCGTGCGGAGCTCTTTCGACTGCCGGCCAGTGCCATTTATATTTACATTTCCAGATCTGTAACTTAGTTGTTGTGGATGAAGTGTTGAGTTTGGGAAGGGGAAGATGAAGAAATGAAAT…
>TRINITY_DN18436_c0_g1_i3_1
CCTTCAAATTGCCATAAAAATACCCACCCAAAGTACTCTACCCATTTGGTGAGCAGAGTTGAGTATCGTTTTGGTAATCTACTTTGAATTTTAAGGATCTGAAAACAACTACGTGTCTCTTTTAGGTGCTTGATTAGTCTATCAGCTAGTACTAATTATTAGTAACAACTATAAACTGGTGATTCTGATTTCGCACAGACGCTAGCTAAAATGATTGCTTAATCCAAGTGTGCTGCTCAAGCATCACAGCCTAACTTTTTCTGCCGCCTTCACCAAACAACATATGCTATGTTATGTTTGCCTTGTGAAATTATTAGATGACTTCTCATCTGTAATGTAACATTTCAGGAAGATAAAATAGGACTCTTGACTTGGGTGTCATTTATTTTAGGAAGATTC…
>TRINITY_DN18458_c0_g1_i2_1
AATGAAAGTGGCAAACATGGAGATGGGTTTCTGTAAACTGTTCAATTTGCTGGTTATAATTGCAGCATGTACTGCATCTGGATCTTTTGGCTTCCGCTCTCTCAAAGCAGACACAGACCAAGATCCACAACAGGTGCATATTTCTCTAGTAGGAAGTGATCATATGAGAGTTTCATGGATTACAGAGGATTTTGATGTACCCTCGCTGGTGGAGTATGGAACATCCCCTGGAAAATACACTTCCTCTGCAACAGGAAACAATACTTCATATTCCTTTGTAACCTACGAATCCGGTAGCATCCACAATGTGCTGATTGGACCACTCGCTGCAAATACTGTTTATTATTACCGCTGTGGGGGATTCGGGGCTGAATATAATCTCAAAACTCCACCCTCACA…
>TRINITY_DN18412_c0_g2_i1_1
AGCAGCCTCAAGCCGAGGCTTGCCTTTTTACTAGTAAACAAAACAGTCTACATGTCTCTGATATTCTGTTAATTGACCGAAGGAAAGAAAACAATGGTAGGATCCGTTGGTGATCGCCTCCTTAGTTCCGTCAAGGCGGAGGCATTGACGGTACAGGAGGCCCGGTCAAGTGACCTGAATATTGAGGATAACGGTAATGCAGAGTGGCTTTCGCAGAGATCGAACTTGGGACACCCCGGTGTAAAAAACTTGGATATAGACAAGGATTTTTTTTGCCCTATTTGTATGCAGATGATAAAGGATGCCTTTCTGACAGCGTGCGGACATAGTTTTTGCTATACATGCATTATGACGCATCTGAATGATAAGAAAAATTGCCCCTGCTGTGGACAGTATTTG…
>TRINITY_DN18446_c0_g1_i1_1
GCTCTAATAATTGAGGGCACAAGTAGCAACAGCAGTTTTATATAAAGTCTTCCCTCCCCAGCAAACTAAAGCACCAGTCTCCCTTTCTGGGTTTCCTTAATCATGGATCTCAATATGAGTGTTTCTGCAATAGGACTCGCAATCTTTTTGTTTACTGTGTTGCTCTCCTTTCTATTGGGATGGGCGAGAAAAAACAACGGGAGATTGAGTTTGCCAGGACCATTAGCGCTGCCCATCATTGGAAACCTCCATCAGTTGGGAGCTCTTCCTCACCGCAGTCTGCAACGGCTGGCTGAGAAACATGGGCCAATCATGTTGGTGAAGATGGGTTTTGTTCCCGTAGTGGTTGCGTCTTCTTCTGAGACGGCGAAGCACTTCCTGAAAACCCACGATTTGAAT…
>TRINITY_DN18410_c0_g1_i3_1
ATTATTTTTCGTCCTAAAAGTTATGCCTGTTTTTTTCCTGTCCTGTCATAATAACAAACTGTTGGGCAGAGTACCGATGCATTCTTTAATGATACTCAGAGGATTCGAACCGACGACCTGTAGCGTCAAATTTGCTCTTATTTTTTCTGCGAGAGCTCGTTTTTTCCTTTGAAAGCTGAAAAGGAGCTGCTTTTAGACTCCTTTCGGTCGGTTCAGCAACTTTTCAAGCTTGCAGCGCGACAATTGTTTAGAAAGTCGTTATTTTTCTGATCTCAAAACGTCTCTTTGTGGCGATTTTTAGCGGTGCTCAGGGTTCCTTTCGGCTCAAGGCTGTCAAAGTTTCTGTAAAGGTGAAGCTGCATTGATTGTGTTGCTTGTGGAGATCGATTGGTAGAAATA…
>TRINITY_DN18411_c0_g1_i2_1
TATCATCGTCCAGATCAGGAACAAACTTCTCAATTTAGACAACAAAGTCAACAACCGGGATGGAGTGGGGAGAGATGGCAAACTCCAGAAATAATATTAATAGAAAGCAAGAGCCAGTCCATCCCAGAGAATTAGAAAGGAGGGTAAAAGCCAGAGAATTGCAGAGTGGGGTAATGGCGATGGAGATTTTTCCAGGTCTTCCAGATGACATTGGCAGAAGGTGTTTGCTGAGAGTGCCACGCACTTCACACTACACGTTGGCTCTTGTTTGTAAAACTTGGAAAAACATTGTATGCAGCCCGCTTTTCTATCAAGACAGAAAGAGGATTGGTCTGTCTCAGGAGTTAATCATACTAGGTTGGAGGAACAGCCAAACAGATCATAACATTTGCAGAATAA…
>TRINITY_DN18470_c0_g1_i1_1
TAACATGATCCTATAGTGTTAAAACAACGTTCCTTGGCTGAAAACCATTCGGTCGAGCTGGCTGTCTAGTTGGCATGAATGGATAACGTTCAATTTCATTATACACAATCTACTCCGACTGCTATCACAGGGTGGAATGATGGCACTGGCAATGGGAGCTCCCCTTTCTCTGCAAATGCAGCCCTCACCGCTCTCCTCCAAAGTCTTTATTTCAACACCGAATTACTCCCCACTAAGGTTTAATGCCATTACCAATCAATATCAGGATCAAGCTTGTCGCCAAAATGTCAAGGTGTCATTCTCAGAACAAGCAGATTACAGTCGAAGGGACATTGTGTTGGGATCTGGTACTGCAGTAGGATCAGCTTTGATATGGAGCCTTTCACCAGCTCTTGAAAG…
>TRINITY_DN18484_c0_g1_i1_1
AATCACCCTTTTGATGCTCCCTCTTGGAAGCTAGTGCGACGAGGAGAGCCACATCCATATTGTGTGGACAAAATATTTCTCCTCATTTCCCATCCATACAGCAACCTAACCTACTTGCTATTTAGATTTAGAGCCCCGATAGATATTTTTTAATCGTCTTTTATCACTCCTACGAGCCAGGAAAAGGGCAAGGGTTTTGAAGGTGGAGATAGAAGAGAGAACTATCTGTATCCATGGCTTCTGCTCTCACTTTATCCTCAAGAAGCGCAACTACATTTTCCTCAATCTCCTCTTCTTCCTCTTCCAAATTAGCGCCAGCTTCTCAGCGAGGAGTGAGTGTTGTTCCCAAGGCTTTTGGGAGGGCGGAGAAAGGTTTAAGCAGCAGGTGCAGATGGGGAT…
>TRINITY_DN18423_c0_g1_i2_1
AAGCCCTAAACAGGCCTGATTAACAACTTAAATGATTGAATCTGTCCCAGTTTTGAACAGATCTGTAAAACCCTACGCAAACCCCTCCCGATGTTAATGCGTCTAAAAAAGATCAAAGCTTTTCCTCTGCTAGCAATCAGGAGAAAAAACTTGCTTAAATGGACAATGATATTATGATACTTTTGTAAATGCGAGGTGCTCACCTGGTCGAAGCACCATGTCTGCACTATCCAGAGGAGTCATTGCACGGCTTCAACTTTTTTGGACGATATCACAACCTCAATCAAATCTAAATTTTTGGCGCTCTGGACCGTTGTCGGAACCACTCATATTTAGAGCTTATTTGGGTTCTCCCTCAACATATTCAACATTAAGCACTCATGGGCAAGATGAAATGGA…
>TRINITY_DN18428_c0_g1_i1_1
GTTTTTAGAAATATGTGACAGACCGCTGAAAATTAGGTCTTTGTCCCTCTTCAGTAATTGGATGTGGAAGTACCTCCGTGCCTTAATTTGGAAATGAGGGCTTTTGCGATGGACGTATTTTTAATTCTCTGAAATCTGAGATGAAACTAGGCGGCGAGAGAGGCATCTCGGTAGAGCTTTGCTTTGCTGACAACATTGTTACGACTTGAGACATCGTCGGTCTGATTTTGGGTGTAGCTTGAGTGCACAAAAGAGCGACTTTGATGAACATCACTACTTCTTCCTCCAAGGAGGACATTTGAGAGTTGTCATGTACCCGAGCGGCATATAAGAGATTGTAGATATCTCAGTTGAAAACTGATGAACACCTTGTTCTGATTCGGCAGAAAGCTGCTTCAT…
>TRINITY_DN18407_c0_g1_i1_1
GCCCTTCCCTAATTAATATCAACAGATCCAAACATCATTCCTCATGTCTGCGAAGCATGAGAAGTATGTGGCGGATTCTAGCTGTGTTGAAGGGCTGCCCTAGCAGACAAAGTAGTAGGCATTGAAATATTTGTGTCATATGGAACCCCCCAAAGCTTGTTAAACCCAATTCTGTACTGTATATTTTTAGCCTCCTCCAAAAACTTACAATGTCTCACACCTTTTCCTCTCCAAAAGAGAAAGTGTGCATTCACCCAACTAATGCTACCAGACCATTCAGTGTCACAAATGTTGCACTACCACTTCTTTGTTCCCCCACTTGAATGTGATGTGCCTTGTATTGATATACTTGAAGCAAATTGTTTGTGAGGAGACTTAGGATCAAAAGGACCCTAAGCA…
>TRINITY_DN18407_c0_g3_i5_1
TTGGCACTTTACAAAATTCCGCCGCACAGTGCACTTGCTCTCTTTCGAGGATCAATGAAATAAAATAATTTTCTAAGGCATAACACAAAATGCTCCCCGAAAGCGACGCACTCAACATATTCTCTCTCCAAACACTAGGATGCATACATAGCCCGTCTTACCCTCCTCCTCGACTGCATTGCATTGGTTGTGTCCCGACTTCCATCAGTTTTGCCCTACATCAGTGGCATGCCCTTGAGCAATTAGGAAGATCCAAGAGCTTGCGTGAAGTGAATGAGGAGTGAGGATTGAGTAGTGAGTATGGGCACAAGGGGCAAAGCAGATCAGCAGTTTCCGGCAGGTATGCGAGTGCTGGTAGTGGACGATGACCCTACGTGCCTCAAGATTCTTGATAAAATG…
>TRINITY_DN18490_c0_g1_i1_1
ATTAGGAGGACAGGAGGAGTACCCAAATAAGGAATTGAAAAGAGATTGTAAGGGCTTATTAGGGTTTAAGGGGGTAGGCTTCGCGGCGGCAGACGAAGGAAAGAGCCAGTGTAGTCGAATCCATGGATGATGAGAATGGAAAGACACGAAAGAGGAAGGGGCCATGTCATGCCACAGAAAGCAGTGGCTTCGATCTGGAGGAGCCAATGGGATTTGCCTTGAAGAAAATTGGTGCTGGCTTGGCCAACCTTGGCAATACATGTTTTCTGAATTCGGTTCTACAATGCCTTACTTACACAGAACCCCTCGCCGCTTACTTGCAAAGCGGCAGGCACAAGATTGCTTGCTGCGCCTCTGGATTCTGCGCTATGTGTGCAATACAAAACCATGTAATGAATG…
>TRINITY_DN18403_c0_g1_i1_1
TGCAACATTAGCTTTAATTCTACTCTGCCAAATTCAATGGGTTTTTGACTGCCGTGCCAAATTGGGAATCCCGGATTGGTTTTAGAGTATAACGGCAGGGAAAAAGACGTGAGAAATAGTTCCCAGCGTTCACACACAAATGCCTCAACAACCACTGTGTAGCCTATAAGATATGCCTCTTCTTATTGCACCCTATGATATCTCTCTTTCATCTCCCATGGCAGAATTTAAATGGGCTTCTTTACTTGTCCTCACATGTTTAGTGCTAGGGTTTACTGCGTACGCTGACGCACAGACACTTTCTGAAGCCGAGGTCGTTCCTCTCAGTATTGTGTTGTTTCAGGGCTTCAATTGGGAATCATGGAAGAGCGAATCGTGGTACACGGTGCTCAAATCTAT…
>TRINITY_DN18414_c0_g1_i9_1
GTTGTCTACTTGTTACCAAAAACAAAAAATCTGGACTAGTTTGCTGAAAACCTAAGTCAAATTACGATGACCCCATTTAGTTGCATCAGTCCTGCTCTATGATTTTTCTGAAAATTCCTCCGAGACCCCTAGATTTGGGATTATCCCTCTGAATTTTAATTAGACGCGCAGAAAAAGGGAAACAAATACATTAAACTGGAGGAATTGCAATGATATTTACGAGTTAGAATTGAAATATACCTCAAATCAAAACAGATAACATTGTCAAATGGCAAGAGATGATGGCCGAAACAGAGCACGCAGGGAGGAAGACGATACTAATGGCAGAAATGAGTCATTGTATGAGAATGATAGAGGTAGAGAACGGATGAGAGAAGATGTTGGAAGATACAGAGATAG…
>TRINITY_DN18481_c1_g1_i3_1
GGTCGATCCTGGCTTCATCCCTGGATTTATTGGCTACGCCATTCAATTGGCTGGAGATGAGATAATTCATCACATCAACGTTGCCGTCCGATGCAAGAAAGAGTTGGATGCCCTCAAAGATCTGCTTCCACGAATAACAGAAATGAATATGGAATTGCAGGAGTATCAAAAGGCTCTGAACTCTGGCAAAGTGAGTACATCCTCTCATCGTTTGCCCTCCATGGTCAACAGCTGGTTGAACAAATTGAGTGATCTTCTGGAGGAAGCATCTGATTTGGCACAGCGCTGCACTGTACCCTCATACTTTCATCCCATTTCTCGCTACACAATGAGCAGAAAGATCACGCAACTCACTGCAAATGTGCAAAAGCATGTAGAAAAGGATGTAGCCACTGTTGC…
>TRINITY_DN18444_c0_g1_i1_1
GTTCATTAATCTCACACGTGAACAGCTTAAGAGCAACAGTAATAATATACATCCAGAGATCTACAGCATTTGAAAACACTTTCCAAAATACTATTAAAAAAGAAAAAGCATGGGCGTTGTCTTTTTGTCTGTGCCGTTGTTTGTTCGCCTTGGTGTTTGTTTTTCCGACTTTTGATTGAGTGTTGGCGTTGTTGGACTGAGATTGGTGTATTGAGTAGAAGGGAATGAATAAAATTGATGGCCAGCATTAGAGAAAAGATTTCATAGCTCAAAGAATCTAGTCCAGAGAAAAGATTTCATAGCTCAAAGAATCTAGTCAAATCACTTGTAAAAGGAATTAGGAAGTGTGTGAAATGGGAAAGAAGGTTCCGTGTCAGTCTGGTAAGTAATGTGTGCTGT…
>TRINITY_DN18401_c0_g1_i1_1
GCTCGGGCAACGGAGTAAACAATTGAAGGGTAGGACAGTCATCTCTCTTGCAATAATTTAGAACCCTAAGAAGGGTTTAGGGTTTACCTAGTGACTTGCAGATTTTTAATGCTTTCTGAGTTTTTTCCGATTGCCGAAGAAATTCAAAGGTCCAAAGTGGTTTGATCTTTTCTTTTGGGTTCCTGTTCGTGTTTTTGCTCATCTTTTGCAATGGAGAACACAAAAAATGACAAAAAGCCCAAAGCTCCACCTCCTGTGAAACAAGAAAGAATCGAAAAAGCCGTAGACGCTCTGCTGAAATGGGTAAAGTCTCAGCCCAAATATCAGAAACCCCAGCTTCTAGAACACGACGAGTTTTTGTACATGATCGTGACTTTGAAAAAAATTCCAGCCAAAGAA…
>TRINITY_DN18445_c0_g1_i6_1
TGTCTGCCCCAGGAAATGCCTACTTTGGACAGGGCCAAGGGCCCATTGTCCTGGATGACGTGGCCTGTGGAGGCTATGAGAACTATCTGTGGAGCTGCTCTCACCAAGGCTGGCTCTCTCATAACTGTGGACACCAGGAAGATGCTGGAGTCATCTGTTCAGATTCTCAAACAAGCAGTCCCACACCTGGCTGGTGGAATCCAGGAGGGACAAATAACGATGTGTTCTATCCAACTGAACAAACCACAGCAGAGCAGACAACCATTCCTGATTATACACCAATAGGAACAGATTCTGGTTTGGCCGTGAGGCTGGTGAACGGAGGAGACAGGTGTCAGGGTCGAGTGGAGATCCTTTACCAGGGTTCCTGGGGCACTGTGTGTGACGACAGCTGGGACC…
>TRINITY_DN18416_c0_g2_i2_1
TATACCCAAATATCGTCCCCGTCATAGTCACAGATATTAATCCATATCGATTCACTGTTCGTTCTCTTTATATTTTCAGTATCATTTCTCTGAAGATGACAAGAACAAGATGGTGAAAACAATCCGCGGAGTCCAATTACAAAGTCCAAAATATTTTATACCCCATCAAACAAATTTAATAAGATTTTTCATTTCAAGGAGACACAGATCGCTTATTGAAGTAAATTCCACAGATGATCTCTGTCCCGCTCACCATTGTTGTACAGCAAATTAAGGATTCTGGAAGGTTCCGAGTGCATTATAAATTTGTGCAAGAGCTCTTGTTTTTGAAGCCCTTGTTATGCGAGGGCTATGTCTGGTTTATCGTAGCAAAAATTTGATCTAAAACTGGCAAGTTTG…
>TRINITY_DN18455_c0_g2_i2_1
GCTCAGTTTTTCTTGCGTGTCAAGAGACGTCAAATTTTCAGAGTTCATAGTAGTCTTTGAGAGTGCTTCAAGTTTTATCTGTGTAGTCCATAGTAGTATTGAGAGTGCTTCAGTTTGTCAGTTGTTATTTAAGAAATCAATTATGGCATCTGCTTTGGTTGATGTTGTTGTGGAAAAGCTTGTTGGGAAGTTGTTAGAGGAGATAAACAAGGAGGTTTCACTTGTCTGTAACTTCAGAAATGACTTTAAATGGCTGAGCAAGAAGCTCACAAATGTAAGAGGCTACCTCAGAGATGCAGATGTCCAGAGTGCAAAAAATGCGTCCGTGAAAAGCTGGCTGCTGGATGTTGCAGATATTGCTTGGGATGCAGAGGACATACTCGAAGAATGCGCTGTTCA…
>TRINITY_DN18455_c0_g3_i2_1
TCTGTGTAGAATATTTGAGAGTGCTTCAGTTTTTCAGATTTTTAAAAAGATCAGATATGGCATCTGCTGTGGTTGATGTTGTTGTTGAAAAATTTGGGGGGATGATTATAGAGCAGATAAACAAGGAGGTTTCACTTGTCCTTAACTTCAAAAAGGACTTTGAATGGCTGAACAAGAAGCTCACAAATGTAAGAGGCTACCTCACAGATGCAGATGCACAGAGTGCAAACAATGAGTCAGTGAAGAGGTGGCTGCTGGATATTGCAGATATTGCTTGGGATGCAGAGGACATACTGGACGAATGTGCTGTTCAATCTAAAGGTGCTAATAATGAAATCCCCCAATCCTCTTGTGTCTGTGCTTTCAGTTATTCTCAATTAGCATTTCGCTATAAAATGG…
>TRINITY_DN18475_c0_g1_i1_1
ATTTACCAGTACTCATGCCCCACTGAAAATCGCCTAATACCCTTTGTAAGCTCGACCACTAAGTTGCAAACTCTTTTCGCCGCTGATTCCAACTGGGTTTGTGAAGCTCTTGCGTGGACGATACGTACATCAGCTGTTTCAGCTGAATTCAAAGTCGGTTGAGCGGTACGGATAGCCTCTACTTTGTTGGTTTCGTTTAAAATCATCACTCTATGCTTAAGCTTGATTGCCGCCTCATGAAAGGAGGTACACCGAACATCGACATCAAGCACTGAAAATGGCCAGAGAACTACCTGGGTTCTATTTTGACCCTGAGAAGAACAGGTATTTCCCCATCCAGCATCGAGCAGCTGGAGCCAGTCAGATATGTAAAACTAAAGCAGCTTCATCGTCTGTACA…
>TRINITY_DN18406_c0_g1_i1_1
ATAAATGACACTTGTTTACTTGCATTGCTCGGAGTTGTATGGGGGGGTGACCAACCATCAAGGCATAGCTTTGAATACTCCAACGGATTTACGCTAGACGGCTTTAAATCTTCAACCTCTAAGAAATTAACAAGCCAGTAGTAGCAGGCTGACAATGAATAAACAAGCTCGTGGTAGCAGGCTTGTATGAGCAAACATTTAATTGTGATCATTCACTCTTCACCAGCAACATTTTGTTGTGGCGTGCGCTATTAATTATTACCCATTCATCAAAACCCCAAGCTGCAGGGGTTGTTTTATACTGTCAACGATAACATTTGAGTCACAGTGGGCTTCAGCTTATCATCTTCTGCAATCTTTGCTTCCCTTCAAGTTACGGACTTAGTTTGATGTGAAAAT…
>TRINITY_DN18421_c0_g1_i4_1
AGAATGAAATTAATTTTTAATATTACGCTGAACGAAATAAGGTGAACACTGGCGATTAAAAGCTCAAACCGTGATTTACTCTGCAGTTTTACGAAATAAGGTGAACACTGACGATTAAAAGCTCAAACCGTGATTTACTCTGCAGTTTTTATTTATACGGATGTCGTCAACGGGTGGCTGCGATTGTAGACGCCTCTCAGCGTAATTGTTGTAGAACAGTGACGAAAACAAGACGAAATCCAGACAAGGAAAAAAAAAACACGATATCAGTCTCTTCCAGTCAGGGACAGATCGCCTCAGAAAACAACAAAATCACGAGATCCCTCTACACAGATGGATTTGAATAAGAAATTAGACCAGTTCAAGAAGCAGCAGGCTAATTGTCAATCAACATTGGCA…
>TRINITY_DN18488_c0_g1_i7_1
CTATTCTTCTTTATACATCTCGAATAGTCGAAGGAACGATTTAGATAAAATCACCCTCTCTTCGTAGCATAAACAATCCTTAATTCTTCGCCACAATTCTGATGTTTTTCCATCAACCCAAATAAAATATCATTGATACACAGAGAAATTTTATAGAATTTGTGAAAGATTCATATAATTGAAAGTAGAATAAAGAAAAATGGGGGAGGAAACAGCAGTACGTCTTCTTAGCTTTCTTCGTTGCAGGACGTTTGCTGAATAGTAAATTTTACAAGTCTTTACAGTAACAGTAAGCAGAAAAACCCCAAAAACAGAGACATGGAATTGCTAACCTCTGTTCATCATAAAACATCATTTATACCCAACTGTTGCAGGGCAAATAGATGTATAGTTCAGAGT…
>TRINITY_DN18488_c0_g2_i1_1
ATATTGGTACACGTCCTCATCACCCATACTGGTATCTGTCACCTAGTAACTATGTTTGGCACCTAAGAAATCGTTGTTCCCTAAGATCTTGGGTCCATAATTTTATATTTTATTGATAAGAAATAAAGGACTTATGATTAATGCTGTCACAAAAATATTAGTTGCATGGAAGTATAAGGGTTTGATCTAATGAAGCAAGCTCTACAACCTCTATTTACAGTTTGATAAGCCACTACCAAAAAATAGCTTTGCAGCTCTTGATAAATGATCATGTCTGCTCTTGCTGATCTTTGGCTATGATTCATTGTCCATTTTTTCTAACTATTTTTCTTTTGTATCACATACTTCTCTACTGAAAGAGCCTCGTGTGACAAGCTCTTCCGTGTTAAACAGGTAATC…
>TRINITY_DN18431_c0_g1_i2_1
AAGTTCTGAAAAGAATTTCCATGATTGTTGCTGGGATACCATAATGTGATTTATCTTTGTGATGACAGATAGCCAGTCTTCGGTAGTAAGGAATTCGACTCATCATGACGTATTTGAGAATTTGAAGTACTGATACAGAAAGCTTGAAGTTCTTCTAATGTTAGATATGGGATTTATATGTTTTGGAGCCCAGAAATGATATCTGATATTGTAGAAAGATTTCTTATAAAATGGCAAGCACACCCAATGTTTTTGCTTTGAATGGGAGTCTAGTATAGTTACTTTTATTTGACCGAGAGAGTTAAGAGTGTATATATAACTTGTATCCTACATTAGAATAAGGATAGAAAAATTGGAGATAGGCTTGGGATCCATGGGAACCTCAGTAGCTAGAAATGT…
>TRINITY_DN18420_c0_g1_i4_1
CTTATGACTGGCAGCTGAGTCTAATTGTAAGCAGAAGATAATGGAGCAGCAGATATATATGATGTATTCTGACTGGTATTTATGGGTTGCTTTGGCTCTCTCAGGGGCCATTTTACTCTTGTTAGGACGGAGGATTATATGGCCCAAATCTGATGATAGCACAACCAAACACAAACTGCCACCTGGATCGACTGGATTGCCGTTTATTGGCCAGACTATCGAGCCGCTAACTCTTCTCAGCGTCGAAAGTTCATTGATGAACATGAGCTCAGGTATGGTCCGATTTTCAGATGAAATTTGTTTGGAAGAGCGAAAACAGTTGTATCAGTGGATCCAGAGTTCAATAAATACATCATTCAAAATGAGGGAAGGTTTGTAAAAGACAAAGTGCCAGCACCC…
>TRINITY_DN18415_c0_g1_i4_1
ATTTGTTCTGTTAAGCTGTCGGCTCTGCGGCATATTTTGTTCTTAGGGTTAGGGATTGGGCTTTTTAAAAAAACTACAGAGATTTTTATTTCATTTCCAATCCCTCTATCATGTGATTCGAACATTCGATAGGCTGTCAATCAGGTCTTTTGTTCCTGCGTGCAAAAAGAGAGGGGTTTCAAGAGGTCTGGTACGAGTCGGATGCGGTACAGATGGTACTAAGTGTTGGTTTTGATGTTTTTGCTTAAAGGAAGATAATGGGCTTTCGGTGTTTTGCTGAAGGAGAATGATGGGTTGAAAATTTGGTTGAGTTGGACATAGGGGGTTGTGAGAACCCTTATTATAATGGTAATGTGATTGAGGAGAAAAGGAAGGGTTTGCTTGTGGTTGTGGGTGTGA…
>TRINITY_DN18429_c0_g1_i3_1
AGATGGGTTTATGGGATATGTTTCCAACATGGCTTCCAATCGAGGTCCTCTGCATTTTCATGGCAGCAGCTGCAATGGTGTATATTGTGTTGGGTTCAGTGATTGTTTATGGCCCATTACTACTTTCAGCTCTAAGGCTGAAACTTACAGGCAATATGCCTCCACTTCCGCCAGGCAGAATGGGACTTCCATATTGGGGAGAATCTGTGGATTATATCAAATCGTGCAGTGATCCTCACAACCCAGATATGTGGTATGACAGGAGAAAGGCTGAGCATGGGCCAATTTTCAAAACCCATATTCTGGGCAGCCCAACTGTGGTGATTTTGGGCCATCAGGCTAATAAGTTCATTCTGATCAATGAAAACAAGCTTTTCCTTAACAGCTGGCCTAAGTCTG…
>TRINITY_DN18400_c0_g1_i1_1
TCTATGAAGAGGGATCATTCAACAAAATTCGAAATCTTGCTAGGGATAAATATGTTTTCCGTGGCAAACGCGGCTAAAAACAATTGTTGGTAGGCACAGGAAAAAATACTGCTACGAACCTCATCATCGTCCGGGCTACCAGCGGGCTGTGTAGTTATGGAAGAAACGATGAAGGTGCCAATGGGTCCTCCTTCTGCCCCTGTAACGCTCGAGGATAACAATAATGAGAAAAGCAACAGTATCAGTTGTTCAGTTCAGCCTTATGCAATACCTCCCTGGAGTGAAATTCCTCCTCACCCTTACTACATCGAACTTGTCAAGGATGGAGTCATTCTCGACAACCTCAACGTTTCCCAGAAAGGAGCATATATGTTTGGACGCAGTGATCAATGTGATTTT…
>TRINITY_DN18467_c0_g2_i2_1
CATCTTACCTAATAGGAATACGAAACCATGGCCGCTGCAGTTAGTTGGTTGTCCCCTCTAAATGGGCACCGTCTTAGCGGCTTCACTTCTCTTTATTTCCCTTCCCGACCCTGCATACAGAGCGGCAACAGAGCGAGTGAGTACTTTTCCTCTCTGTTGCAGAGTAGCAATGGCAAAGGAACCTCTTTCCTGTTGCCTCTCTCTTCGTATTCAAAGGAGAAGGGGAAGAATAATAAGTTTCTACCCAAAAGGAACGCATCAATAACAGCTCAAGCACAGTTGGAGGAGGAAGAAGGAAGAAGAAATACAGGGCAGGGCCGAGGAAGAGACACAGATGATAAATCATTTTATGTGGGCAATCTTCCATATAGCGTGGACAGCGCGGAGTTGTTGAAGCTC…
>TRINITY_DN18441_c0_g3_i1_1
ATTCTTGCTGAAAGTGGATTTTATACTGTATGGAGTATGAAAATGGAAAAATGGAGAATTGCAGGGCTCTGGTGGGCAAAGCTCATAGGATTTACAAGGTTGAATCCATGGAAAGGAACTGCTTTCGTTTATATACTTTTCACCACACAACTAGCAGTTGTTTTGGTTGCTACAATTGCATTGCATGCCAGTAAAACAGATCATTTATCATTGCATGAATCGTCTTGGAGGAAGTTGCTGTCGTCACTTTTACATTTTGGTTTTCAGCTCAAGATTCTTTTTCGTTTAGCATTACCTGGTCTCCAGTTATTAGTCGGTGTAAGTCACCCATCTTGGATGTCTCTTCCTTTCTTCATGTGTAGCTGCATGAGCCTGCTTAATTGGTGTCTGAGAATCAAA…
>TRINITY_DN18408_c2_g4_i1_1
TTTTAAGGCCTTAAATCAATTTATTAAATGCCAATTTAATTTAATTTTTTCAAATATTTCGAAGTTGATGATTTTGGCATTTCATGCGATTTGGAGGATATTAACGCCCAAGCATGGTAAAAAATAACGAATGTAAATAACCTCGCTCTGGTCCCTTGGAGAGGGACAGGAGCGCTCTTGCATTTTAAGCCTTGCATTCCTTGCTTTCACGTTCAAAACCTCATCCTTGGCGTCCAAAATGGCATTTTTATTTGGAACTTTGAGTTTAATTCACTTGATCTTTAGAAGGAGCGTGCCTTAGAACATTTTTGCCCTGGTCCCTTAGTGAGGGACAGGAGCGATTTTCTACTTTTGTCCTTAATCCTTCATTTTTTAATTGCCAATTCACGTTGTGGGGCT…
>TRINITY_DN18408_c2_g5_i1_1
TCCATCACTTCAAACGTAAAATTTGTCTGGACTCTGCAAGGATGATGAGATATTTGAAATTGAGCTCCCGTCCTTCACTGAGGGACAGGAGCGATTTTGCTCCTACAGGCCAAAATAACAAGATTTTTCACATTTTAACACTTCACGAGGCGAAAACAAATCAATTCCAATGCCCAGGATCAAACTTCAAAAAAGTCAAAATTTGGTCAAAATATTCAATCAGACAAAAATTCACATTGACGGTCAACACTTAGACAAATTTAAGCTCTGCATGAACATTCCAATTGAAAATTAGACCATTTTGGCGAATTCATTGCATTCAAAATTTGCATTCTAGAAAAGAAGCTCAAAAGCTCTCAAAAATGACTGGATTTTGGCTTGAAAAGGCAAAATTTAAAA…
>TRINITY_DN18408_c2_g6_i1_1
CAAATCACTTCATCATGTAGGGTTAGGTCGTTTTTAAGTCCAGGAATCGGTTACCTTGCTTCCAAAATTTTGGTTAGAGTTTGCCCAGACAAAATGTATAATTCCATTAAAATGCTAACCCCTAGACCTAACTTGAATTTGCCCTCAAAATCTTAACTGGACCCATCTTGAGACATACTCAACTTCCTGACAGACTCAGGCTATTTCAAAATTGCAATTTCAGGGAGGATGCTTAATAATCTTACAAAATTTGACTGGACTCGGCTCGAAAACATCAAAAGGCCACTGCTAAGGCTTAACCCTAGTCCAAACGACTCACCCACTTACTCAAAATCCTAAAAGCAGAGAGAAGAACAGGCAAAAACAAAAGCAAAAAGATGGGGTCCCCATTTTAATGGG…
>TRINITY_DN18408_c2_g7_i1_1
GATCGTGACATGATAACATTTGTAAAAAGAGAATGTTTTCATTAGGCATACCCTTTCCACATTGAGGGAACATTCCTGGTTGGCATTTATGAATTAAGCTGACAACCATTTTGGGTTTTGGTTTGCAGATTTGGATGAAAAAAAAATTGGGGTTGGATTCATTTTGTGTTCATCTATACAAGAAAAAACAAAAAGCTCTTTATATATGACCTTGATTTGATCTATATTTCCATTATAATCTTGAAAAGCTATATTTCTAGACCACAAAAGGCTTTTCTTAAACAAATAAATAAATAATTTTCCTGTCAC
>TRINITY_DN18408_c2_g3_i2_1
CTTGTGAAGTGATAAAATGTGTAAAATCATGATATTTTGGCCTGTAGGAGCAAAATCGCTCCTGTCCCTCAGTGAAGGACGGGAGCTCGTTTTCAAATATTTTACTATTCCTGCAGGGTCAAGATGAATTACGAATTGGAAGTGATGGAGAAAGGCGAGATCTTTCCATTGAATATAAATTGAAGATTTTCATGAGCACAGAAATGCCTCCAGGGGAAAAATCGCTCCTGTCCCTCAGTGAAGGACCGGAGCTACAAATTCAATTTCGCCTTGTCCTTGCAAGATTTTGATGACTTAATGATTTGAGGACGTCCAAAGGAAGATGCTTTGCCAAATGAATATAATTTGAGATGCAAAAACGAAGGAGAATGACCTATATTGACCATATCGCTCTTGTCC…
>TRINITY_DN18476_c0_g1_i5_1
GTTTTTTCTTATTTTCATGCTTACAATTGCGAATTGAAACTCTCCCAATTGTATTCTGCTACTTCTTTTCGATGTTTCTGAACTTTCTCTTTTCTGTTGTTTTCGCTTGTTCTAATTCCTGTTCTATATTGAACTCATGATACCCTCTTCTCATATTCTTTTTGCACGCTTATTACCACTGGTTTCTATAATTTCTTTTAGCTTGATATCTTCCTGCTGTTATTGTCATGAAATTCTCTACGCTCACGCGCTCAGACACCGCTCTGGAAACGCCAATGGTTTAACCATTTTTATTGGGTAGCTAATATTTTTAGATTGACTGGAACCCTGCTTGCCTCCTCTGCTCTTCCTCTTCTACCTTTTTAAAACTTATTCACAAATTTGGAATCTCTGTCTTTT…
>TRINITY_DN18450_c0_g1_i3_1
TTTGTTTGGAACTTTGCAGCTTTTCACGTGTAACCCACGGAGAGCAAACATTTATTGGCAAGGGAACGCTTAAAAAGCTTTTAAGATTCTTCTGGCACGCGGGCATTCAGTGTCTCTTTTCTTGTATTTTTTTATGCTCTTTTTTAATAATTACAGAGCATAATTTGTATTTTGAGCTGCACATCGTTTTCAGTTAACTCACAGGCATCCAACATAAGAAAACCACAGTTTATAGAAAGAAGAACAGAGAACAAGACCAGAGAGATGGCTTCAGAGTTCAAGTCTCTACCTGTAATTGATGTGGGGCCCCTCTTGGAGAAGAGTGAAGATTCAGAAATGGCTAACGATCAAAGCGTGGCTGAAGTTGCAAGACAATTGGACAAAGCATGCAGAGAAACT…
>TRINITY_DN18434_c0_g1_i1_1
ACATGAACCTGATAAAACCCCGCCACAGACGTGCAATATTATATAACTAATCTCATCCTCTCATCCTGAAGGCATACTCTGCAGCACTGTATTTCACTGAATTTGGCCGAAGTCGTCAAGCACAATGGCGTCAAGATTGTTGAAGCCCCGGCTGCTGCAGCAGGTCGTCAAAACCCTCACCAAACCCTCTGCCATCTGTCAACAATCCACTGCAGCAGCGGCGGTAGTGATGCCCATCGAAGAAACAACTGTGGAAGGGGGAATTAAAATGAAAGGCGTCAACATTGCAGGGCGTCCACTGTACTTGGATATGCAGGCGACGTCACCCGTAGATCCTCGCGTTCTTGACGCCATGCTGCCGTATTACATGCATCGCTATGGAAACCCTCATTCCAGAAC…
>TRINITY_DN18452_c0_g2_i1_1
ATTGTAATTCATTACCATCAATTAATGGTGATCTTAATTGATCTTTGCTCAATGCTATTCAATTTTATACTCTATTAGTATTATATGCAAGTTTCTCGATTTGATTGTGTGCAAGATTTTTAATCATCACTCTTTCCAATCAAACAGTGTGATCCATCTCACATCTCATTGAACTCTCATAATGATGGATCACGGAGTGTGATCCGAATCATTGATGAGCATGAATTGAGTGTAGCTTGCCCCATCCTTCACCCACGGTCGGTCGTGAGAACTTAGTACGCATCTATCTTTGAAATAAGGGAATGTATACATTGAGTGGGTGGGATATAAAGAGTCTAGCATTCGAATTGATAAAAATTTTACACAATCAAATTTAGAAACTTGTGTACAATACGATGC…
>TRINITY_DN18437_c0_g1_i5_1
CCACAGGTCACGGCGGGTTAAGAGTTAGGGTTTTAAATAGCGTGGAGGTGAAAGAACTAAGGCACGCTCTCGAGACTGGCTCCTGCCGTCTCATACTTTGTTCTCTGGTTCGGATCCCCAATAGTTAATAGTTAATAGTAGTAGAATAGGTCTGTAGGATTCTCTATAGATCTTAAGTATGGCTTCTGCCGATGTTGAATTCCGTTGCTTCGTTGGTGGCCTTTCCTGGTCCACTGATGACAGGAGCTTGAAAGATGCCTTCACGGCTTTCGGCGAAGTCATGGATTCTAAGGTCATTTCGAGTTCTTTATTTGCTTGTGGATTGTCTCTTGAAGTTATGTTATAAATCTTTAGTATCTGTGATTAATGGATTGTTGTGTGTGTGAATATTGCAGGTTG…
>TRINITY_DN6054_c0_g1_i1_1
CCTGAATATTATTCAAGTCAGCAACTCACAGTAAAGAGTGACGTCTTCAGCTTTGGTGTTGTACTGTTAGAAATAATATGTGGTCGTGAGCCTCTCAATATTCACAGGCCCCGATCTGAATGGAGCCTGGTAGAATGGGCAAAACCTTTCATTCAAGATTCAAATATTGATGCAATAGTTGATCCAGTGATTAGAACGAGTTATGTGCCAGAAGCTATGTGGAGGGTTGTAGAAACTGCAATGACAAGTGTGGAGCCTTTTTCTGTTCGTCGGCCTTCTATGGAAGACATTGTACGTGAGCTTGAGGATGCCTTTATTATTGAGAATAATGCTTCTCAGTACATGAAATCGATCAGTGGCTCATTTCGCTTTTCCATGGATCCAAAATCACTGCCACCT…
>TRINITY_DN6067_c0_g1_i1_1
TATACATACATTGCTTGGGCAGGTCGAATCCACGTGGAGTCCAGCTTGTCGCCGGCGTTGGAGGATCTATTGAGAATAGACGGAGAGAGGAGGAGAAGTAGAGGAAAGGCCGATAGCAGAAGCAACATGCTCAACATAAGATGAAGACCAAGATGAAAGGAGTGACATAGAGGGCTTTTTACGCATTTGCCTTTTCTTTTTAAACCACAGATTTGGGGATTGGAAGCGGCCATTGCCATTCCCACCACCGCCCAGGTGGGGTAGAGGAAAAAAAGCCACTTTGTGGGCAGCAAACATACCGCCTTCATTTCTTTGCTATTGAGCGGAGGGAGGGCAGACTCGAGAGAGGATTTAGGGCATCTATACAAGGAGGATTTAAGGTTTTATACCCGGACTGCT…
>TRINITY_DN6009_c0_g1_i1_1
TTTAGTTTCTGATGATTTTTCGGCCATGGAAACTCTCAAATCACTATTAATGCCTTTTGTCTATTATGCCATCGAGGTTAAATTTCAAATATTTTTGGTTTGTTTATCACGGTGATGAAAATATCATGAAAATGTTGTTATTTGTTTGTGTTAAGTTTCAGGGAGATTTAAGCCGTTCTACTTGTGAAAACTCAGCCAATTAAAACTTTTTAAGGTTTTAGTTTACTAATTATTCAGAGGACAGAGGATCGGGACAACCGACTTTACATACTGCGAAATTATTTCCAAAGGTTGGAATCTTTCCAAAGTTAGAAGGCGGAACTTATTCACATTCTGCGTATCTTGCCGAC
>TRINITY_DN6057_c0_g1_i1_1
ATGATAGGATAGGATTAGATTTGTTTGCTTTGTTCGTCTGAATCAGATTGGAAAAATTGGAAAAAAGTTTAGATTCCTAGGTAGGTTGCAAGTTCAAATCCTCGGAATTGCAGGATTGATTGATTGATTCTGAATCACAGGAAAAGATTAGGTACGTTGCGCGTTCAAATCCTTGGAATTGGAGGATTGGTTGATTGATTCATTCTGAATCACAGGTAAATATTGGGTGAGGATTTCTTTCAGAATCACAGGAAAAGATTATAGGTAGGTAGGTGCCTTGCGTGATGGGAATGGAAGCTATCCGGATGAGTGCTGAGTTTGACAGCAATTTTTTGAAGAGATCTGTGTCCTTGAGGTCGGGTTACATTTGTCACGATGGGATATTCGGCGGTGCTCAAA…
>TRINITY_DN6061_c1_g1_i1_1
TTCTTTATATGTCCAAAGCACTCTGTCAATTGGAGAAGTATGATGAATCAAAGAAATGCTGTGCGCTAACTACAAATTTATTCAAAAAGCATGAGCAGAAAAATCCAGGGAAGGCGGCGGAGGCCTACACAGAGCTTGCGATGTCGTACCATACAATGAATGATTTTGAAGCATCGATTTCTCTCTATAAGAAGGCCCTTGAGATTTATGAAAATTCTTATCAGGATCCACATGCAGAAGCAAGGGTTAAGGGACGGCTCGGATATTTGCTTTTATTGACTGGCAACGTGGAAGAAGCTATTTCTAACCTAGAGAGTGCGGCATATATGTTGGAAGAAAGCTTTGGGCCTCATTATTTCGGAGTGGGATATATTTACAATGATTTGGGC
>TRINITY_DN6003_c0_g1_i1_1
AGATTTTTTCACAACTAATTGATTTTCTAATAATTGAATTTGGCTTTTTATTTCTGTTTTATTTAGACAGCGAATAACTACGATTGGCTTTTGTGTTTATTTGACAGTAATTATAAGTTGGAAATATATAATGTTCTAGACAACATTTGGGACCGAACTCTATGATCCATCATCAGAGAAGGGAATGAAAGCATGAAAGCATGAGAAAGGAGAATAGAGTTTGGTTCAAAATGTTAGACATAAAAATATCTGTAGAATCCAGTAAAATCAATAGGCGAGTAATGTTTAGTTCTGTAAACTGGGTAGAGTAATTATAAGTTCTGTTCAGTTCTGTAAGTTGGGTAATGTTAAGTTTACTGTTTTCTATTGATCACTCTTGCTTTCTCATTTAAGTTGGGT…
>TRINITY_DN6095_c0_g1_i1_1
TTCGCTTTGTATGGGACTGTAATGTATAGTATATAATCTTGTCAGAATTGGAGTCAAGAGCACAGGACAATATTTAAATTCGCTGAAGCGGGAATATGTTCAAGAGGAAATTTCATAGGGAGGATAGCGAGATGACGCGCAATAATGGACGCCAAGATGACAGTGGAGTGTTTACCAAAGCGAATATTGCTATTGGATCAAAAGTATGGGTTGAAAATAATGGAGTTGCATGGGAGGAGGCTGATGTAATTGAAATTGATAATGGACAAGCTAAAGTTCTTACAGCCAGAGGACTTGTGTTTTATACTCCCATTTTCAAAATGCATCCTAGAGATCCAGATGCAAAACATGGAGGAGTGGATGATATGACTAAATTGGCCTATTTGAATGAACCGGGTG…
>TRINITY_DN6051_c0_g1_i1_1
GTCTAGAGCGGAGCGTGCCTCAACGGTCCGATGGAGCGGAGCGTGCTCTAACGGTCTAGAGTGGAGCGTGCCATAACGGTCCAATGGAGCGGAGCGTGCCTCAACGGTACAGTGGAGCGGAGCGTGCCTGGACGGTTGAGATGAGAGCAAATCAACGGCGATCGTTAATTCTGGTATTTTGTATGTTTTGTGTGATTTTTGAATGGGGCACAGAGGAGAGGAACAGCGAGGAGAACTACAGTGGCTAATTGGAGTGGTGGCGAAGAAAAAACTGAGTAGCGGTTGGCTCGGGATGGCAATATTGTAAAGGAAAATATACTTTTGCAAGCCAATCTTGTACTCTTTAGAGACTAGAATTCAATGTCGTTTATACTGATTTTTAGATCACTATTTTTTCAA…
>TRINITY_DN6000_c0_g1_i1_1
AAATCAACCATTTCAATTCTCTGTTTCTTTTGCAGCATTGCATGCTTATTTTAATCTATACATGTCCATCTGTCTTGTTTTATGAGATATGTGAGAAATAGGCATAGGGCTGCTCCTTGTAAAAGAAGCATCTCATCTCAAAGAAAACATGTTCATTTCAGCTAGCATTATGGAAATGTTCCGTCCTTTACATCCTATATTTATGACAAGCTTTTGAACAATTTCAACTTAATATTAAGATTTCTTTGAAAGACTTAGTTCCACACAGGGCAGCCAAATATTATGACTAACTCATATGATTTAGTCACCATCTTTTCTTTCTGCATCCAGTAACCCACTTTTCAATGGGTGAATTTTAGTTATAACTACTCTGATACAGAGTTTGGCCTGGGTGTACCC…
>TRINITY_DN6024_c0_g1_i1_1
GTTACTGTTTACAACAAGCAATTGCAGATAACAGTGGAATCTGTACTGGTTGAGAGAGATCCCAATGCTGAGATTCATCACTGGATGGATTGCATTCGTCTTGCAGTGCGGTGTTACAACTTACCTGCTTCTTTTCCTCCTAAGAACAATGCTTTATGACCCAAATGGAATGAAGTCAATGAGCGGGTGGTCCTGTGCCTTTGATTGACTGGTGCCTTTGCAAAATTGCTGCTATATGTTTATACAGGGGAAGAAGCATGACTCCCATTCTTGAATAGTTTTCTCGCTGGAATGAATATACGGATATTTTCAAGTTGAAATTAATATTGTGAAGGTTCTTGAAAATATGGAGATTTTTCTTTGGAGTCAGCCTCCTTACTGTGCAATTATTGTTAGAAC…
>TRINITY_DN6093_c0_g1_i1_1
AATTAGCTTTCGAGGGACATGCTTTTGCCTCTACCATGGTCTTCAGGTTGCACCTAACATCCAAGTTCGTTGCGTAAAATCAACAATAATAATATAAAGGAAACCAGCGGAGGAGAACAAGGATGATCTAATTTAATAAGGCCAAATCGATCTCATAAATCCTTAGTTTAACAGTGGCGTAGATTGTTGGGGAGAGAAAGGGGGCGATCGGATAAGTTTGGTGGACTGAGCTGAAGAAGATTTAGACTCATTTGGGGTTTTCGAAAGAACGTGAAATGTGAAGCAGAAATCGAAGATGGCAACCAGTATAGAGTCTCGTTTCCATTCCTTGGAGCTGATTGGCAAAGGTTCTTTCGGGGATGTCTTCAAAGGGTTTGATATGGAATTAAACAAAGATGT…
>TRINITY_DN6065_c0_g1_i1_1
GTCGGGGAGATAAGGATGCTTCGAAATGAGCTGGGTCAGAAGTATCAAGATTTGACTTTGGAAGCCCTAATTGAAGCTTTGCATCGAATGCCTAAATCGTTACCTCTCTCACAGGGCCAGAAGAATCCTGATGCAGTGGGCATCGATGAGTCAGTCAAGGACGTAACAAAGCTGTTGGGCATGGACGATGAGAAAGATGCATCAATCAGAGCTGTTGTGGTTTATGGGGTTGGGGGTATGGGTAAAACGACTTTGGCGAATGCTGTTTTCAGCTCTCTTGATCTCAAAGCCTACAAATACTGCCATCTCATCATCAAACAGGACTGTTCTGAAGATGATCTTAAGAAGCTTCAAGAGCAGATTTTGAAAGACTTGTTCAGCCAAAATTTGGAGTTGAGG…
>TRINITY_DN6069_c0_g2_i1_1
TGCAGAAGCGGGTACATTTCTACCAAGAAGTCCAGCTTCTCTCACGCCTCCGACACCCCAATCTGACGGCACTTCTGGGCTACTGCCAGCACAAAAATGACCACATTCTGGTCTACGAATTCATGGGGGGCGGCGACCTAAGCGACCTGCTCTACCATCCTTCCGACGGTCATGTGCTGCCATGGGACCACCGCTTAAGAATCGCAGTGGACTGTGCAGAGGGGCTAGCTTATCTCCACCTCTTTCCCGAGGGCGCCATTGTTCACCGTGATGTGAAACCCAGGAATATTCTGTTAAATTCAGCTGGGCAAGCTAAACTCGCAGATTTCGGCATTTCCAAGCTAATTGCTGCAGATTTTACACATGTTACCACAGAAGTTAAGGGCACTACTGGATATT…
>TRINITY_DN6048_c0_g1_i1_1
ATTTTTTTGAGTGCATTTTTCGCCAAGCTGACAGTCAAATTGTACTCGCATATTCATTCATCATGTGTTCAGCTTATATTCTGCCTAGGATTCTATTACTCTTACATTCTGCTAAGTTCCAGTGAAATTTAGGTCTTACCATAAAAGGGCGTTGGAGGAGCTTCTATCAACATGCTCTGGGCAACTCATTATTTATATTCATTATAAAGCAGTTATGCTCTCAGTTGCACTGTGTATACTGAATTGTGTTATGGTACTAGAGAGTCAGAGGCCATTAAAGCTCCAGAATTTGCCACAAACAGTCCATGGATCGCTAGCTTTTCAGTGCTATTCTGGCAACTTTACATGAGGTACAACTGTGGGAGGAAAGGCAAATACATTGCAAGGGAATGCAAGAAC…
>TRINITY_DN6022_c0_g1_i1_1
CGTGTGGTGGAGCAGATGTCTAAGATTGAGACTGCTGCTCCTTTAGCTTTGGAAATTTTCTGGGAAATTTGCCATCTTGTGAGGAAAGAAGGTGCATTGGTTGATCAGATGAAACCTGATACAGCTGCCTTTAATGCTGCTCTCAATGCTTGCTTGACATTTGGTTCAGTAGTGAAGGCAGAGGGGCTGCTGAAAACGATGCCTGTGTTGGGCTTGACAGGAGATGGAAGGAGTTTTGGCATCATTGCTCAGCTTTATGCCAAAAAAGGTTTAAAAGAAAAGATTGAGAGATTGGATAAGGTGATGAATCAGTACAAGGTTAGTCCTGATCAACAGTTCTACAGCAGTTTAGTTAGCGCATACTTAGGTTTAGGTGATTTGGAGTCTGCTTCAGAAAAT…
>TRINITY_DN6047_c0_g1_i1_1
TTTGAAAAGATAAAACTAAAATAGTGTGAGCAAGATGGTATGGTTTTTGTATTTTTTATGTTTTATGAACAACATGAATAAGGAAAATATGTTTTTGATAACAAGCAAAAGGAAAACATAGCAATGTAAAAAGAAACAAGATATAGTGAGAAGCAAACAATCAAGTTGCAAGAAAAATGCCAAAAGTATAAACCAATCGATGGAATCTATGTTTTTGTGTCAACATGATGAGGGTAGATTTGAATCACTTAGATACTTTGCATTGCCCCCAAAATTATATTTGCACAAATACACGTATGAAGAAAGATGAGGACCACACAATAAGGGAACCATGTTTTTGGGTGAACATTATGGAAGTGGTTGTGAATCCCTCATACTTTGAGTCATCCCCACATTCAT…
>TRINITY_DN6062_c0_g1_i1_1
GATCTGATTCCATCTTTTGTTTTGAATTTATTTTCATCTGTGCTCAAAGGAAGACGCCATGGACGGACCTTCTTCTTTACCTGCCCTAAAATCTGAAAGCGATATTGAGAGTGTCCTGCAACAGCAACAACTGGAGGTGCAGATACATCAGATTATGTATGAGAAATGGGGTTACATTTCTTGCGCGTTAACCGTCTGGGAAATCCTTCTCACATTTTGTCGCGCTCCATTTCGATCCTCATTACTCGTGGAGATTCCCTTGTTGATTATTTGGACAATCTTGAGAGTGCTCTTCTGCATTGCTTATATCAAAATGGTGGACGAAGATCCACTGAAAATGGTGGAAAAAGATCGACAGAAATCCAAGGGTTTCCTGATTTCATCTCAATCATGCATTTT…
>TRINITY_DN6018_c0_g1_i1_1
CAACGAAGCCGTTGACTCTTTCGGCTTTGCGACCATTTCCTACGACCGCCCTGGTATCGGCCAGTCGACGCACGGCGAGCCTGTCAACGAGATCCAGGCCTACCTCGAGGTGTCCGCGCTCACCGCCCTGACCACCGAGATCCGCGCCGGCAAGGTGCAGGGTGTGCCACAGTTCGGCAAGGTCGTGCACGTCGGTCACTCGTTCGGCTCGGAGCACACCTACCTGCTGACCGCCATGAACCCCAAGATCTCCGACGGCATCGCGCTGACGGGCTTCTCCACCAACGGCTCCTTCGTGCCCTACTTCGCCCTCGGCGGCAACTTTGTCGACGTCGAGACCAACGCCGCGCTGGCGCCCAACTACCGGCACGGCTACCTCGCGGCCGGCGACGCCTCCGC…
>TRINITY_DN6075_c0_g1_i1_1
GAAGTCTGGTATATTGCAGAAGAAAGGTAAGTGGAAATCTGTTTCCAGAGTCATGATGGACAAGGGTGTCTTTGTTTCTCCTCAACAATGTGAAGACAAGTTCAATGATCTCAATAAGAGGTACAAGAGGCTAAATGATATACTTGGAAAGGGCATCACTTGCAAAGTTGTGGAAAATCCGTCTCTCTTAGACATCATGCCTCAACTTTCAGCAAAGATAAAGGATGATGTGAGGAAACTTCTAAGTTCAAAGCAGCTACTTTACAGGGAGATGTGTGCTTACCACAATGGTGGCAGAATGCTTACCTCACTTGAACTTGATTCACAGGTGTGCATGCAGTCATCAATTACAGTAAAAAGTAGAGAAAGCCATGAGTCATGTGGATTAATGCCAGAAGG…
>TRINITY_DN6081_c0_g1_i1_1
CGGTCTCACAGTTGTGCTCTGTTTCCTCGTTATTTCAGTCGTGGATGAGGATGAAACGTTTAATGCGTGCGGCCAAAGTCACAGTAGAATTCCAGCTTCTAGATGGTATCAATCAAATGGTTATAGGATTCCAAAATTCTATATAAATACGGAGAATTCCGAGCATTTTGTGTTTCGACATTGATTCAGAAAAAAGAGGAGAAAATGAGTGTGGTCGGAATTGAATTGCCTATGAGCAAAGGCTATAATAACAGTCCCTGTAACATAGCCTCCATGAGTGCCCCTTCAAGCCCAGGGCGTTTTCACAGTGGGTTCTTCTTCAGTGCCCCACCCAGCCGCCATGGCTCACCTTCTCGCCAATTGGGTCACCCCCAAGAGGGTCAAATCTCAACAGATTTC…
>TRINITY_DN6089_c0_g1_i1_1
AGCTGGGTGAATTTGTCCTGGAACTTTTACATGATGATTGAGTATGGATTTGTCTCTACCAATAATTGTTGTGCATAGTTTTTGGTTTTAACCATGTAAGATTTTTATGTCAACATTTCGGATCAAACTACTTGATCCATTATCACGAAGAGAGCAAGACAAGAGAAGATAAATGATCCAGCATCTACCAATTATTGTGTAACAAACACAATGCCTGCAAAAGTTTGTAGATCTTTTCTGGACCCACAAGATAATGGGGATGCTTGAATAGGTGAATTTATGGATAGGGATGTTACTAAGCAGCCATAAACAACAATCCGTGCTTTATATGCTTCACTTTGCATTGAGGTTGTTTCCAGAAACTATTACACAAAATTTGAAAGAAACATATAAATTTCT…
>TRINITY_DN6098_c0_g1_i1_1
AATTTTTTTTCCTGAACCTCAAACCAACATAAATTGCAACCCTTAAAACTACATCTCTGATCTTAAGTGTCCTGCGCGGATTCTCCGTCAAGAAAATTCCATTGGAATGTGATGTATTTTTGGATTTTGTTTTATCCCTGAATCTTTCAAAACTTGGAATTTTTTTTTGTACAAAGATTCATTTTGAATTTTTGACAGAGACCTTCGCGCACTTTGCATTAAGGAAGGGATGGCAATCACAGTTACATCTTCAGCACAGTCTTCACTGGTGCCTGTCAATGCCAACAAAAGAGATGGTGGACATGGAGGGTTTTATCACAGATTCAAATGGGGCTCTTCTTCTTCTTGTTCAGTGTTGTTGGGGAGGAAGGCCTGTTTTTCGCTGAGCAAGGCACGGAT…
>TRINITY_DN6070_c0_g1_i1_1
GGGCAGCTCCCCAAGTTCCAGGACGGAGACCTCACCCTGTACCAGTCCAATGCCATCCTGCGCCACCTGGGCCGCTCCTTTGGACTGTATGGAAAGGACCAGAAGGAGGCGGCCCTGGTGGACATGGTGAATGACGGCGTGGAGGACCTCCGCTGCAAATATGCCACCCTCATCTACACCAACTACGAGGCAGGGAAGGAGAAGTACGTGAAGGAGCTGCCCGAGCACCTGAAGCCCTTTGAGACCCTGCTGTCCCAGAACCAGGGGGGCCAGGCCTTCGTCGTGGGCAGCCAGATCTCCTTTGCCGACTACAACCTGCTGGACCTGCTTCGGATTCACCAGGTCCTGAACCCCAGCTGCCTGGATGCCTTCCCTCTGCTCTCGGCCTACGTGGCCCGC…
>TRINITY_DN6021_c0_g1_i2_1
CATTGAATGATGTTTTATATTCTGGATTACTTTGTTGAAAAACCGTACTGAGTTTTTAACCCAAAAAGGGGTGTATCATTGGATAGTGTGTGTAAAGTCGAGTTGAAGTGAGGTGTATATTGTTGTATGGTGTGTTGAGTTGAGTGGAGGTGTATAATATTGGATACAGAATTGTGTTAAATTGTATATGTGTTAATGTATTTTTAATATTGTTTATGATATCCTTTTCCAGTAAATGTGATATATAGAGTTTAGCGAATAATTGGGTAAATTGTTGGGGGATGGTTTATGATAAAATAGTGTGGGCATTCTGATATTCAATATTCTCTCATTAATTTCTTTTTGCTTTCAATGATTGGCCTTGCCTGATTTGAGTTATATTTGCCTTTGTCTTACTCA…
>TRINITY_DN6094_c0_g1_i1_1
AAGGAAACTATGTTGATATTTAGGGCGCAGTGCGATTAAATTGTAATCCAGACACAGAGAGAGAGAGAGAAAAATGGAGGGGGAGGAGAAGGAGAAGAAGGAGAAGCGGGTGAGAAACATATGCATAGTGGCACATGTGGATCATGGAAAGACGACCCTTGCGGATCATCTGATAGCGAGAGCAGCGAGAGGGCTGGTCTCTGAGAGGCAGGCGGGCAGAGTTCGGTTTCTGGACTATCTGGATGACGAGCGGCAGCGCGCCATCACCATGAAGAGCTCCTCCGTGGCGTTGCGCTATGGAGGTTACACTATCAACCTTATAGATTCGCCCGGTCACATTGATTTCTGCGGAGAAGTTTCCACAGCTGCTCGTCTTAGCGATGGTGCCCTGGTTGTGGT…
>TRINITY_DN6046_c0_g2_i1_1
AATGAATCAAGAATTTTGTCCCAGAAGAACCAAGTATCTTGCAATGAAATAAGTAAAGAAAAAAATGAATTGGAAAATAAGCTGATAGAATCAATTAATGAGACTAAAGAATTGAAGGAAAACATGGCTGAAGATGGGTGCTTATGGGAGATTTGTAAGGAAGAATTTGAAGACAAAGTTGCAAAATCAGAGAATGAGGTCGAGGAAGCAAGAATGTTAGGCAAGACACATGAAAAATTATGGTCTCAGTCAAGAGAAGAAAACAATGAGTTTGAAAATAAGGTGAAGCAATGCAATGATATGATTGAGGAATTACAAGGAAAGATGAACGAAGATAGATCTTTATGGGATACTTGTAAGGCAGATATGCAAGGAGAAATTGTAAA
>TRINITY_DN6046_c0_g1_i2_1
AAATTGTAAAGCTACAAGATGAGCTTGATTCTGCAGTTAATGAAAGAGAAGTCTTGAAGCAGAGATATGAGGAATTGTGCGCCAAACACAGAAATGATAAAAATGAGCTGAGAAAATGCGATGAAGAGCCTAAGAAATTAAAAGATTCTTGTAGCGTGAATTTAGAAGGAAATATTTTTGAGTTGCAAAATGAGATTGACGGTATCAAGAAACTGAATGCAAAGATGACTGAAGATAAGCAGCTGTGGGATTCTTGTAAGACAAAGTTGGAATGCATGGTTTCAGGGCTACAAAATGAGCTCAATGCAACAAGAGTATTGAGCCAAGGACATGAAGAACTGTGCACAAAGCTAGGACAGGAAAAAAATGATTTGGAAGACAAGTTGAAAGAGTTAAATG…
>TRINITY_DN6005_c0_g1_i2_1
CTTTGACTTGACACTGGGTCCATGCAACGATTATCATCGTCTCCACATGCTGCCGTTACTTCCACAAGTTTTTCCACAAATGCACCTGGTTGAAATAGGCTAAAAAGCAAAATATAAAGATGGAAAGCATTTGAGAAAAGGAGGAATCACTCCCCGCTGTAATGAAGACAGTTTCCAGCAAAGTTGGTTTGCTGAGCAACTGCTCGAGCTCCATGCAACCCTTTTCGCTTATTAATACCAGAAACAAAAGAATTCCCCTTATTAATGTCAGAAAGCAAATAATTCCAAGGGTGTGCCACTGCCACTGCCACCTCGAGAGGGAGGGGAAAATGAAGGAAATGGTTGAGAAAATGACAAGAGGCATTCGCACGGGGATTTGCGTTGTGGCAGGTGCAGCAG…
>TRINITY_DN6058_c0_g1_i1_1
GGTACTGGCAGTGGAGATCGGTGACTAAAAAAAGCGAAGCACTCCATGTGTAGAGAATAAATAAAACTGGATGCCTCAGTTATACTCCTCCGCTGGGGCAACTGGCTTTTCCTTTAATGGCCGGTGGCCGGACGAGGGATTCCACTGAATTCGGTGCTTTTAAATGATTTTGGGAAGCGAGCCTGCCTCGAGCTTCCCAATTTTTAGCTATGTGATGCCTTTGCCATCTATTTTCCTGCACAACTTTATTTACCTTGTGCTTAAGGAGTGGATGAATTTTTAGCAGAGTGTTAGTCTTTTTAGCTTAGGAATGTCTCGTGAACAGAGCGAGTCTTCTTCTTCTTTTTCAAGGAGCTTAAGAACACGGTCACAAGCTGATAGCATATGGCCCAGCCGTTT…
>TRINITY_DN6040_c0_g1_i2_1
AAACAATTACAACTGTGTAAAAGAAATCCATTTGCAAGACCTTTTGATGGATGACACATGAAATTCTCCTCACGTCAGGAGAGCTACCACATCCTCTTTCTCCCAGTCGAATTCTGTCGACTTTAACCAGGAATCCAGGAATATTCACTTCTCCATTAGCCTTTACACCCGAAAGCAAATTGAGGGGTAGGCCCACGGAACAACCTCCATCCTTTTCAGGCGCTCCCTCCCTCCAGGCACTCTCAAACCGTCCTCAACCCCAAGAAACAGAGGAATAAAATAAACATATACCAACCCAACTGATGATATACTGACACGGGAGAGATTTTCCACAATGGTGTGCATATTCGTTTCCTACATCAGCAGCAACACCATCGGCATCACCTGCACCTCAGGGAT…
>TRINITY_DN6016_c0_g2_i1_1
AAACAATTGGCTTAATTTTTTTCCCTCCTCTTCTTTCCCATTCCGTTCGTCGGTCCGCACTACGAGGGTCGCTGCTTAACCGTAAGATCTTTTCTCAGAGTATCCAGGGCCGTCGATTCTTCTCTGAGACTGTCCCAGGTTCGATCCCCATAAAACCAAAAAGAAAAAAACACAAACTTCGAAGGTAGGAGTGAACACAGCAGTCGTAGCAGCAGCAGCTGGAACAGTGCACAGCTTAAACTTTAAAACGGCCGGTGTTCTGCAATGAAAAATTCTTTTGATGGTGGATAATTGAGAAGAAATATGAAACCCTAGTAAGTATTTTTTCTTTTTAGGGTGTATAGAAATGGAGATCAGAAACCCCAAGTTAACCATTGATCTCAACACTGA
>TRINITY_DN6083_c0_g1_i1_1
GAGACGAAACTACTCTTTTGCACTGCGCAGTCTGAACTTTGCCTTTGAATCTCTATCCATCTTACATTGTCATTCAGGCTTTGCATTATCAACGCTTGCAGACAAGAATGACAGTGTCATTGACCATTTAGAAAACCCCTTTGCGCAGTTCGCTTGTACTAGATTTAACATCTCTTCTGTGGAGATAGCTCTGATGTTCAAATGGGCCCCGACGTTGCAGAGGCTCCAAACGCTCGATAAGATTGAGGAATTTGTTGGCGTCTTAGAAGAAAACGGCTTCAAGCAAGAGCAAATTGCAAAGATCATGAGGAGCATACCGAAGCATCTGGCTGCGAGTTGTAAGGAAACGAGGAATAAGCTTCAACTGCTGAAAGATTCCGGCATTCGTGGGGAAAAATT…
>TRINITY_DN6092_c0_g1_i1_1
GCATTAATATGATCAAGGACATAGTGTTTAATTGTAGTCTTTTTATTTGCATTAATATGATCAAGGACATAGTGTTTAATTGTAGTCTTTTTATTTGCATTAATATGATCAAGGACATAGTGTTTACAGAGAGCTTCTGGAAAATGACTCTGTTTAGCTTATTTTTTGGATCCCTGTTCATCGAATTTAGTTGTACGATGGTCTTCTTATTTGCATTAATATGATTAAGGACATAGTATTTCCAAAGACCATGTAATGAATTTGTTAAAGCATCTGGAAAAAAACTGTGTTTAGCTTCTCCTTTGGATCCCTGTTCATGG
>TRINITY_DN6092_c0_g2_i1_1
GGAATTTAGTTGTATGGTAGTCTTTTATTTGCATTAATATGATTAAAGGCATAATATTTTCAGAGATCATGTAATAGATTTGTTGGAGCTTCTGGAAAAAGATTGTGTTGAGCTTCTTTTTGAATAAATGGCTCAATTTGTAGTAACGACGTGAGTTTGCCAATGGCAAAAGGTCCTAGGTTCAACTCTTCGTAGAGTAATGGTATGACAGAGTGATTTGGGGATTTTTTGTTATGAGCTGATCTAGGAGCTTTGGGATGCAAGTGTTGATTTGATCTGAGAAGTCCTGTAAAACAAAAATAACAAACCAGCTGGGGTGTCCATAGAAAATAAAAAGCAAAATATGGGTAATGTTTATGGAGTTGTTTTTTACGGCTTGGAGCTTGGTCCATTGTTATT…
>TRINITY_DN6043_c0_g1_i1_1
CGAAGTTTTCAATCTTCTGGCCTAATTATTCATTCTATGATGCAGATTATAAAATATAAACTTTACCCAATTTTCTCTACTGCTCTGCAATACAATTTTTTTCTGGTGAATGGCTTATTCAGTGGAATCCCAAGCTGAAAATGGAGAAGAAATCAGAGATCTGCTGTCAACAAAGGTCAAATTACAAATTATAGTGGAAAGAGCAAATAGAATGGCTTTTGGGCTTGACAGGATGGACAGCAGGTTTAAGCAGTTGAATGGAGGGGTTTCTGCAACTGCTATGGCAGTGGCTCCTCTGCAGTCTGCAGCAATGGTGGCCAAAGCTCTTGATACTCGTATAGAAAGAGCCATAAATCCTGCTCTTAGAGTTTTGGAAAAGTTTGGCCAACTCCAAGAGCT…
>TRINITY_DN25181_c0_g1_i1_1
CTTTTGTATACGCTGCCAAAACCCACTATTTCACTGTTCACATCAATGAACCTCCACCTTCCTAACAACTAGCTGTTGATCTTTCTCTAACATCCTTTCTTCCACAGAGTACACAGCCTTTTTATGACAACCTGCATTTTTGCTAAAAGAGCAAGTTTAGTTCACCTGCCACTCTGCTCACCTTTTCCAAGGGCCCCTTTATCCTCAGATCTAATCTCAATTTCCATACTTCAATTTTTACCAGATACCCAACAGCTCAAATAATTATCAATCCTTCTTCTTTCACTTATACTCAGGTCTTAAGCCAGGC
>TRINITY_DN25191_c0_g1_i1_1
AAGAGATCCGATCTGATCTGATACGCCTTGTGGTCGTGGAAGGAACCCTAGCACGCCAAAGTTTGAAGTTAAATTTTGGCGGGAATGCTTGGATATAGATATGCAGACAGAAGACCTAATTTGCTTGTTGTTGGATGAAAGAGTGACGCCGGTGAAGTGAGTGCAAGCAGAGAGTCAATCAGTCGGAGAGTCTATTGCAGAATTTTGAGGAAGCTGAGTAGAACTGGTCAGAGGGTTTAACCGGTGAGGTTAAAGTGACCAGTGAGTTGTCATAGAAACTAACAGATCATTCAACCGGTAGTGTTAGAACAGTGAGAAGGCAACAGAGAG
>TRINITY_DN25114_c0_g1_i1_1
TTCAGTGAATATTATGGGTAGAAATATTTTGCAGACATATATCTACAGTGGGTGCAGTGAATCAGTACTTTACAAATTCAACATTTCAATATGATGATTAGTGTTGGCTATGAAATGAGCACTTAGAGGGGGAGATTATTTTGTCAGTGGGATGTATTAAAAAGGAAATAAGGAATATATAGTTTCACATGAAATACAAATGGTATGTGGGTAAAGTTAGACCAACTGCAAATTAAAATTTTCAGAGTGTGAAAAGTTTTTATCCAGGGTATGCATATCTTTTACATTAAGAGGCATTTTTCATAAGAGTGCCAGAGACAAAAAAGGTATTCACAGAAGGAGATAAAATATGCACAGATGGGCATCAATTTTGAAATCAAAAGTAAAAGTGTGAGTAAA…
>TRINITY_DN25150_c0_g1_i1_1
GCAGTTCAATTAGCTACTTCACAGCCATACCATGCAGGTGGAGCTGACCTATCAGCCTAAACTTGGGCTCATCATCTAACAAGCATTGGACCAAACAAAACAAGGAAAACTTCATATCATGTTATTAGCTAAAATGTTCACTAGTATGTGGAGCCTCTCATTGCATGGTTCATGGACTTTGATAACGCATTCATTATTATTTAATTTGACTCCCATGCCCTTTACTTGGAAGAAGAAATTTTGTATTGTTTTCAGTGTACCAGTAGATGTTAGAGAAATGCCCATGTCTAATATGTACCGGCATGCAATGTAATGATGTGAAGGAAGCTCCATTCACACAAGATTATAAAGCAGATTAGGTAGTGATAGAGATAGTGTAGTTCCTCTCACCCACAAGC
>TRINITY_DN25110_c0_g1_i1_1
GAGGAAATTGCTTGGAGGAAGCTGAGAGGAAAGAAAGAATGCAGACAGCCGAAGCGTACTTGGCTTGTAAGGGGAGGAGACAGAGCATACACAGTTTGATTTGATTTTTCTGATTTTTTAACTTAAAATAGATAAAATAAGCCAGAAAATTGCTTGGAGGAAGCTGCAAGGAAGGAAAGAATGCTGACAGCCGAATAACCGTCATGACCTTGGAATTATTTTTCAGTTGCGTAGAAGACACTATCAGCAGTGTTGATAATAGCAAGGATTCTGGAGGCGGCGCCGACAGGAAATAAAGGATTTGCTTGGGCTATGGCGGGCGACAGTGGACGCATATGGGAACTTGATAACAAACTCGACGACGGTA
>TRINITY_DN25189_c0_g1_i1_1
CTTCTACCCTCAAATAATACTCAGAGTTGAATCATGAATAAGATTTGACAAATAAATGTTGTTTCATTCAGCATTTATGAACCTACCCGAAATGATGAAATAATGGAATAAGTGGTCTGAAAATCTAATCCTGCAGGTGATTCTTTCCAAGTTGATTATTATCCTGAAGTGGTGACTTGCCTATGAATACCGCTTGCCTTCATGTTGAGCATTTCTCCTGCACCCAATGATTTAAACCATGGGCGTTAATAACATATTGGAAAATTGAAGAGTATCTACATTTGTACGGTAATAAACATATATTTTTAAAACTATTAAAATCTATACAGGGATTTACAATCAATTATGCAAAT
>TRINITY_DN25138_c0_g1_i1_1
TTAAAGAGCCAAAGAACCAAGGGTCTTCTATTAATTGGACTCCATTTATCACTATTAACTAGTCCATACATATTATGATGTTTTATTAGGATTCAATTGTGTTGTTTTTGAGTCAAACTCATTAACCCATATTTCATGATTAAATTTCACACTAAACCACTCTCATGAGCATGAATGGTCCATTTAACACTCATTGCATCTAGGTGATGCTCACAAGGTCAAATAATGACCAACACTACTTTGACTCAAGCTCTCTTAACCATGGCATTCCCCTAAGAAGCCCACCTAGCTTGCTACCTCATCTGCAAAACCTTTAGCAAGTGTTCTGCCTTAGTTTTTTAGTTCATTCCATTCAACGCAACCACTATCAG
>TRINITY_DN25166_c0_g1_i1_1
GAGAGGCTTATACTTTGCATGTACATTGAAATTGTTTATTTCTAAGTCATTGAGGCAAATGTTTATAGCCAGAACCAAAGCCACTTTTTTAAGAAAGCACACCAAGGGTTTAAACAGAAGTATCTTTCAGTCAACTTCGTATGATCAAATAGGCTGCCTCCGATTCTCTGAAAATATTTTTCTTGATATTTTCATTTGAAATGCAAGTTCCCATACTTATGCCAAAGGTTATCAGATATTGGAAGGGCGAATTGATCATTTGCATGCCACTAATTTCTGATAAAATCCATTGCTAGAACTTAAGGTAGGAATAATATTCCTTTGCAGAGCAGATTCACAGG
>TRINITY_DN25129_c0_g1_i1_1
TATTTTTAAAACCTGTGCATTGGGTCCCTAGCTATTGATCCTCTCTGTGAACTGGTTTGGGATCAGGGCCTGGTGCGGACCTGCTCTGTGTATGAGACCACAGGCAGCAGAACCCAGCTTCATAGTTGAGAACGTATATCTTTTTTATTTACTTATGCTGTACCCTTACGTACTTCAGCTTTTCACACTCAGCGTAAAAGTTGGCAGAGAATTTTGAAAGAGAATCCAAGGTCTTTTTTGCATGAAGGCCCAAAGAATGGCTTGTTGAAAATGAGCATGGGGTTTATTAGGACAATTCAACTGTTATCTTTTTGGAAAACATTTTCTAAACTAAAATAGTCTCTAGCTATTAATCCACTTATTGTTAAGTCATCTTTTTGTTTATCATGTAGC
>TRINITY_DN25162_c0_g1_i1_1
GAGAGATGGGTTTAAGCGTACCATTTATTCTCATGAGAGATGGGTTTTTGTAAACCACTACTCATGAAACATGTGTCAGTGAGTTTGACTCAAAAACTACATAGATAGTAAACCAGTAATCTCTTTATGTGTTTATTTGGAATCGATTTTCTTTTTCAGCAGACTGGTTTCTTTTCATTAGACATCCTTTCTACAGAGCCCATCCTTATGAACTTGAACGGTTCTCTTTGAAACCAGGGAAGCAACCAAAGATTGTCCACTGTATATGGTGATGTTATAATTTATTTCCACAAACTAATTAGGGAAGAGGA
>TRINITY_DN25108_c0_g1_i1_1
CTACAACATCTCATTGTGAACTGGATAAGTATAGTTCAACAAAGATGTTGGTGGCAACTGATGGCTGTGTTTCTGCTGCAGCGAGACATTTTTACCCTTCACTGTGTTCCCTGAGCCACCAGAGAGTATGTTGCAACAAATTGAAAGCATCCTCTGCTAAGTTTACCACGACAAATAGAAATGTCGCTAGAATTAGCGGAACAATAAGGGCAGCAGCGGATGGCGATATATCTGCACAGAGGCCCTCCCCGGTCAAAGAAAATACTTTGCAGACAGTGGCTGTGGAGAAGGATGGTATATCGGTAGAGGGCGTTATCCAATTTGATAAACAACAACAACCTCCTTGGAGAAAATGGAGACGTGTTGCTGTTTTAGCAGGGGGTGATATATTGGGACTAC…
>TRINITY_DN25157_c0_g1_i1_1
TTCTGCTAGAAAAAATATGTAGTTTCTCATGCAAAAGATAGAAAATTATAAGTTATAGTTTATTTCTCCAATTTCTATAAGCTTTTGTGAACCAAATAGCAGGACTTGAAAATAACCAATGTGCTTTATACGATGTATAATCAACTTTAATAGGATGTTTGCCAATTTCCAAGGGAAATTCCTAGGAAACATTTAGAGATGTGAAGAAACTTCATCTGAAATCCCCTGACATCTGGAGACATCCCCATATGTGTCTCTGAGATGGTGATGCACCTCCAATATGGAGACCAGTAAACTACCAATGTATCTATACTATATCCTGTTATTATGTAGTTGTTTGAAAGGTCTTTTCTTCAATTGGAAGGCTTAGCCTCATAGATGCACATAATGCATAGTGTG…
>TRINITY_DN25125_c0_g1_i1_1
ATTCCCTTATTTTGTTCGCATGGCACACACTGATAGCTTTCAGATGAAAGCCGTGGCAGCCCTGGTTAACAATTATGGCTGGAGAAGCATTGCATTTCTTCACTCAGACAATCATTTCGATTCAGGAGCCATGCCCTCCTTGCGTGATGCCCTTCGAGATCTGGACTCTGATATTGCATACACCTCAATAATTCCTTCAACTGCACAGAAACAAACAATAAGGAAGGAGCTTCATAAACTCAAGTCAATAGAAACAAGAGTTTATGTTGTCCACACGCCTTTTGATCTGGGCATGAATCTAATCATGAAGGCCCAGAAGATGGGAATGATGGAGTCTGGTTATGTGTGGATAATAACTCAAGGGTTTACCAGTCTTTGGGATTATGCACTAAATTCTTC…
>TRINITY_DN25163_c0_g1_i1_1
TCTAAATCTAATTACCTAGGCTTGTTGGGTAAGGAAGGTACTTCTTTGGAATGGGGAGGAGGAAGAGATATGACAGGCATAGAGGAGGAGTTGTACTTGAAAGTTGCAGAATTATGTCCCCTCGCACTGTCCAAGCGTTTGTCCGCTGGGAGAAAGGTTGTTGGCAATTGGGAATGATTTGCTGTGGATTTAATGTGTAACGCTGGTGCTATCCTGCCTGAGCTTGTGGAAAAATGAAGGCCACCAATCTGGGCATATCATCTCCCATGCCTGTGATGTAACAGGGATGTGGGATGACATCTTGACCTTGCAAGACCCAGAGGGTGGTGCGGCTAATCTGCGATTCGTGCGATATCTGTCTCTTAACTATCGCCGTTTCCTCCGCTGCAGAAAGAGTCT…
>TRINITY_DN25123_c0_g1_i1_1
CGTTACCAGACGTTAGAGGAAAGTCCATGCTCGCACAGTCTGCGATGACTGTAGTGTTTGTGCCAGTCCAATCAATAAGGCTGGGATGCCCGCAAGGGTAGACGGCTGTGTCGAAGCCTAAAGGATTTATCCCATGGCTTAGACCTTTAAAAGTGCCACAGAGACGTAGCTTTTCTGGAAACGGAAAAGGTGGAACGGGTAAACCCCGCAAGCGAGAAACCCAAATTTGGTAGGGGAACCGTCGGATGCGAACTGAAGCGGAAGATGGATGCGAAAGCATAGATAAATTGCTGCACTTACGCAAGTAAGAACAGAACATGGCT
>TRINITY_DN25167_c0_g1_i1_1
CCTTTGACTGTGGTTATACGATACATTTACTCATATTTAGCTGGAAAACCCCTTCGGATCATCTGATAATACCCAAGACAAGAAAGAGGGCGTGGGCGACGAGAGAAAACACAGCAGAGAGTGGTGATATGGCATACGCCTTCCTCTGTAAATCTCCCTACGTCATAAGTACAGTACTTACTAAAAGCTTCACGCCTTTAACGCCTCTTGCTATTTCCCCTACTTTTCTCATCGATAAGTGCTTTCTTCACGTCTACTGCAAACACGTAAATTGAAGGACTCTCATAAAAAATCCTGCCTTCTACCTTCACTACTTTCTATATAGACCATGGGAGATGTAATAGATCTATCTGGAGATGGAGGTGTGGTGAAACAAGTTCTGAGGTCAGGAAAGCCGGG…
>TRINITY_DN25118_c0_g1_i1_1
CTGCTCATCTTTTGGCAGTGTTTCAAGGGTTGCTAAAAGTCCTTGCTGGTGTTAATACAAACTTCACTGTTACTTCAAAATCTGGAGATGAAGAAGGTGACTTTGCAGAGTTGTACATGTTTAAATGGAGCATTCTTCTCATTCCTCCAACTACCTTGCTTATAATCAACATTGTAGGTGTAGTTGCTGGTCTGTCTTATGCTATCAGCACGGGTTATCAATCATGGGGTCCTCTTTTTGGGAAATTGTTTTTTGCTTTTTGGGTGATTGTACATCTTTATCCTTTCCTGAAGGGTTTGATGGGTCGCCAGAACCGTACACCGACTATTGTTATTGTGTGGTCACTTCTTCTTGCATCTATTTTCTCTTTGCTATGGATTCGGATAGATCCCTTCACAA…
>TRINITY_DN25170_c0_g1_i1_1
GTCCTATTGTTTACTCAACCTAGGTACTAGATTCATGTGACCAAGTGAAATATTATTGTGTCTGAACTCAAGTGTTTTGGTATCGTGAGTCGTACCTTAGAGTTTAGTAGGATTGTGGTGTCGTAAGAGAGAGTGGCTTTTGAGTGGGGGTCGTGCCCAAAGTGGTTAGCAGGATAACCCATCAGAAGTTCAGTAATAAGTGATAACTTAATTTAAAAATGGGGGTTCGGATTTTACAAACATTAATAAGAATTTATTGTGCCCCGCTCATGGTTGAGTACATGTACAGACTCAGGATATAGTGGGAAG
>TRINITY_DN25194_c0_g1_i1_1
GTTATATTCTCCCATTTTCGGGGGGATAACTTGGTTCACAGCAGGATTAACTGCCTTTTACATGTTTCGTATGTATTTACTCACTTTTGAAGGGGACTTCCGCGTAAATTTAGTTAATTCATATAACAACCATATTACATTATATTCGACTTCTATGTGGGGAGAGGAGGAATCCAGGATATTAAATAGAACGAGAGCAGATTCTATGTCGAATCAAATTATAGGAAGGAATAATTCCTTTTCCAAAGAAGCATTTCAAATTTCGAATAAGATGGAAGGATTGTACAAAAAGAACAGAGGTTTGGTTGTCACTTATCCTTTCTTTTATAAAGGATCTTTTGCATATCCGAAAGAATCGGGCAAGGCAATGCTATTTCCTTTAGTTGTATTGGGAATATT…
>TRINITY_DN25127_c0_g1_i1_1
GGAAGGGGGAAATAATTACTGATGTTTTTTAGTTTTCTTTGCCGTTCGCTTTTCCCTCCAGTCTCTTCGTTTTCCTTAAATCGGCCGAGAGGCCTTTTTAAAATTGTTTACTGGAAGACTGGTCGCTCTGTTCTGTTTGAGGCTGGAGCACCACTTGTGTGGTAAACACAGTGCAGGGGAGTGTAATACAGTGTTGAGTGCTTGTTGCAGAAAGGAGGGGGAAATGAAAGAGAGGGGGCAATCGCAAGTACAAGCAGGGCAGCCGTCAGTGGATGAGAGATATACACAGTGGAAGTCACTGGTGCCCGTTCTTTACGACTGGCTGGCTAATCATAACCTAGTCTGGCCTTCTCTCTCCTGCCGATGGGGGCCTCAATTACACCAAGCAACTTACAAGAA…
>TRINITY_DN25173_c0_g1_i1_1
CAAAGGCTTTGAGGCCTACCCGGTTAAGGGCTACAAACTTGTCAAAGATGTGAGTAATCAACAAGTGTTTGATCTATCTAATAGCACAAACTGCTTGGTTAGATCCAGTATTGCTCACAGTTAATGCATTCCAGCATTACTTCAGTCTTCTCTAACTCTCTCTCTCGGTTACAGCTTGATCTTCTCAGGTAAGATCGTTCTTACAACAACTCAACATCCACCTTAAACCTTAGCACGACATTAACCCTTTCAGCAACAGCAACAACTACTCGAAAACCCTAGACATGATGTCCTTTTAAAGGAATCTGATTTCATGTCGGTCCAATAGGATTACATTACAATTTCCTAGGTTCAATGAATCTAGGCATACTCAGTAACACGACAC
>TRINITY_DN25135_c0_g1_i1_1
GGCAGAGTCTAAGTCTGCAAAAGTTAGCAGATTTTAATTTTTTCTTACCTTCTGCATTTTCTGCAAATAATAAAGTATCAGCACAATGCTCAAGGTCAAACAACCGAGAATCTGTAATTAAGTTTATATTTTTTTCTCGTGCTGTTTTATAAATTTTAACTAACTGCAAATTTTCTTGTTTGTGCAATTTCCACGGTCTTTCCTTTCCTGTAGAACTATAATCTTTCAAAATTTCTCCAGTTCCTGTAGTAGTTTCTAAATTGACATCTTGGTAAAATTCCGTTATACTAGCCATAAAGAAACAGGCTCCCTTCTATATGTTTTTTATCCGCAATAAAAATTATATCAGAACGGAGCTATTTTTTCAACTTTTTTTAACCTAAAAAATAGCAATGAACC…
>TRINITY_DN25139_c0_g1_i1_1
GAGAGATTGATTTGCAGATAACTAATCCTAAAGCAACAGAAAAAGTTTCAGATGTTGAGGTTTCGAATGCAACTGAATCTAGAGAACCAGCTGTTTTTACTGTTGAACCTGAAGTAAACAACTCAGATATCCATTTATCAAGTAACATCTCAACACATGTCCCTGCAACGGCTTCTCCCATTAATGGTATGCATGGCTGTCAAATTACACTATCTGATCCTTGCAGTACATGTACAGAAGCTTTACCACATTATGCAAACTCAGATACTGGCAGCTCTTGTGATGGAATCGGTCTTTCCTCTGAAAATATTGTGAATCAAGCTACCTTCCTAGCGGATGCAGTGAATCGTGTTCCTTGTTCCAGCGAGAAAATGTTCAATGCCTGTAATAGTAAAATGT…
>TRINITY_DN25178_c0_g1_i1_1
CATAAGATAGATACTGTTGAAACAATTGACAGATATTGCTGGAACAAGTATTAAGAAACATGCAGATGCAGAGTTTTGGGAGAGAGTCACTCAACAGCTCATGGAACAGCAGCAGAGCAGGACTTGACGTTCCATGGCAAGAAGCCAGGCTTAGAGGGAAATTCTATGATGAGTACAGAGAGAAAAGAGAAGCCAAGTTGAGGGAAGAACACACTGCAAAAAAAGCAGAAAAGGAGCTAGCTAAACTTAAGGCCATGCAAGAAGTACTAGAACAGCGGAAAGCAGAAATCACAGCAAAAAGTGTGACAAATTCACCCAAGCGAAATTTTTCATCCCAGGCTCAACCCTCACCCCAGAAATTGCAGTCTCCTTCCAACACGAGGCTTTCGAAGAACAAGA…
>TRINITY_DN25153_c0_g1_i1_1
GGGGAACACTTGGTTGATGGTCTTGGGCCCCGATGAAATGGGTAAACGGAAGATGGCTCAAGCTCTGGCCCAAGTAATCATTGGTTCGCAGGAGAAGCTCCTTTGCCTTGGTGGTCCCTGCTCCCGGGGTCCAATCCATGACTCCATTGTTGATCACATTTCCAGAGGCAAAATATACTTAGACAAGCTTACGCAGGCTATAGGAATGAATCCTCACTGCGTGGTTCTGCTCGAGGACATGGAGCATGCGGACGTGCATTTCATGGGTGCGATTATGAGAGCTATGGAAAGAGGAACACTCATAGATTCCTGCGGGAGGGAAGCCAGCCTGAG
>TRINITY_DN25199_c0_g1_i1_1
ACAAAAACTGTAACTCGCTCAGAAATCCTCCAGAACGACAGGAGACATGGGATTTAATGCATTGGGAGACGAGCTTGACAGGCTGGCAAAAAATAGCTGTCCAGGATAATTACCTAGGTAAAGCAGCTTCTATCTGCTTTCTGAGCGGCCTTCATTTTGGGCGAGACTGGTAAAGACAAGTTACTACAGAATCCAGCTCAGAAGGGCTACAATTTCGACATTCTTTTAGTGCTAATGGTGTTGTGGTAGTGGGACAAAGAGCAGGAACTCTGAAAGGGTTTTACTGGCACGGAGCACCAGAGTGACAGTTTGAAGGTTACATTACCTTATGAAGAAGTTGTCTGCCGTACCTTATGAAGATAATTGATCAGCTGCTGAATTGAATTCTGGGGTGAAGAA…
>TRINITY_DN25113_c0_g1_i1_1
ATCCCTTAAGTTCAGTTTTTACATCAAAACAGTAGATGCAATTTGAAGTTACTGCAAAGTTGTATTTTTTGAGGAAAATTGAAGGTACTTTAGCGAAAATTATTCTGTAAGCTATAGGCTAAAAATAGATTACCACTATGACAAATAACTGTCTTGAACTTCGCATGTAATAAAAACTCTGACATCATCTATAGTACATCACTACAATTCTAAGGAAATGTGAAAGCAAAAGTATTTTGTAATTTTTAGGCCAAACCACAAAAATAGATTGCCGCTTGTCACGAACTCTCTTGAATTTGTGTTCCAAGTTCTGAGACGTCGTCTACATCATCTACAGTACATCACTACATTTTTAAGGAAATGTGAAAGTAAAAAGTATCCTGTAATTTTAGGGCCAAA…
>TRINITY_DN25133_c0_g1_i1_1
GCACAAATCAACATCTAGTGAAGTTCCAATGCACAGGACCTTAGAAGTAGCCCTGCAAGATAAAGGTTCAGAACGAATTTTCCAGGAGGCAAATGCTTCTGGTGTTCATTTTTGTCAAGGAGATGAATCATTACCAACACAGAAATCCCCATCTAGTGAAGTTCCCAATACACAATTTGTGTCAACACAGAATAAGAAATTGATGTCAAATGTCTCAAGTTGTAGCACCACCTCTTTGCATTGTCCACTTTACAATACAGGTTTTGTATCAGTGAGTCCCATTGGGAGAGTCATAATTTCATCTCCACCAATTCCTCCTCTTTTAAATAAGCCTTTAAGTTTTGTTCCTTTCATGAGTGGAAATATCCCAACAGAGGCATCATCTGGACAGCCAGTTTC…
>TRINITY_DN25165_c0_g1_i1_1
TTTTATTGCCTTCGCTTTCAAGAACCCTTTTCTTACAAAACGGCCGCAGGCGGAATATTGAAAAATTCATTGCGAATGTATCAAACGATTTTAATTGAGCTGTTAAAGTCAAAGATTGGAAATGAAAAACCTTAGGCTGAGTAACAATGCCCAAATAATTCTTCTGTTGGTCCTCGCCGAGACGGGAAAACACATTCAAGAATAGTTTAAGGGGCGATCGTCACTTGGCAAGATTGTTGGTCTGTAAGGATGCAATTCATATCTGAAGGATTCATTTCGACTTCACAAGTAAAATTAGACTGAGAAAATCAGAAATTTATATGCTCCTCTGGTCGATTTCGCTGCATTCAGTGAAACCCTAAAGTGTCTAAAGAATCCTATGTCGAAACGTCTAATAAG…
>TRINITY_DN25190_c0_g1_i1_1
CAAGGAGAAAGCATCATAGAAAAGAAGCAGATTTGGAATTTGTCAGAGAGTCGTCTTCTTTTTTACTAAAGACCCAGTCAGCATTATGAATCGAGATCATTTTCTGTAAAAAAATTGGGAATTCCATGCTTGAGGTGCCACCAAGTCAGCAAATGCAAGATTTGTTTCTTTAATTCAAACTCTGGCTGTACCTGGTTATGAGCTTCTCATTCTGTTCTAATCTCATATAATTGGCCTAAAAGTAATCTTCCAACAATGGCGACACCGGCCGTATCATTTCCATTGATGTTGCTTGTGAGACTTGGAGGAATAACTGTGGCGTTGCTGGTGCTTATTTGGGTGATGCACTTCCGCGGAGGCATGGCCTTGATCTCTGAGGACAAGAATCTCATTTTTAAT…
>TRINITY_DN25100_c0_g1_i1_1
TCTTGGATGAAGATTGTGATTGTGGTTGCATTTTATCTTTATAAAGACAATGATCAAGATTATTCTCTTTATGCTAAGTGATATTACTGCCCTTGGATCCTTGGTTAATATTCTGCTCTAATATATTTGATAATGGTGTAGCCCCGCGGATACCCTTATTAGAAATGCTTCGTCGAGTGTGATTTAGCCACGTGAATTACTCTAGCACCATAGCACTATGTCTTCATGCACTAAGCAAGGTAAGATAACTGTCTCAGAGCTCCAATAGGACTGCTCTACTTCTTTTGTGATTGTATGTCCTTTGTGATCCTGTTGATGACCTGCTATGTGAGTGAAACCCTTTCAATCTACAGGAATGAGAC
>TRINITY_DN25136_c0_g1_i1_1
GATACATGCAAATCTGGAAAACCTGTGCTGGAAAACTCAGAAGACATCACTCTGGACCTGGTTTTTTTAACTCAGCTGTTTTGCAGAACTGATGCATGCAAATCTGGAAAATCCGTGCTGGAAAACTGCTGATGCTTATTGCAGAACTGATCTGTCCCTCATATTTTCCTGTCCCATTATCTAAAAAATGTAGTAGTATTTTCCTCCACAAACTGTATGACTGCATAAAAACGAACTTCATGGCGATTTTAAATGAATTTCTAATTGTTACGATAAAATTTGGCAATTCTGTGACTTAGCTAGGAACCCAC
>TRINITY_DN25177_c0_g1_i1_1
CCCATCTACACACCCAATTCGAATTCGTTTCAATTCATCTTTACCCTGTCAAAAATATCTATTTTCTATCCGTCCCGTATCTATTCTCTAACCATCCCGTGTCCGCAGGCGACCGGCACTGCACGGCCCCCGCTATTTCTCCGCGCTGCTTCATTCAGTCTGTCTCTACATCGATTGGATCCGCCGACCTATAAAAAGCCCAAAATTAAAAGAAGCTTTGCCCTCCCGAATCACATTCAATTGGAGCCTCAGAAGACTTGGTTTTGGTTTTACTGAATTCCCATCAATTGACGTGCTTTTCTGATGGCGAGCTCCAGGCAACAGCGAAGTCCAGACAGCAGCCCGCGGTCGGAGGACGAATTGGGGGCTCATGCGTATAGCAATCCGGATGGGTCGGTG…
>TRINITY_DN25137_c0_g1_i1_1
TTGTACCAATTTTTTTCTGTATGCATTGCATGGAAGTATGACAGAAAATAAGTAAGTCGATTAATAGTAATACAAAATTTGACTCCAACAAATAATGATCTGCACAGTTGAACATTTAATGGAAGTGTAACTTACGACCAAGGGAGATGCTGGATGCAAGAATTGTGATTAGTGAGGTCTATGTTACCAGGATATAGAACATGGTTATGGGTGCAGATATGCAGTAATTTGGGGACCTCCGGGATACAAAGTTACTCGATACTTTACCTGCCCTGCCCAGATATGTTTATCTACGTATTGGATACCGGATGTCATATCTGGATGTATCCATATACGAGCACCATATGATTTGGTGCCATATCCAGCTTAGAGTTTATGAGAAACAACTCAAAACTG
>TRINITY_DN25184_c0_g1_i1_1
ATCGTATCAGTACCCGAATCAGTACCTTAGCTAAAAAGAAAGAGAATATGATATTATTTATATTAGGATACTGATTACATTGAGGTTCATCTCCTTATAGAGTTTGGAGGATGAAAACAAATAAAGATGCAAAAGATAAACATGACATGACTCACCCTAAACGCTAAAAATAGTAAACTCACTTAAGTCACTAAGATGACTTTATTACAAAAGTAAGTGTCATTTTGTAATAATCATTTAATATATTCTTTTAACACCCAAATGTAGGAATTATATTGCGAGCATGAAGAATGAACTTTCAAGATTCATAGGCCTCTATTTTTGCAGGTGATTTGTTTATACGGTGGTTGGTGG
>TRINITY_DN25106_c0_g1_i1_1
TCCGCCAAACACTGTAAAGGAGAAACCAGTCAGTAGCAGCTGCGGCAGAAGTGGAAGCTGTGTATTATGTGCTCGTAAACTTCAGATCTCTTCGCCTCTGCTTCTTCAGGCAAACTTCGGTCTAAGAGGATCAAAGCAATGTCTCGGAGGCCAGTAAATCCAATTTCTAGACGTTTTGCTGAGAGTGCAGTTACACCATCAGGCAGTCCTTCTCACCAGAAGGCTCGATCATCACCTATACTTTCACTTGGCTTGGTCGTTCTGGGTGCGTTTCTTCTTCTGGGTTACTCATACAGTGGTTCAGGCTCGACAAACAAAGGATATTCTAGGGAGGACAGAACTAGAGAGGCTTTGAGTAATGAAGAAGATATGTCCTGTGGTTCAGAAATCATAAAGGCT…
>TRINITY_DN25107_c0_g1_i1_1
AGGGTCAACCTACCAGTTGTGCTCGGCCCCGTTGTACCCACAATCTGACAAGGGGTTCTGTCAATTTCTGGACACTCGAAGGGAAATACCAAAGACGAGTGAATTGAAGTTACCTGAGAAGAAAGGATGGAGGTTTCCGTTTTGTTCGCTCCGTCGAAAGAAATTCTCCAGTAGCTGTTACAAAAGACAGATAGAATCCTCATACGAAGACAATGATCATTACCATCCTTACATAGACTTCATTAATGACGGCAAGATAAACATAGTTAATAAGTACAGCGTGCAATTACAAAGAGAGCATCCAGAATTATTCTCCTCGATGGACGGAGAAACCCGTTTTAGTCTAGTCAGTGAAGATCATAGCTGACAAAGCTGACACCACAGCTACTTTAAGAATTA…
>TRINITY_DN25155_c0_g1_i1_1
ATGGCCTTCTGACAGTAGTGGAGGATACCAAATGGAATAAGTAAATGCTCTGAATTATGAATGCCACTAAAGTGCTTCCATTATCAAAAGCTTCAAAAAAGGCTGAGTGTACTAATTAAACATGTTAAGTCTAATTCGTTTGATCAATGCAGTTGTGTTTTAATAGTTGAAACTATTCATGTGTTTGGTTGTGGTAACTCTGGTGGAATGGACTAGCAGTTGAGTTAAAACACCAATATATTTCATCTCTTAAAATTGGGGACATTCAAATATCTTACTCAAGATGCCTTTTTCAAGGGCTTGTTGAGATTGTGTTCATTCATCATTACGGAGGGAAACCTTTTGCTTATTTCTGACAAGGC
>TRINITY_DN25185_c0_g1_i1_1
CAGTAATTGGTCTTCTACTTCATTTTTCTGAGAAAGCAAGACAATGATGATGAAAAAGGCAGTAGCACTGATGCTCATTGTTATGGTGGAGGTAGCAATGGCGCATGGAGGATACAAATATCCTCCCACTCCCAAAACTCCAAAGACCCCTTCTACTCCTGGTACTGGAAAGACTCCTCCATCAGGTGGTGGTACTTCAGGACAATGCCCAATTGACGCTTTGAAGCTGGGAGCCTGTGTGGATCTGCTCAGTGGGCTTGTTCATGTGGGTTTAGGAGATCCTGTTACAAATCAGTGCTGTCCTCTGATTCAAGGAGTTGCGGCATTAGAGGTAGCTCTGTGTTTGTGTACAACAATTAGGGTTAAGCTTCTCAACCTCAATGTGATTCTTCCAGTAGC…
>TRINITY_DN25130_c0_g1_i1_1
CTACTCATTGTTGAGGATTTTTTTGTTTCACACTTTTTCCTTAAGGTATTGAACAAAGCGAGTGTAATGGTTGCAAGTAAATATCTGTATGTCTTTAGCTTTTGCCACCATTGCGTTCACCCAATCTATTTTTCCAGTGTCTTTCAATGCATTGTTCAATGCACAAACACATGGTGTCCAAAAAATGTGCTTGTAAACACCCTTCATCAAGCCAACTTACGTACATGGACTGAATTAATCATGTACAACATTAAATATCCCAACCTCTTCTATGACATCTTTCGAAGTCTAACAGTATATGTTTTGCATCTTTCTTTCTCAAACAACCAATGGCTCTAAGAAAATAAGAAACTTTTAGACAAGTTTAATATTTGTCCACCCATCCATGATGATAGAGCA…
>TRINITY_DN25144_c0_g1_i1_1
CAACGAAAGAAAGATCAAATACAATTGCGAATTCACAAAGGAAAGCTTACAACTGTGTAAAGAACGACTTAAACACAAAGATTTAAAGTGTTCCCTTATTCATAATTCAAAACTGGAATGCAAAGATTCCAGTCACTCCATTACAAAAGACTGTGTTCAGAAAATCAATTCCCTGTTCATTCCCTGTTACAAAGGTAAAATCAGAAAAATTCCCCTCTGTAGAACTTTTCCCCCCCTTTCCAATTCTAATCTATCTTCTACTTATTCAAGCTAAAGGCCCTTTCCGTTTTGAAGAAACGGTTCTTTAAATTAGCG
>TRINITY_DN25156_c0_g1_i1_1
GTGTTACACAATATGGCCTCAAGAATGATTAATCTAGGTATCCAATTGGACCCACGGAAGAAACACTGTAATTCTCATATGACTTCCCCAGAGCATTCCAACAAGGGAAAAGAGATAGAATGCAGGAATATTTCATCAAAATACTTTGGACACATGAAGAGGATATTTGGTTTTGGTAATGCATATGTAAAATGTGCTCAGGAGGACATCGATATTAAGTCAGGTGAGATAGTCAAGCAGAAGTTAGGAAATGATAATCTGTCAGGGGCGATAGATTTTGAAAGCTTTCCAATTTTTCCAAATGAAGGAAATGATTCAAGAAACGTTGGCAGGGATTGTTGGGCCAACCGTTTCCATCAGGAGCATCGTTTGTTTGTGCCAGGCTGCAATGTGAAATCT…
>TRINITY_DN25174_c0_g1_i1_1
GATCTATCAGGTCAAGGTCAGAATGTGGGACTGGTTGGTGCAAGAAATGTGGAGTATCTTCCTCAGAGGTGGTGTGTTCTTAATCCAGGTGTCAAGGACACAACTAATCTCACAGATAGCATAACTTATGCTTGCACCAATTCTGATTGCACTTCTCTGGGGTATGGATCCTCATGTAATAGTCTGGATCTTCAAGGCAATGCTTCATATGCATTTAACATGTACTATCAGATGCATGATCAGCAGAGTTCAGCTTGTGTTTTCTCTAATCTGGCCAAGATAACCACAAAAAACCCCTCTCAAGGTACTTGTAAATTTGAGATAATGATTGCATCTGGCCATGCAGACAGGACTCTCAAATACAGGACAAATCTGGTCACAGTTTTTGCTCAAATCATG…
>TRINITY_DN25147_c0_g1_i1_1
CTTTAATACACCAGTCTTTTGTCTGTCTGTGTCTGTTTTCTGTCTGTCTGTGTCCTGTGCTGTGATAGCTAAGCAAATACAAGCTCCTCGTTTGTGTATGTACATAGGTACCTATGCACTTTAGGGTGTTGTGCATTCATTGCTGCCAATCTGGTTAGATTCCTACACTACTTGGTTAGGTGGGTGTGCTGTGGTGGGGATGACTGTTTATTGGCTAGTTGGTATTGCATTCTGCGATGTTTGGGTCCCTAGGATTCTAAAACTCTAGCTCACTGGGTAAAAGGGGAAATGATGATAATGCGTATTAATTTTGTATGCTTGTGGTTATCATTGAACCATTGCTCATCTCTATGAAATCAATGC
>TRINITY_DN25193_c0_g1_i1_1
CAGGCCAGAGGTAGGTTTCGTACTTCCTTCTCCTTTCAAATCTCTCAAGTCAAATTGAAAAGAGTTCTTTGTTTAAAAATTCTCCTCTCTGTTTTAATTTTTCCAGATCTGGAAGTGTTTATGGGGGGAATTCTGGGTTGCAAGTCAGAAGTATGTTATTTTTTTTATTTTTTTTGAATGGCTGGGAAAAGGGGTTATGGTTTCAAATTTGAAATTGTTGTGATTACTTATTGTTTGGATTGAATAGGGGTTTAGTATTATGCAGATGTAAACTGTTGCCAGCCATGCTTGAAATTGTGATTCAAATTGCATTAAAACTTACCCATGTTCAATAGGCTTGAAACTCGAATTCATCTGTTATCCCAGCAAAGAAAATTATCA
>TRINITY_DN25148_c0_g1_i1_1
TGAAAATATAGTAAGGAAATTGTATCCTGGTATGACAGCCTAGGGAAAGATATCAGATTGACTTCATATGGTTTTCCTTATAATCTAATGCTAAGGCCTTCTTCTCTGAGTGAATCATTCAGAAAGGCATACGAACCAGCTGAACTTGACCAGTCTTGGGTTTATATCCTTGCAAACCATCCCAGTAGTGTCTTATGCCACTGCTTTTTCATAAAGGATAGGAACCAGCTGAACTTAAGCAGTTTCATTTTTCCATCTTACAGAACAGATTCAAGCATGTATTTCGATATACACCATCTGCTCTAACTTGTTTTGCATAAAAT
>TRINITY_DN25145_c0_g1_i1_1
TGGAGAAAACCCTGAAAACCCTTGAGAGTTATGGTTTTAACAGGGAGACATTGTCATCACTTCTGTATTCTTGTCCATATGTCTTGAAATCAGAATACTTGAATCAATGGCATCCTCTTTTTTCAACACTTCATAAATATCCTACTAGAGCGTCCATCATTGAGAAACTATTGAAGTATTGTGTAAGGTTTGGACTCTACCCTGTCAGTCCAGAAAATTATAAAGAAAATATCAAGTTTCTGTCTGACAATAGAATTCGGTCCTCTTCTATAGGCAGGTGCTTGGAGAAATGCCCTTTGTTATTTTACTTGAATAGATACAC
>TRINITY_DN25140_c0_g1_i1_1
GAATGCCAATTCTGCAAAATTCTTTGTTCATTTCATCTTTCTCCCTTTTCTTGTGCGCTAGGGTTTCTCGTGCTAATTTTCATTTCCCATTGGCTATCTCAACCAGAGAGGCTGACACCATGGAAAATACGGCAGTTGCAGAGAAAGATAGTATTGACAAGGCAGATGCAGAGAAGGTGAAGGAGGAGGAGATTGAAAAAAATTTAGCAGAGGAGATTGACAAAAAGATGGCAGAGGAGATAGGGGAGCCCCCTGAGAAACCCCTCCCTGGTGATTGTTGTGGAAGCGGATGCGAAACCTGCGTGTGGGACATTTATTATGATCAATTACAGGAATACAACATACAGAAGGATGCCTTTCTCCAATCCCTAACAAGCTCGAAGCCCTAACCCTACGCTT…
>TRINITY_DN25197_c0_g1_i1_1
TTAGGGAGTTTCTGTTTCAATCTTGATTTGATGTTTCTTTAGTTTTTGTGCATTCACTTGCAAGATTGTAGTTCTATGCATTATTCCTGTATCCTGGAAACTGTTCGTTACTGTGGTTGTTGAAAAATTGATAGCTGAATTGTGAAAAAGTACAGGTCATTCAAGAATCCATGGTTTGAACTGTTTATTCAATAATAGTTAGATCAAGCATCCCCAGTAAACATTTCTAGGTTTCATCTATAGGCAAAATTATTAATTATCAACATGCAGAATACTATTCTAATATTAGTATTTGATATGTAAATTACCTACAAACTCCAACCAAATTTTAAGGGAAGGTGTATTCAATCTAATAAATTCCTTGTATGGTTTGGACCGCGAATTTGATGTCATCTTGAA…
>TRINITY_DN25141_c0_g1_i1_1
AGGAAGGAGCCTTTGTGCTTGTGCTTGTGCGAGTGTTGGTGCTGTATTGATTGACTTGAGAGAGAGATAGAAAGAAAGAAAGAAACCTAAGAAACCTCGTTTTACTTACTTGTATCTTTCTCCTAGTGATAGTTTTACCACCTTGAGATTTATAACTATTGGCATAGAGAGAAATAGGTCTGACCTGATCTTATCCTATCCACTCCACCAAGATGCCGGAAGCACCCATTGTTTTCTGTGGGGAAAGCAAGGAAAATGAACGAGACCGGAGGGCCTTGGAATTCATCGAGAATGTGACCAGGAACGCCG
>TRINITY_DN18891_c0_g1_i1_1
CTTGTAGAGATTGTGCTGAGATGGCTTCGGTTAACGCTCCCATTTCCAAAGATTATGAGTTGAAGATTGTTAACACAGAAGTTATAGTGCCTACACTTCCAATGCAGCAGCACATCCTTCCTCTGTCAAATCTAGATCTCCTTATTCCTCCAGTTTCTGTCCATGTGTTCTTCTGTTATAAAAATCCCTTTCCTAGGACTTTTGCATCAGCACTATCTCATCTCAAGACTTCCCTCTCGAAGGTGTTAGTGTCCTATTATGTATTTGTGGGAAGATTGGGGTGTTAGTGTCCTATTATGTATTTGTGGGAAGATTGGGGTGTTAGTGTCCTATTATGTATTTGTGGGAAGATTGGTTACAGATAGTATTGGCCTACCAAAGGTCCATTGCAATAACAAG…
>TRINITY_DN18871_c0_g1_i1_1
GACAATTTAGGGTTTTACAGAAGGCGAAAGCAACAGCGTCGTAAAGGTCCATTTTGGTAAGGAAAACGCAGGGCATACTTTTGAACACTTGTGGCTGGGCGATTCACTGTGTATACCAGTTCTTCAACGCCACACTAATCCACTGAAGGCATGGCTAAAGAAAAGCATATCGGATTTCATTATATTCATTGCTAGCATTGTGGCATGGCTTGCAAGGGTGAAGGGTTCGATTAAGGAGTATTTATTTTGCTATGGGATTCGTACATATTGGATTGTGAGCTGAATACGCATCTGCCGCGGCAAACGACCGCGCTATAGCAAGGGGCCGACAAATTTGTTGGTGGATTCGACTTTATTCAGATGTGAATGGGGCATGGACCTTAACAAATCCCTGTGGCG…
>TRINITY_DN18852_c0_g1_i1_1
TTCCATACGAATTAGAATTGTTATATTCATTCTTTTAGTGCGTGTACAGCATATTCAGCCAGCTGATCAGGCAGATGCAGATGATGTCAATGTATACATAGTATACATGGGAGGGAATAGATTTGATCAGCACCTTCTCAATAGTGAAATTCATTATCAAATACTAACATCTGTTCTTGGAAGCCACAAAGCTGCTGCAATGGCCTTGATGTACAGCTACAACAAAAGCTTCTCTGGATTTGCAGCAAAACTGAATGCAGCCCAGGCCAGGACAATATCAACCATGAAAGGTGTTGTCTCTATCTTCAAGAGTAGAGTGTTGAAGCTACATACAACACACAGTTGGGACTTCATGGGACTGCCTTTGGATGGTCTAACAAGGATGCCTATACAGGAAGC…
>TRINITY_DN18800_c0_g1_i4_1
GAAAAGAGGAAAACCTTACCTATCAGCGTGGTCGGATTCGATTCTGCAACCTCCCTATTACGGAGGCGAGATTCGAGCACGGGATCTCTCAATTGTTAAGGCAAGATTCGAACACCAGACCTCCCTCTGACTAAGGTGGAGATTTTGTTAAAGTCTACACTTGTAAAGACATTTGCAAGTTGCAACCTTAATGGGAGACATTTGTGATAATGCAAATGTTGCCTCAACAGAATTAGAGCATTCTGCCCGCTTAGAGGAGAAAGGTTTAATTAGCTCCACAGGTTCTCATGGCGAGAGCTGTGTGGTCAGTTCTGATGGTGACTCGGACCCAAAGGGTCTTTCCGTTGGAAACAATGTATCTATAAGTACAGGTGAAACAGAACATTCTCCTCTAAAAGT…
>TRINITY_DN18848_c0_g1_i4_1
AATTTCATGTCACCAAAATGATGAAATGAAATGGAACGACATGTGAGCCTACGAGTGGAGTGAAGCAGAGCCCACTCTTTTTTCAAGCGACACAAATTACAGTGCTGTACCGTTTTTTCTCTACAATCCGTACACATTTTGTGTCTTAAAGCTGGAGAGATACTAGGGTCTAACTCACAATTCCGTCTTCTCCCAGAGAAAATTTTCGCGGCCAAATTTACCGCAATTTTCGCGATTTTTCAGTTGCCTTCTGTATGCCTTGGTTGATATGCTTAGATTTTGAGATTGATTTATATAGAAGACCAGCAGATGTCAGGCTCAAAGCCTTGTGATCCTTCTACACAAACTGAAGAACTTGTGGGAGCTACAACGTTTGTGTCATCTGCTGAGAAAGGGTCT…
>TRINITY_DN18823_c0_g1_i1_1
AGCAATTAAACGGCTTTGACGCGCTCACGTCATAATAACGTTCTGCCAAAGGAAAGGGACAGCAAAAGGTGGAAGCTTGATCGTTTAACTGTTCTACAAAATTGAGTATCGTTAGGTATCTGCGGAGAGCTTTACAGTGGAGTTTGGGAGATTGAAAGGGAGAACTGATTGATCTGATTAGGATGGCTAAGAAGGCTTTACTGGTTGGATGCAATTACTCGGGAACCAAGGCTGAATTGAAGGGATGTGTGAACGATGTGAAGAGAATGTACAGTTGCCTGACCGATCGATTTCGATTCCCAGAGGAAAACATAACAGTGATGATCGACACGGACGATAGGTTCAAGGAGCCCACAGGGGCCAACATTAGGAGAGCCCTGACGGCCCTGGTGGAAGGTG…
>TRINITY_DN18896_c0_g1_i1_1
TTTTTAAATAAGGATTCCGTTTTTATACACCTAGGTGGTTTGGTAAATTTTGAAGGCTTTTGAATGGCCAAAGTATTTTAGTATTTTCCCTTCTGAGATTTTGAAGGAGACCCACCTGAAAACTGGTATGCTGTGTCTCTGGATACAGTTGGGTGCTGTAGTAACTATGTGGGGATTTTAAGTGACAAACTAAAACTTTTTATTTTCTGAAAACCCACCTTAAATTTTAGGCCTTGGAGGCATTTGATGTGCTTGTTTGGTTGTCTGATAAATTTAAGGCTCTCAGAAGGGAAGTTGTTTTCATTTTTCTTTTCCTGAAGATGTTTTTTGGGGAATATCCAACTGGAAAATTGGGGCTTTCAGAGCTTTTCTGTGTTTGGTAATACAGCAGGGTGCTCA…
>TRINITY_DN18830_c0_g1_i1_1
CGGGAGATTAAATAACCGACGAAGGCCGCAGGCAGAGAATGTACGATGTTATATATGATAGAATAATGATATGAAAAAGTAGGCCCAACTTTGGGAAATTTAACAACAATGACGGCTGGATTGCAGGGTTTGACGAATGATAATTACAGAGACAAAGATTAGATCTGCTACATTGTCTCGCAGTTACACCTTAGTCGACTACCCTTTGCGCCAAACAATTAGACTGGAATCTCAGTCTGGTCAATGCATCGTCTACACGCAAATGCTGCGAAATCTTATGACAGATTAGATCGAAATTTGTTGTGTATTATAGGGCTTGCTGATCAGCTCTTGTTTGTTTTCGGACTCGTACAGATCCAGCTCAAATGGTTGGTTGAGCTTGACAACTGAAGCTAAATA…
>TRINITY_DN18899_c0_g1_i3_1
CAAACGTTGAAAATGCTCTGGAACAATCTGTAAACACTCAGAGAATTGGAATTAGCGTGAAGCATATTGGCTGTCTTTTGGCTCCATACATTATTTGTTCTATATACACGTTTTGAAATTTCCATTTCATTTTGTTTTTGGGTGACTTCAATTCAGCCAGCTGTAATTGTGTTGTTGAAGCAGTGTGAATTATGGACGGGAATATAGAAGAAGCGAAGAGCAAGAGTATTCTTGTGACTGGCGGTGCAGGTTATATTGGCAGTCACACTACTTTGCAATTGTTGCTGGGTGGTTACAGAGTAGCTGTGATTGATAATCTGGACAATTCATGTGAAGAAGCTATTCAAAGAGTTGCTCGATTGGCTGGAAAATATGGTGGCAATCTCACTTTCCACCAGG…
>TRINITY_DN18881_c0_g1_i8_1
AAAACTTTGAATAAAAACCGACTTGTTAAGACAGAATAACTCATTAATATACCAATATATTTATATAAAAAGAAGCGTCCATTGTTACAGACCATTCATATTCATCATGATTACGTGAACATAGGCCAAAGGTTGCCCTACGAATTTTATTTGCGCGGTCCTGGATCATCCCTGGCTTTCCTGCAAACAAACGAAGAAACAAGTTTTAAGAGGGGAGGAGAGGAGAGGAGGCTGCGGCTTAAATTGCAGTCAAAGGTACGTCTTTGTACCCTCATTCATTTCGACGATGTTTCATTATGACGATATTCAAACCCTGGACCTCCTGAAGTACGGCTGGCTACCTCAACGTTCGATAGGGTCAAATATAACCTTTTTTCGTTAAATTTACGGGTTTCAGAT…
>TRINITY_DN18881_c0_g2_i1_1
GTTGATGGCAATTTTGATTTTACGTTTGTCTAAAATAGTTGGTAGTATAACCATTGTTGGAACTGGTTTTAAGATTCAATTAATGCATTTGCCACAGTTTTGTGATTAATGTAAACTTGTCATTAGGTTTTTGAGATAAAACCAGAGTTGCAGGAAGTCCTTGCTCTCATTCCTTAGTAACATAATCATTTGAAATGTCTTGACAATTTCTTAAAAATTGTACATTAGTTTGTGCTAACATACTCTGTTTTTCAAAAAATGGATAGTATGAGAATGCTTTGCTCTGCAGAGTCTCTCAAAGGCAATTGAGTTGATAACTTGCGATTTCTCGATTCGATTGTGTGAGCTTTTACATCAATGTTTCGGATCACACTCCATG
>TRINITY_DN18834_c0_g1_i2_1
TGCGGGCAATGCAAGGTGGATCCAGTCTATGCTTGTGTGCAAACTGGAAGGTTATGTAGTTCCATTATATGCTTGTGTGCAAGATGGAAGACTACAATATTCTGATTATGTAATCCATCCTTTGCATGTGTGCAAGATGGAAGATTATGGTTATGTTCTCATCCCTAATTAAGAGGGAGTGTTGTTTGTAATTAGGGTTGGGCCCTAAACCTCCAACGCATAAGGGCTGGGCCCTAAACCTCCACGTCTCACCTCCACGCTACACTAAAACATACACGCCTCATGATAGGACCTATCCTAACTTTGCATTAAGCAATTAGTAAATTAAATAATTAAAAGGGTTCTATTTTGCAAAAGCCGACATGCTAAAAGGGGTTCGCTCCTTATATAAATAAGCAT…
>TRINITY_DN18892_c0_g1_i2_1
AGAGTTTACCTGTAAACGTTTGTTTAGCACAGAGATTTCAGACCGGGGAAAGAGTCTGCTTAATCAGGAATTTGGCATATATTGTGAAGTTACTGGAAGAAAAAAGTAGAATCTGAAGTATACTTTCAGAGAAGACCATAAGGGCATGGGTGGAGTGACTATATCCACTGCAGGGAACAAAGCTCAATTTGGCATTACAGCTGTCAAAACTGGCATTCTTTCTGATCGTCTTGCTTCATCGGGCAGAAGCTTCTCCTTGCACCATACTCTGTACAGAAATCTTTGCAACCAGAAAACAGGTTTGATTGCTAAGGCAGAGCATCGAGGTCAAAAATTCCAAAGCTCCCCAATATTTACTGTATCGAATTGTATATGTACCATAGAAAATCAGGAAAGATT…
>TRINITY_DN18812_c0_g1_i3_1
ATAATATTATTATAATGCCCTTCAAACCCTCATTTTCCTGTAGCAAAATTCATCGCAGAAATTCATTCAATTGATTGCAGACGATAGCAAATATAATAAATTTGACATAAATTTAATGCCCATTTTCGAACTCCCTGTGAATAGTTAATTCATTTTGGTCTCATATTCCTTACAATTTTTTTTTGTTCTTTTTAGAAAGGCTTTTCAATTCTGCTCGCATTTTTTTGTGAGCGGCAGTTGGACATTTTGTCACTGGATTAAAGTGGCTGCCAGTAAATCTTAGTTTTCCAATCGTGGATTTAATTATTATAATTTTTTTTCGCGGGAGGCTTCGAGGTCGACGAAACACTTCAAGTAAAGGCATCATTCATTTTAGGGAGAAAATATACTGGATTTGGT…
>TRINITY_DN18883_c0_g1_i4_1
TTTATTTGCTGGCAATGAACGCTATTGAAGGCTTTTTCACTTCTGAACGATTCAATTCAATGGTTTTCACAATTTTCCAACGAGATAAGAAAGAAAAATGAATGTACAGGTGGGTCCTCACCCTCAAGTTTTTCAATTTTTTAAAGCGCAGACCTGAAAAATTAAGATAAGGACGCATATCTGCTAAATTCATTAAATATGCTCAACATTTGAGTATTTAACACGCTTCCCTGATAATTATACAGAGCAATTATTGGTTTGTTTTTTTGGGAGGGTCGTTGAGAAAAAACCCTCTAGTCATGACTTTTTTCGTGTTGTAGTTGGTCAGATTTTGAATCCAATTTTTTGTTTAGCTGGAGTTCTGGATTTTGAAGGACAAGAAGGTTTAGGAGTGGAAAT…
>TRINITY_DN18860_c0_g1_i6_1
CAACAAAAGTATGTTTAAATCCCTCAAATCAGTTAAGGTGAAGTTCTTGACATCGTATCTCATATAGCTTTCAAATCGAGCATCCGGAAGGAATAAAAATGACACCTATTATACCATATTTCTAGTGGCTATGGTTGCTCTTTCAACAGACTGAGAACAATGGCTACAGTTACTGTCGCAGGGCCATCAGCGCTATCACTTTGCAAGCCTTCTTCCGCTTGCTATTGCCCGTATTCTGTAGTGCCCCATTCTGAGTCAACCCGAAAATGGGCACCTCCTCTTTCACTCTTCAGAGATCCCAAATATGCAAAGAAACCATTTTACAGAAGTGGGCATTCTTCATTTATATACTTGCATTCTAAATTCTATTTGGGTCAGCCCTTGCTGCTCAATGCAGCT…
>TRINITY_DN18826_c1_g1_i1_1
ATTTAAACGATACAAAATATTGATTATTGAGAGAAGCCGATGTAAAGATGTACATTAGTTAAAATTCGTAGGAGGCTTTTAAACTATGCCGAATAATTTCTTTAATGGTATTGATAACCGCTCCAGAACTGAGGAAGTCACATAGAGAGGTCTGTATTTGAGATACACAGGGAAGTCGATAAATCGTTTTCTCTGTTATTGCGTAGGGAAGATTGAAGAGGCAATGGAGGGTCAAGAAGGAATTCAGGAGCCCAAGTTAGTATTGGCACACAAGATCTTTCTCCTCAGGCATCCCGATGTGCCCGACATCGAGAAAATCCATCTCAAGGATGAGGTTCTCACTCTCGTTCAGGCTGATGATATGGCCTTGCTCTACGAATCATTATGCTCAGAGTTAGG…
>TRINITY_DN18850_c0_g1_i4_1
CTTATGATTACTTCCAAACCCTTGAGTTGAAGACTTTCTTCATTCCATGGCTGCCAAGCTCTAATTAGGGCGGCCATTTCTCAGAACATACAACTCACAATTAAACAAATTTTCTTTAAACCCAAACTATACTTAACGCCTTTCATTTACAGTCGCTGGTAGATCGGCAAAGCTAGAGCAGTAAACGGCGTTGGATTTGAGACCTAGGGTATTTTTTCATTTTTCTGAAGATCGTCATCGGAGGGCAGCTTAACTTCTCCGTCTAGGGTTTGCTTTGCTAGAGAGCTGCGGGAAAATTTGAAATTTTAGGGTTTTGAAGGAATCCGAATCATCTAGGGTTTTGGGTTTGAAGGCTGGTCCGGGGGACCAGCCTCGTCTGTGCTGATGCAGTGGGGAAGA…
>TRINITY_DN18855_c0_g1_i6_1
CTCGCCGGCTCTTTTATCATTTCAAATAACAAATTTATTGGTCAAATCTTCATATTTTCTTACCATAATTGTTACGTTGCTCTGAAGTCGGGGGAGGCTTACTTTTCTGATACGAATGCTTCATTCAGAAGCCCATTTTGATTTGCAGAGAAGGCTGCCCATCACACAGCATGTAAAGAAATACTATTGATTCACTGTAAATTACATTTGGCTGATTCTGCATCCGGTTAGGGAGGGTAAATTGGAGGAGGACTTTGCAAATAATTTCAATTCTCGTTTGAACAAGAAGGCATTTAACTAACAGGACACTTCAAACTGTGGAAGGAGGGAATCGTGTGCATACTGCATTGGTCAGGCAACCTATCTGCAAAACCATTGTACAGCAAGGTGCTGTTGCTT…
>TRINITY_DN18836_c0_g1_i2_1
TAGTCCTTCAATTGTAGGGTACCTGTCTTAGTGCGTCCAGGTACCATTTTACACGGGAAAGAAATTCTTCTTTTTGGCACGTTTGCATGTTCAGATCTCGTAGAATCGGATCTGTAAAAATAGCGCCCGCAGAGATTCGAACTCTTGACGTCTGTGGCCCTATGGAATTGTGTGTGTTGTTTTAACAGGTCCATGTCCCATGGTTCGGGATTTGCGGTTGTGTTAGGGTTAATTTGGTTTAGTTGTGTGTGTTGGAAGGAATGATTTGGAGAATTGATTTCTAAGGGAATTTGTTCGTTGATCGGTTTTGAAGGATCAGGTAGATTTTTTAGGGTTTGTTTGTTTTCAGTTTGTTCGGGATTAATGAGACGGTGTTTGTAGGGCTTCTTTGTTTTCAGG…
>TRINITY_DN18894_c0_g2_i1_1
CTCTTCCTGTGATGCCAGGACAAGCAATGACACAACAGGCCACTCGACATGCACGGAGGGTGTATGTTGGTAGCCTTCCTCCTATGGCCAATGAACAGGTAAAATATTGCATTTTTAATATAATTTTTTATCAATATTGAAGCATTTTTTGTCAAAAAAGAAATGTTTTGGGTTTTTATCTTAATAGATAACAAAATTACTGATTTGATGAATGAAGATACTTGAGAGATTTTTTGGTTTTGATCTGAGCATCCCTTGAATCAGTGACTCATGGAAACCAGCTTAATATAACTGGACCTTTAGAACTTTAATATTTCTCTGTTTGGGTTGGGGGCTACATTTAGGACCTGTCTGGGTTTGAAGTCTTACTGTTGTTTGGGTCATAACTTGACCACAACT…
>TRINITY_DN18894_c0_g1_i3_1
GCAAAAATGTCGAGCTACGAAGGAAATGGCGGTGCAGGGTACGATTCTCCATCCGTTCGCCAACACACTGAAGAAGGTGATTCAGAGGACGGAGCATATTGGCACCGCCAGCATGATTCACATGTCTCTGAAAGAGATAGGAGAAAAAGCAGAGACAGCCACTGTGACAAGGAAAGGGAAAAGGATCATCATCATCAAGATCATCATAGGGATAGGGGTGAGAGAGATGATAGAAGTCGGCGAGACAAGGATAGGGATAGGGACAGGGACAGGAATAGAGACAGAGACAGAGACAGAGATCGTGAGCGGCACAGAAGTCGTGATTATGATAGGCACCAAGATTATGATTATGACAGTGAGAGGAGACATAATCACCAGTCGCATTCACACTCAAGGAGT…
>TRINITY_DN18807_c0_g1_i6_1
GGAAGATGAAGCTATCGGCTTATTCATTGGAATGAGACGTTCTCATTGTTCTCCAGATATTATTACATATAACAGTCTGATTGATAGTTTCTTCAAAGTAGGAAGTGTAAATGAAGCTCTAGCATTAGTATGCAAAATGATACAAAATGGCTATTTCCCTGACACCTACACTTGTAACATCTTGATAGATGCCTTTTTCAAAGCTGGAAAAACAGAGGAAGCGTATAATGTGTTTCTACAAATGATAGAGTTTGGTCCTTTCACCAATCAAGTGACATTCAATGCAGTTATTAATGGGTTATGCAAAGATGGACAGATGGACAAGGCGTGGGATTGTTTTCAAATCATGTCGAAAAAGGGTTTACACCCAGATGTTGTTACATACAACTCTGTGATTGC…
>TRINITY_DN18810_c0_g1_i1_1
GCTTGAGGAATCAACCCAGGACAAAACCCCTGGTGGCTGAATGGTTTGGAATCTTTGGATGATACCCCAGGCCATTGAATTGCTGAATACATTGTCAATTTGGTGAAATCGTAGCATCCAAATTGCTGCATACATTGTCAATTTGGTGAAATCGTAGCTTCAAATCTGTATAGACAAAGGACATCGCAGGGTATTATCCTTGCAGATAGGCGAATATATTCACAGCTCCATATTCAGATAACAGAAAGCGATCATTTATAGATTCCATTCACAGCCATAGCTGGAGTTACAGGCATGTTGGGAGCCATTCACAGATAGCGCAGCCTTTTACAGTTGCTGGGATAATCTTGGAGGGCGATCCTATTGAAGATTGCAGCCTTCAATTATGGGTGCAAGATT…
>TRINITY_DN18886_c0_g1_i1_1
TTCTCTTCTGTTTGTAGTTTCAGTCTTTCTGTCCATGGCCAATTCTTCATCACTTCAAGAAATTGTAGAATGCGATGCCTTCGATGGAATTGCACCTGCACACCTAAAAGGCAAATCAGCCACATCTCCAAGATTGTTTGATGTGTTTATCAATCATCGAGGTCCAGATGTGAAGCACACTCTGGCTCTTCAACTTCACAAATCTCTTACGGATTTGGGGTTGAAGGTATTTCTTGATTCCGAAGAGATGGAACTGGGTGAAGCTTTTCCTTGTACCGTTCATGATGCCATCTGCTCTTCTTTAGTTCATATTGCCATATTCTCTAAAAGATATGCCGAGTCTGCCTGGTGTTTAGCCGAGCTTGATCTCATGTTACACACTAAATGTAAGATCATTCC…
>TRINITY_DN18875_c0_g1_i2_1
GCTGAATCGCTCCAATGGCGTGGAATCTCCAATAATTGAGCAGACTTTAACATTCATGTGGAGAATACACAGCCAGAGTAACACCAACCTTATCTTTGTTGTTGTATTCGCCAGATGCATCGTCTGACACTAAAACAAATCCCAAATATATGTGGGCGTTTTGCCATTTGCCAATCAGTATAAATACACAGAGACTGTGCATTGGTGTTTTGAAGCTTGCACCGGGTTTAGCAATGGCGGCGCTTGTGTATTCTCCACTACATTTGACGTCGCCATCTTCGTTGCAGAAGAGAAATTTTTGGTTGAATTCCACAACACCCAAATTTGTTTCACTAAAATTGGCTCTGTTGAAGAATCGTGGGCACTTTCACCGTTGTGTTGGTCAATTTAGACGCTGTA…
>TRINITY_DN18887_c0_g1_i1_1
GTGCCAAGTACACTTCATCGCTAAACCACAAACCCTGTTATAAGTTTGAATCTAACGCATTTTACAAGAGAAAGCGAATGGAATGTGATCAAAATACTCTTAGAGAGCTTGCACTCTCTATTGCAGATCACCCACCTTCCGATTTCCACTTAATCCTGCAATTCTTCGTATCTTCTTCTCGCTCAGATACACACAGAAAAAAGTTACCAGTCTCCCCATTTCTTAACTATCTTTCCTCCCTAAGTGAGGCCTGTAACGATAAGAAAACAGATTCAAATAAACTCGTCTGCACTGTTTTAAAGATACTAAGAAACCTCTGTGCTGGAGAATTAAAAAACCAAACTTCGTTTGTTTATGATGGGGGTTTGGAAATCACTGCTTCTCTTGCAAAACAACTAA…
>TRINITY_DN18851_c0_g1_i6_1
CCTTTACAAAAGGATCTGCTCAGAGTGTAGAAAATAGGAGGAAAAATGGAGATTGGCAAGAGAGAAACACTTCTGCTTTGGTTCATCGTAGGAATTCAAATTCATGCCTCTCTGCAATTCAAGCTAGACGGCCTCAACAGAGACGATTTTCCCGAAAACTTTATATTTGGTGCAAGCACTTCTGCTTACCAGGTTGAAGGCGCAGTACAAATTGATGGCCGTAAGCCTTGCATTTGGGATACTTACACGCATTCTGGGAAAATGTTTGATGGAAGCACAGGGGATGTTACTGCAGATCAATACCACCATTATAAAGTAATCTCGATTACTACACTATGCTTGATTTGTGCTGCACCGCTGGTAATTTTTAATAAATTTTATTCTATCAGCTTTAAGTTG…
>TRINITY_DN18897_c0_g2_i2_1
CCTGTGGATCTCTAACAGCCCCGGTACTATGGCATGTATTGGACCCCCGCACCTTCTCGCTCTTCTCCCATATTCATTTTCTTTTTTTCATCTGTTCTCTTTGACGAAGATATCAAGTTTTAGAAGCAGCGCAGAGGGCTCAACCACAGGAGAGATCAGACTCGTGTCTCAACGGTGAGCAGTGACCAAGGGAAGATGGCGATACTCAGGCAAAGGACTTGGGTGCGTGCAAATCGGATCAACCTGCGTGCAAATCGGATCGTCACCACAACCGACTGGAGGAATGACTTGTCACCGGACAGCAGAAATAAGATCGTTAACAAGATAATGTATACTCTCCAAAAACATATGCCATTTATAGGTCCCGACAGCATGAATGAATGTAAAAAGATTGCTTTG…
>TRINITY_DN18897_c0_g1_i3_1
CAATGCGACCTTGCTCTTTTTCGTCTGTGAGAAAATCGATGTTCATTCTCTTTCTCATCTGTTCTCATTGACGAAGATATTAACTGACGAAGATATCAAGTTTTAGAAGCAGTGCAGAGGGGTAAACCATAGGAGAGATTAGATTCGTGTCTCAATAGTGAGCAGTGACCAAGGGAAGATGGCGAGACACAGGGGAAGGACATCGCGTACAAATCGGATCGTCACCACAACCAAATGGAGGAATGAGTTGTCGCAGGACACCAGAAATAAGATCCGTAATAAGATGTATGCAATTAAATTCCGAATGGATACTCTCCAAAAACATATGCCATTTACAGGTCCTGACGGCATGAATGAATGTAAAAAGATTGCTTTGCGATTTGAAGAGAAGATGTATGC…
>TRINITY_DN18854_c0_g1_i1_1
GTCCAATATTTTATTGCGCCGTTTAATGTACAGAGATGTTCTAGAGTAGGAGCTTTTTGTGTCTAAATATTTCTCTGTTGCTGCTCTGAGTTGAAATGAATTAAGTTTTCTGCAATTCAATTGCAATGGAGATTCAGATCGATAGGTTGAGTGACTTGCCTGACAATTTACTGTGCTGTAACATTCTTTCTCATCTCTCTTTGAAAGATATAATTCGCATCTCTGTTCTGTCTCACAGATGGAAAACCCTTTGGACAAACATTCCCCACATCGATTTTTCTGAGTCTGTCTTCGATTCAATCATATTACTTCTTTCCCACCTTGTGAAAATTCCAGACGTCAACCACCCAGTTAAGTACGTGGAAAATTTGATAAACAATATCCTTTCGCTTCACTCTG…
>TRINITY_DN18827_c0_g1_i5_1
TTTCTTCGGTCGTCTTGATTGTCATAACATGCATTTCACCATCATGGCACGACCTGTACTGAGAGACACGCTATTTTTGCTGGGGTTATTGATCTGCATCGCTGGGGTTCGAACTGTGGAAGTCGACGATGAGGAACAATTTTCGTACATAAAGGGCGACTCGAGGGGGCCAGAACACTGGGGAGATCTGGTTGATGAATGGGCCATCTGTGGAAATGGGCGCCAGCAATCTCCCATTGCTTTGGTGAAGAGCCAGGCTGTAATCTCACCTGATCTCGGTGAACTGCAAAGGATTTATCACCCTGGAAAAGCAATCCTTGAGAACAGGGGCCATGATATTAGGGTGAGGTGGCCTAGAGGCGGTGGTAGTCTTGTGATAAATGGGAGAAACTATATACT…
>TRINITY_DN18832_c0_g1_i1_1
TAGATTTTTTAATAGTTTATTTTGTTTTTTTACAGCAGTTCAACAGTAAGCACTGGAGTCAGTGTTTCCTTGGGCTTTGTTATGGAATATTTTATCTTAGGAGATAAATTATATGTTAGCTTAATTTGCTTAACTTTTTGATAGGTTAGTTTCTTTTTTCCCCTTTTTTGCATTTTTTTACATTTACGTTTTGCAGATTGAGCCAATTCCAAGTGGAAATCTGCCACCCGGGTTTGATTCAAGTTCATGCCGCAGTGTGTGAGTCCACTGTCCGTGGTTTTTTTCTTCATTTACAACTTTTCTTTTTTCGTTCACTTTTATTATTCTACTTATGCTGCTCACATCAGGTATTATGACCACCT
>TRINITY_DN18832_c0_g2_i1_1
GGTTATTTGATTGATTGTTATATCCTGATCTTACCACTTTTCTAATGTGCTTATAACAACATATTCGTAAAGGGAGATTTGATTTGGATCTCACTTTGACAAATGTCTCCTATTATCATTAAACTGCAATTTCTTGGATAGGGCACTGGCTAAGATTGGATTTCTATGTTAATACATGTTTGTAGGTGTAAATGACATGCTAAAAAGTTGAAGGGCTGACATTTTGCTAAACATATTAGCATTTGAAATTTTTGAAGCTCCTTCATTTAAGCAGTATGTTGTTATCCTAACTATCCTTATTTGTTGTAAGGCTAATGATGTCTGTGTGCTAAAGTTTGTTTTACTTGTGTTGGCATAGGCTGCTTACTTATTGAGTTGTAGGTTTTTTCTAAGATATGA…
>TRINITY_DN18806_c0_g1_i1_1
ATTCACTGCATAACCCACACTAATGCAGTTTTGCTCTATATATTTCCCTCACTCCAGTAAAGCTCCATTACAATTTGGACTGCTCATACTTCATTCCTCATTAAATTTTATATTCCAGTTTAGATTGTAGATTCAATCAACTGATACTTTTCTTGGATGTGGCATAATTTTGCCAAATATTGTATGGTAGTAATTAATTAGTTCAGTCTTGCCTGTTCTCTCCTTATCTATCTTTAAAAGTTCTGAATACCTTACCTAGAAGGCCAGAATTGTTTAATCACTCTCTGCCAGTATATATACCCAGTCTTCACAGAAATCACAGTCTCTGTTTGCACAGTTTGATACCCAACTTCATATACATCACATTTCATATTGCTCTATTTTTGGTCTTCTCTGTCT…
>TRINITY_DN18815_c0_g1_i2_1
GCTGAATAAACTTTCTTGAGCCGCCATGATTCTTTTTTGAAAAGAAAAATGTACATTCTAGAAATTCTGCACCATCTGTTTCCTGGACCAGAGGAGCCTAATTTTTTGTTTGTGCGCCACCTGAGGACTTGCGGCGTGATTTCTAGGGTTCCAAATCTTATTTTTGTTCCAGGCCGTGGTTAATCGGGTAGCAGAGAAGCCTCATTTTTTGCCGGTGCGGCTCTCGAGGACTTGTGGCGTGATTTCAAAGGTTCCAAAGCTTATTTTTATTTCAGACTGTGTTTAATCGGATATGTCTGGGGAAGCGGGCTGTTCTATCCAGCTTATTGATGGAAAAGGGCAATTTAATGACGCTGCCCTAAATAATTTAGTGAAGGCTGTGAAGCTAGCAGAACGTGG…
>TRINITY_DN18878_c0_g1_i1_1
ATGTAGCACGGGAGAATTTAAACGGCTTGATAAATTTTGGATATATTAGGACCTTTAACTGCTCGAGTTAGAGGAATTAGGGTTAGGGTTTATAGAGACCCTTACATTCTTAGGTGAGTTTTCTGTTTCTTCGAAGGGTTGAACAGAAGGGGGAAATCAGTCACAGTTGCAGGAGGCGGCCTAGCAGCAGATTAAGCATCCAACAATGAAGTATAATCCAAGAGTCAGTAGTTCCAGGCGGAAGAGTCGCAAGGCTCATTTTACAGCCCCATCCAGTGTGAGGCGTGTTTTGATGAGTGCACCACTTTCCACTGACCTAAGAAACAAGTATAATGTTCGTTCTGTTCCAATCAGAAAGGATGATGAAGTTCAGGTTGTAAGAGGGACGTTCAAGGGAAG…
>TRINITY_DN18878_c0_g2_i1_1
CTTGGTTCTGCCTACTTTGTTTATGCAGCTCCATTTCAAATTATCAAAATTTATGAGTGTAGATAGGCCATTACCAGTCCAAGACATCTGGCATATGGAATCTGCAAAAAATCATGACAGTACATTAGAAAATTAAAAATTCAATGCATCATTTAACATCAATTTATTTGGAAGTATGATAAGATGTTAGAATTTCCACAGATATTAAGATATGAAACACGGGAAAACACATGTGCTAATAAATGAAGCAACGGATGCTCCATAGCCACAAATCACTTAAACGATGAGCATAAGAATGGGAACAACACATTCTAAATTCAACAGGTAAAGAATTG
>TRINITY_DN18876_c0_g1_i2_1
GATTAATCTCATATTTCAACTGGAATGTTTAGTGCTGCTTTATTTTCTTTCTCATCTACAATGAATTCCCTTGCGAATGGAAGTTTAAGTTGCAGAGCTTTTCCTAAGCTCAATGGCAGCTTTTGCAGCACGCAGAGGTGCAATATTAAACAGCCATCTTCCGTTGGAGTAGACAATTGGGTATGTAGTAAGCAGCTAGGTGGTTCACAGTGGGGCAAGATCGTTGCTTTCTCTGCGGAAGGAACTGTGACTAGTATCCCTACTGATTCTTATAGGATATTGAAACGACAAGTCCCTCCAGCCTTTTGGACAGAAGAGACGATCAACTCTATAATATCCTCTTATGATGACCAGAATGCAGCTGAGATAGAGGAACGAATAGAGACCTTGATAGTGGAG…
>TRINITY_DN18888_c1_g1_i1_1
GTCGAAAGGGAAACAGCCCAGACCAACAGCTAAGGTCCCAAAATGTAAGTTAAGTGGAAAAGGATGTGGAGCTGCATAAACAGCTAGGATGTTGGCTTAGAAGCAGCCACTCATTTAAAGAGTGCGTAATAGCTCACTAGTCGAGTGGCTCTGCGCCGAAGATAAACGGGGCTGAAACTTACTACCGAAGCTTTGGATACAGAAATGTATGGTAGAGGAGCATCGTGTGCGGGGAGAAGATGTGCTGGAAGGCATGTTGGACTGCACAGGAGAGAGAATGTTGGCATGAGTAGCGCAAGGCAGGTGAGAATCCTGTCCGCCGAACATCTAAGGATTCCTGAGGAAGGTTCGTCCACTCAGGGTTAGTCGGGGCCTAAGCCGAGGGCGAGAGCCGTAGGC…
>TRINITY_DN18888_c1_g3_i1_1
GCTTCATGGTCAAAAGGGAAACAGCCCAGACCGCCAGTTAAGGTCCCAAAATAATGATTAAGTGGAAAACGATGTGAAATCGCTCAGACAACCAGGATGTTGGCTCAGAAGCAGCCATCATTTAAAGAGTGCGTAATAGCTCACTGGTCCAGGGGTTTTGCGCGGAAAATGTAACGGGGCTCAAATCATTTACCGAAGCTGCGGAATGTGTGAGAGCACATTGGTAGAGGAGCGTTCTTAACACGGAGAAGGCATACCGGAAGGAGTGCTGGAGAGTTAAGAAGTGAGAATGCAGGTATAAGTATGCGAAAAGGCAGGTGAGAATCCTGCCCGCCGAAAATCTAAGGATTCCTGGGGAAGGCTCGTCCGCCCAGGGTAAGTCGGGACCTAAGGCGAGGC…
>TRINITY_DN18849_c0_g1_i3_1
AGATCCTACATTTTACAGGTTTGATTGAAATCTAGGTGCATTGTATAAGATTTCAATGCCGTTACAGATCTTACGCCTTCAAAATGTTAAGACATCATTATGTCTTTCTTGAGCGTTATCACTGTCTGGATCTATTATATGTGTTTTCTGGTACCAGAGGCCCATTGTGAGAGCACCAGTTACGATTTGCAAGGCTAGGTGATTATTCTCCCAGAGGATCGCGGGGCCATAAGCAACCAGTTTGCACCCTCAGCCAGAGAATTACTCTACAGTCAAGTACCCAGATGGATGGTGAAGTAGACATTTCCTCTGAAAGCATAATTGTCAAGGAAAGTGTGAAAAAAGATGAAGGGGAAAATCAGAAGTCTCAGTTGGTGATTACCAATCATCAAGTTGATT…
>TRINITY_DN18819_c1_g2_i2_1
CATAACAGGCAACTATCTCCATTCCACCTTACATAATTTTATAAAGAATTTCTTTTATTTTGCATTCGCTTGTGATCCAGTGCTTTTGAGTACTTTACTTACGAACTTTACTTACCGGCAACCGTCGTTCTTTTGGCGGCGTTAGACAACTTTCCAGGCAGTTTTTGGACTTGATCTAGCACTAAATAGCCTGTTGGCTAGATGACCCAAAACACTTTAACGTAGAGGAGAAGAAATCCAAAACCTCGCAGGGGAAAATAAATCCCTGACAAACAAGTTCAAATTTGGGCTTAGACGCTTTTCCTTCTTTAGGGTTTCGAGATTTTATCAGAATGAGCCGGGGTACAGGAGCTGGGTATGATCGACATATTACTATATTTTCACCAGAAGGTCGACTGT…
>TRINITY_DN18819_c1_g5_i1_1
AGCCAATTTATTGAATTAAAAGAATTCAATCAGCAACTTACAAAGTTCTGATTTTTATTCTGAAACAATTCAGATCTGCTCTTATTTAATACTAAGACACCCAAACAGTGGAAGATGGCGCCAATAAATGAGCAAGCTATTTGTTTGGGAAAAGAAACCTCCAAACAACAGAAGAATTAACAACAAAACAGTAAATAGGAAACCTACAACAAATCTGCCTTGTAAGAAGCCAAATCTGCCCCAATTTAATTCAATTTGACTTCTGAATGAAGCCAACCAAGCTGCAACAATTCGATTGATCTTTCACAATCTCAAAGCTACTGAATTCTGAAGAATGCACGCTCTCCAAAACAGGTCCAAACCCTAGCC
>TRINITY_DN18819_c1_g3_i8_1
TTACAAATTGACAGAAATTCACAGCAACTCAGCCTTGTGTATAGGGTGGTTCCTTAGCTTGGGTTCATGGATATGTACTGGGCACAAGAGTGAGATTATAATATAAACATAAACTGCACAGAAAAGAGTGAAGAGGACAAAGGCAGGCAGGATCGGTGATCTGCACTGCAATTGTCCAAATGGGTGTACTGGGAAACACACTGCATTCTGTGAGATCCATAAACATTAGACTGGTGCTTATGCAAGTAATAAGCCTTGTGCTCGCAGTGATTACAGGATAAAGACTGCAAAATTCTGGTTTGACGCTAGCCTACACCGAGATCTTGGAGGCTATTTAATCAAAGAGTCATTTTGAAAGTGAAAGACTGAATTACCATGAGGAATTGAACTTTTGGCAAA…
>TRINITY_DN18819_c1_g6_i1_1
TGTCAAAGGACATTATCTGTTGTTATGAGAAAACCATTTTATTTAAAGATATAAGCTTGCAAGACCAAATTAAACATCAAGCATCATTCAAATTTTTTTATGGATTGGGGAAAGGGCCTTTTGATATCTCAATTGTCCCAGTTTATGTTTCAACATACTGGATGATATGGATGTTTAATGTGCCCACCATCCCTATTTTAATACCTGACTTATCAAAATAAACCATCTTTTCAAAACATGCTAATGTTGGAGATAAACAAACTACTTGCACATACCATGGTGAGGTCATTCTACTGGAAGATACATATGTTTAAGGTACATGTCATCCCTATTTTAATACCTGAGCTGTCAAATTAAAAATTCTTTTTAAACCATTGTAATGCTTAATTAGAAAAATAT…
>TRINITY_DN18839_c0_g1_i1_1
CAAATGTACAATCCAATGGGCAAAACCGAAGCATCCCTTGCAGAGATTGTAATCAAGATGCTCTGAAAATTTGAAGTTTTCAATTAAACAGGATTAAAGCATACGTAATTTTATGGACGCTGTTGTTCAATTTCGCCACACTTGGATGTAGTTTATTCAACAGCCAACTTAAATGTCAAAACTCCCTCTTTCAAAGTCATCGATTGCTTGATCGAAGTCCCTCCTATCTTATGGTGAGTTTGCGTTTTGATTTAAAGTGAGTCAATTCGCTGTGCTTATTTTTATCAGAGGTCAGTTATCAGAAATGGGTTACATCGGGGATGCATTTTTAATGCTGGTGTCAACAGTAGTGATGGTGGGTGTGGCTCGTGGTGTAACACTGGAGGCATTTCCAAGGAT…
>TRINITY_DN18811_c0_g1_i1_1
TGGAGAAATGCAAGCATTATTCATAGGAGATATGCGCAAGCATTTTCAAAGGGAGAAAATGATGTCATTCCGGTGGAGAAGGCTCACACTAACTTGCAGAAGAGGTCGCAGGCTACCTCCATCAAAGGAGAAACTGCTATTGCAGGTAAAAGAGGGCAGGAACCTCCTAAACCGAAACCAGAGACAGGATCTCCTCCTGTTCATAACTGAGAGAGGACATTGGTTACAGTTTTGGGGTTCAGGTTGGACGGCCAGCCACCAGGAAGCTTATAAATTATGTAGGTAAAAAAATAGATAAGGTGTTATAAACATATGTTTAAGTGTGGTAGTGAACTATACCTTTTTCGGCCTTTTGGCAGAGATAAGTATAGTAGAGAAACTTATGCAGGGGCTTTTGAA…
>TRINITY_DN18818_c0_g2_i1_1
TCAGTAATCACCATTTCATTTCATACTATTCCAAGTGGGTTTTGCGAAAACTATGCAGAACATTTGGTTCTGGGTTTTGTCAAATGGTAGAAAATGTAGTTTTGGCTGTTTCTATTCAGTTGAAGACAGTGGAAGACTTTATAGGAGAGGATGGCGTTCCTAGAAGAGGATTGCTGCTCCTGCCTTTCGTGTGTGGAATGCCCCATGAAATGTTTAAAACTGAAAAATAGGAATAAATGGAATCTTGGACTTCAAAACTGTATCAGCTTTTATCTCATAGGAGACTTTGAGCAGCCACTGGAGAAGTGGACTGGGAGTTTTCACACCTGCATCAACAACTTTCCTGCCATGGAGACACGTGTATCTTCTTCAAAATTTTCAAAGTTTCTCACTATATAA…
>TRINITY_DN18882_c0_g1_i1_1
TGTCTGTGTAAATAGATAGGTAGCTGAAAAATGTTAGCCGTATGTATTTTCCCAGCCAGGGGAGTCCATTCGGGCGCACCATCACCTCCAAAACAGGTATGCTATTCAAATTCATTATCCAATAATGCATCAGCTACTTCTTCTTCTTCTCCACAACAATTTAAGTACAGTAGGGCTTCGCCTTCAGTAAGATGGCCTCATTTGAATAGGGAAGACGACCCAGTAGATTTATTCTCATTGCCTTCCACTCAAATCCCACCAGAACAAAATGGTAGAATATCCAGAAAGGAACACAAAAACCATTTAGAAAGAGAGCAGGGGTGCTCTAAATCTTCAAATTTGAAAAATATCGAAAGCACAAATGTCAAAATACGCACAAATGAAGACACCAATTTGGAG…
>TRINITY_DN18805_c0_g1_i4_1
CATTTTAAAAGGAAGCATTCTTAGTGAGATAGGTCAAATGCAACATCTCGGACTCTTAAATCTCAGTCACAACCAGTTATCTGGAAAAATACCAGAGTCTCTTGGTAGCCTCCAAGAGCTAAGACGTCTTCATCTTGATCACAACAAATTATCAGGAGAAATTCATGTTAGTTTAGAGGGATGTAAGAAGTTGGAGCTCCTTGACTTGTCTTACAACAAACTAGGGGGAAGGATACCTCGTGAAGTCATTACCAGCCTTGGAAACCTGCAATTCTACCTCAATTTTTCATGGAATTCTCTGGAAGGGTCCTTGCCGCAGGAGATTAGTAAAATTGTAATGGCTCAAGCCATAGACATCTCTGGAAATCGACTTAATGGGGTGATTCCAAATTCTCTAGG…
>TRINITY_DN18809_c0_g1_i2_1
GTGCGTGGGTTTGTGGGCCGGTGTCTAAATTGGGCCTTTAGCCAATAAAATCTCTATTGGTTTATCTAGCATTTTTAAGCTTACTCCATTAAAGATTAACATTGTGGAGACAATTCATTCTAAAAAACGAAATCTATCTACTACCTCGTTGGATTTTACAGGAGTAAATGGAGGTAAGTACCAGTAAATCTGAATCGTTCCCAATCGACAACTTGTTGGGATGCAAGCAAAGCCAAGGAGAGGTCAGTTCTTTTGTAACACATATTGCCAACACAAGATCTACAAGCCAAGGAAGAGTAATTAGTCCCACCCCAGAAATCAAAGCCTATCCAGCTCTACACAAAAGAGCAGCATGTGAGTACCACAATTACAAGCCCCTGGGTGTGTCCTTCTGCTTTG…
>TRINITY_DN13361_c0_g1_i1_1
ATGTGAAGCAGAGTTAGTGGGAAATGTGAAGCACCCAATATGACTGCACCATGTAGCCTCAGGCTTAAATTAAAATACTTTAGTAATATGTTATCCTCTTCCTCAAACATTACTAGATAAAGTTTTTATGCGACAACGTAAACACAGTCATCTAAGTGAATCCCGTGATTTTGAAACAATAGATAAGACAGGGCTCTGGTTGATGATTCAGATAATTCTAATGGCTGCTTGTCTGTGAGCGGATTAAATCGTATGCAATCAATCATAATTTCTTGATCAAATCCTGATTCATTGCAAGAAGAAAAGTGTTTCCGAGGCCTGAAATAGATAATTAGGGTTTAAAATGGGTCGAACTCCTTGCTGTACGAAAGTGGGTCTGAATAGAGGGCCATGGACTCC…
>TRINITY_DN13393_c0_g2_i1_1
AATATGACAATCCACATCTTCTATAAGCACAAAAAATCTACGAGCAACTTTTGAAGCTCTAGATGCATATCAAGGATTGGGTTCAAATGTCATATGATTTCAGTGGCTTGCTATTATACTAAACAGGCATTGTCAATTGTTTTTGGAGCAGCCACTAATTATTGATACTACTGCACTCATCTTGCATCCACCTTTGTCATGCTTAGTTTTCCCATCTCATAGGAACTTCTATCACGTGATGCTATCATCTAACAAGAACACCGATTTCATTTAAATTGTAGAGCTATTGGTTTGTTGGTTGAGACGAGATACAAACACATATTTTCGAAACCATCATCTACTCTTTCAACTTGATGTTACAAAAGCTTGGTATATAGATTGAGTGCATAAAAGTTGAAA…
>TRINITY_DN13356_c0_g1_i1_1
CCTTCCCTTATTTCCTTCCTACAAATGAAAAGCATAACTAGAACGCATTATTCAGACGAATCATGTGGCTACTAAACAGTCCGCAGGAAAGAGAGTATCTGTTACCAAATAAGTTTTAAATCCTCAACAATCCGCATTTACGTACTAACGGGGCAAATGCTTTACTCATCTTTTCGCTTCAAGTCTTTATCGTAATTTTAATCGTTAAAATTTTTGCGTTTACGCTGAAACTGTAAATAAAAGCCTAGGACAGGCAACTGGGAGCGAACTTGCAACCCGAGTGCCGTATGTCAGGTTTCTTCTCAAACAAGATGATATGAATGCCGGAGAGTACAATTTCTGGAATGATGCAGGGGATATATATTGCTCAACAAAACTTTATAGTTGAGAGGAGGCACA…
>TRINITY_DN13351_c0_g1_i1_1
ACAGCAAGGATCCCTCGAAGAAACCAAAAAATTGATGCTAGCTGGGACCGTGGCTTTATTACTTGCAATAATATGCGTGCTAAAGGCGACTGTTACTAAACCTCCCTTTGTCTTGATTTGGGAGTATAAAAAAAGTATACTCGTTAAGCTCTGTTTACCATGGAAAGTGCGTTGCAAGTGGCAGCAACTGTGCGCCTCCATGACGCCCCTGGTACGCGTTTTCTTGATTCAAAAACGTTCCCTGTAGCGTGAATGACCCCACACTCCATACCCATCTCCTATAAATACATTTTGCAAGCTCAAAGTTAAGAAAAATCAAAATCTTCAGTAGTGGGGTACCCATCTATTCAGAGCTTTAGGCTTCTTTAACCTCAGATTCCAGAACATGGGTGGTGCAGC…
>TRINITY_DN13382_c0_g1_i1_1
TTTTAAAACAACTACGATTTTTCAAAATGATCAATAATACGATGTACGTCTGCACTGTTCTGAAATCAGAATACCCCTCTCATCTTACACATACTAAGCCCTTTCGTTCCAGTTTATCTTTCCTTCTTTTCCTCAACAACCCACCCTCTTTCATTCCTGTTTATCTTTCTGTCAAATTCTAAATCCAGTTCCATGGCATCTACTTCTAATTTTAGTTGTAACACTGAGCGTGAACCAGGGAATGCATCTGAAGAAATTGTTGTGTCTCCATCCGCTTCTACTACAATCTCAGTTGGAACCCTATTTTCATCCTGTTTTAATTGGTGTTCTCTCTTTCTTTCTCTCTGTTCAACTCGACACCATTCTACTGCTTCTCAAGGGATCGCACCATCTCCGTCT…
>TRINITY_DN13359_c0_g1_i2_1
CGGAGATTTCAGCACACTAGTTGAATACTTTTCGCCCATTTAAACACCTATTTCTTCCATTTCTGTTGGTTAAAGCCTGACTGGTTCAGGGGTTTCGTTTTCCGAGGTCTAGAGTACAAGTCCTGCAAAATGAGTTTGGTTTTGGAAGAAGACTGTTTTTAGCGACACTGGTTAAATACTTTTCGCCCTTTTAAACACCTATTTCTTCCATTTCTGTTGCTTGAAGCCTGACTGTTCCGGGTTTTAGTTTTCCGAGGTCTAGAGTTCGAGTCCTGCAAAATGAGTTTGGTTTTGGAAGAAGACTGTTTTTAGCGACACTGGTTAAATACTTTTCGCCCTTTTAAACACCTATTTCTTCCATTTCTGTTGCTTGAAGCCTGACTGTTCCGGGTTTTAGTT…
>TRINITY_DN13337_c0_g1_i1_1
CTGTAAGCTGTGGAATCGTACTTCTATTCTCCATTACATTACTTTTTAAGAGCAATTGCAGGCTTTCAAATACCGAGAGAGATACTCTTAAATTTAAGCTCAAATTACCGAGTCTTGAATCTTTTCAGCATTGAAAACGGATTTGAGGTTCAAATTCTTTAAAATTGTAGGATAAAGATGGACGCAGGAACGGAATTCCTTGACCGCGGGCATATGAAGACAATTTACGACAATGTTCACCATAACATTCACTTAGACTCTCTTAGTCTAAAGTTTGTAGATACAGAGCAGTATCAGAGGCTGCGGGACATCAAGCAATTAGGTTTATGCTATTTGGTGTATCCTGGAGCAATGCATTCTCGATTTGAACATTCTCTTGGAGTCTACTGGCTTGCTGGA…
>TRINITY_DN13399_c0_g1_i1_1
GAATATATCAGAGGGTCTGTGCTTTTATCCTGAAAAAAAGTGAGAATTGCGTTGTTTGATTCCGACTTTTTCCCTTTATCCGAATTCGGTCTGATCTTTCAAAAAATTATTTCAGAGGATTTGATCTTCGGCTGCCCTTTTTATACTTATTTTGCTGGCTCCTTCTGCCCAAGAAAAAATTGAATTCTCTGCACTGTTATTGTATCAGAATGATTAGGCTTTTTAAGGAAAAGGAGAAGCAGAGAGAAGCACGAAATACTGCCATTGGAAGAGCACCAATCAAAAAGCAAAGTCCTGCTGAACTGCGGTTGCAAAAAGATATCAGTGAGTTAAACCTTACTAAGAATACCAACATATCTTTTCCAAATGGAAAAAATGATCTTATGAACTTCGAAATCA…
>TRINITY_DN13394_c0_g1_i2_1
GAGACGTTCATTAACGTAGAATAGATAAATACGGAAGCGTATATACGACACTCAGATATTCCAAATTGGAGGAGAATAAACGAACGAGTGCAGTGAAAAATATCACGCAATCACTCTGAGCGCCCAATTCCAGTTAAACATGGCCAATTGGATTAAAACATTCGAAAATTCCTGATCTCAGACAGTGCAATTGAGCAAAGACAACGTCCATAACATAATAAAATGAAATCTCCACCATCGCCATTGCAGTCACCTGGAAAATGCCACCAAAAATTGGCGCTAGAACCTCTGTATCTTCAAGTAGGAGGAGGCACCAAATTATTAGGTTATGGGGAAAGGCTTTCAGTTTTATGCGAGTATGGCGCCAAGTATGGCAAAGTCAGATGCACAGTGGGAAAA…
>TRINITY_DN13348_c0_g1_i1_1
AGAAGACCTTCGTGAAAGTTAAAAAAGTTTTTCATTCATTGTTAGGAAGACAACCAATATCCACTGTTAAATGTTTTTGTAACAGGTCAACTAAAACACGTACAATGGAATTTTGGCTCTGGACACCCGGATGCCATAATTTTTAACCATTTACCCCACTACAAGAAAAACTGCCACGATCGCACGTGACACAGAGAGCACCAATCTGAGTAAGATTTCATGGAGTAATTCATTGAACTTGTAACCATCGTAAGAGGGAAAGATAAAAGAGAACCCAATGAATAGATTATGCATACAGGCTCCCCGCAATGCCTAAATAAAATATTATATTGTGGAAAAACCCATTATAGTGGACGAGGCAAAAGCGAAACCCATTGATTGAGGTGTAGGAGCAGCCTT…
>TRINITY_DN13353_c0_g1_i1_1
GGTACAATCCATTTTTTTGTTTGAATGCGTAGACATTTGTTTAGCCTGCAGAGCAAAACAGGAAGTTGAGGGAAGACGAATGCTGCGAACTTTGGATGATTGGTTATTGAAGCAAGCTAACATCACCCAACACTGGAATTTGAGGCAGCCGTAGAGGGAATTGAAACTGATGGCAAAAGCCAGTGAGAGAAGGAAAAAAGAGATCGCGCCAGGCAGCGTGATGAAAGCTGTAATTAGACCCGGTGGTGGTTCAGCACATCCTCAAGAGGGAGACCAGATTCTATTCCACTGCACAACACGAACTGAAAATGGGGTCGTTGTTGATTCCACAAGGTCAGAGTGTGGGGGTCGTGGCTTTCCAAAAAGGTTGGTTTTGGGGAAGAGCAAAATGATTTGTGG…
>TRINITY_DN13334_c0_g2_i1_1
AAACAGAACTTCAATTTGCTTTTTGTCGTGCAGAGAATTTAAAGTTGAAGCTGCAATAGTCGGCAAATTTCGTAGTTTTATTTCTATTTGGTAGGTGAGTCGGCTTTACAACGTGTACAATTTATTCCTGTTTTCAATTTAAATCTCTATAAAAACCTGCAATCTGCAGCGCAAAACTCAAGCGCCATTTGATTCGATTAGTGTTCGCAAATACGAGCCTGAATTTGGATATACACAGTAAATATCGGAGTAGGGGGAATATACACACTAAATATCGGAGTAGGGAGAATATACACAGTGAATATCTGTCATGGCGGAAGTGCAGAAGAAGCGAGTCGTTATTGTGGGAGGCGGAGTTGCAGGGGCAAACACTGCTAAGGCCTTGGAAAACCACGCTGA…
>TRINITY_DN13391_c0_g2_i1_1
TTCGGTCTTTGCCAAAGTGTGAAATGAACCTCAAGATTTAGACTCTAGCACTTATGATATTGGTCCTCCCATTTGGTACAATAAGGCATATATCGAATAGTGTTGGTACATATTTCTTTTTAGTTCTGTCTGATTAAGCTAGGAGATGGCAAATGCTGCTTGTTAGGCTTTGTAGTGGCTGAAAGATACATAACTGGTTCTTGATAATATACTGAAAATACCAAGGAGAACTGATTATTGCAGCTGTAGATTGTGCAGGAAAATAGCCATTCATCAAATTCCTCCAGTGAATTATTAAATCTTGCGTTGTTGAAGACTACCTAGTTATGTTGATTCTAGAGATGATTAGTAGGTCTCTCATTGGTTCGGATTACCTAATTGTGTTGTCCCAGG
>TRINITY_DN13391_c0_g3_i1_1
GTGAACAAAACGAACAAGGGAATTAATAATATTAATACCTTAAAAAACAGACAAAAAAGAGTCTCTTTTCGTCTCTCAGGGTTTGATCAGAGCAAAGGCATCTTTAGGTGGAAAGCTCTGCAACATCTGGTGATTAAAGAGCTTCTATTAAGGCCCCGGGAGGCGGAGCCTATATGTCGTGGTGGAAACAGCGTTCTTGAAGATGCCTATGTTTTTCTTGTATCGGTATGGAGAGTGCTGACGAATTGAAAATATCATGTTGCAGTGCCTAGAGGGTTTCAACCACTTACTAGATTGTCTTGTTCGATCTTTTGAAGTAAAGGTCTTCAAACATGTGCAGGGCCTTAGAGATCCTGAGATAATAGCAAGTGGAACAGTTTTTAGTGTGAGTGAAGTAGA…
>TRINITY_DN13391_c0_g1_i5_1
TACAATTTGAGATAGGTAGTTTGGCGTTACCATGATTTGGACAGCGGCAGATCAGGAAGAAATATGACCCGAAAGAAAAGATAAAATCACAAGCGAGCGGTACGGATCAATTTCAGAGATGACGAAAGGAGTGGAGGCAACATAATTAGATTCACTATACCAAACTTATTGCAATCTACGCTTTCTGAAGGGCGTCTTCTTGGCGATTAATGTCGAGGTATGGAGTGTGATGACGAGTTGGAAATATCATGTTGCAGTGCCTAGTGGGTCTGTTACAGTGTTGTGGATTAAATTTTCATAGACACGAGGTCCTTGAAGATCCTGGTAAAATAGCAAGGGATACAGTTTTTAGTGTTAGTGAGGTAGAAGCTTTGTATGAGCTATTTAAGAAGATTAGCA…
>TRINITY_DN13312_c0_g1_i1_1
AGGAATCCTGGGGCAAGAAAACGTTCAAATATCCAAATTCATCTCACAAACTTGTTCACAATGATTAACCCAAGACGATGGCCACGACCATAATTCAGTGGAGATTGCATTCCAGTTGTTACCCTCTTCGAAAACTCCCATCTTATCATAACAACTATAACTCGCGTCCCGCAAACCATCGTATAATCTGTTGCGCTCTCAATACAGAAGATAAGGATGGCTTGACCTCTTACAAGGAGGGACTTAAAGATGTTTCCAGAAAAGAGGCGCTGCGGAGACTTGATCTTGAGCTGGAACGTGGCAACGAGAAAGAGGCTCTTGCGATTGTTACTTCTTTACAGGGGAAACCCTCTGGCCTTCGTGGCTTTGGTGGTGCATCGCAGGTACCCCAAAGACTAT…
>TRINITY_DN13326_c0_g1_i1_1
TGCATGGAAATCAATTTAATGATAGAAATGTTCCACCACCGAAACTGTCAGGCTGGGTTTGGGAGGATCATAAGAGGAATGGAACACCCAACACCTTTCGAGGTAGGGGTTATGCAGCAAATCACCATATTGTAAGTAGCCACAGGATACGAAAGGCTGTTTGATAGGCCACAGGAGGCAAGCAGGATTTTTTTTGAAAAAGAATGGAGGTCGAAAGAATCCCAGAAAGGTGAGGACTCTTCCAAGGTATGTATCCAAACTACTAAAAATCATGTAGTTTCGCTTTCGCTGGATAATCCAAAATGGAGTGATTCAGTTAACAGACTCAAAGCAAAAACCTTTTTCATGAAGTGATGGGGAGAGTGGCTGACATATAGCTGGGTTAGGAAACTTGGTATT…
>TRINITY_DN13349_c0_g1_i3_1
CTGCAATTGTGCTAATTAACTAGGGTTGGTCATGGGTTACACGGGGGTTTCCCTCTACTCACGAAAAATGAGATTAGATATATAGTTCTATAATTTTACACTTGGCCTCTTGCTCTTCATTTGTTGGTCATTTCTTCTCCAGGTGCGAAGAAGAGGAACCCGCTGAATCCGCACATTTCAAAGTTGGAGGTCCAGATTCGAACCTACGACGTCTCTGTTAGAAGGTTTCTGTTGGGTTTTTCCTACGTCAAGTGTTAGAGAGGGGCTGCGGAAATAAAGTCACGTTGTGTGCATTTCTGTACCCATTTCTGGACATTGGTTACAAATCATGGGGAAGAATAAGGGAAAATTGGCGGCCAAGGAGAATGCAACTTCTTCTGAAGTGAACAAGAAAGTACA…
>TRINITY_DN13377_c0_g1_i5_1
AACTAAAAAAACGAGTATTTGACAGGCGAATTGTTCATATTCGGGGAATATGCGTGTGTTATTTGGTCGGGATTTTGGCTTATATATTTGGCTTCCCTGAGTGTCTGGTATCTGAGGTTATAATTATTCTCTCTGTCATCTCAAAGACGGTTTGATTGACTGCTCATATACAAACAAGAAGGGAGAATTGAATAAAGAAGAGGCCGTGGGTTTCGATCTTGGGATCAATCTAAAGATGAGGGCGCCTTCTATATTTGCATGTTTGCCTGGGTTAGCACCGCATTTTTTATCTCAATCTGCGGAAAAGGATCGTTATCTTGGTGGGCTGAGCCAAAAATCCTTGCCGCCCCCACCTCCGTCTGTCGAAGTTCTTCCCTCTAAGGATGCTCAACATGACAA…
>TRINITY_DN13333_c0_g1_i1_1
TTAGAGCCTAAAACGCAGCGGAGTGAAAACAGGAGTTTGCCTTTGTTTTTAATATTTATAGAAATAAAAATAAAAATAAAAATAAAAATTCCGCATGTATTCCGAAGGGCAGAGGCGAGGAAGGATGAGCGATGGAAAACGAAAGAATGGAGGAAAACAGAGCTCGGTGATTGTACAGGTGTCGCCCGGAATCGAGAAAAGGGCATCCATTTTCTACAAATTTCTGCTTACGAGGGCGAGAGAGGAGTGAGGGCGTCGGAAAGAGGGAGACGACGTCAAAAGCGGAAACAAACAGGGCGTCAACATCCAAAACTAGGTAGTATAGTGCGCCATGCGGAGACAGCGCGGACGCAAGCGCCTGTCACCAGTCGCGACGCAGAAGAGGGAGCAGCAGTACAA…
>TRINITY_DN13396_c0_g1_i1_1
CATTGAAGAAGCAATAGTGTGATATATCTTCATTTTCTTCTTCTTCCTGCGCAATAAGTTAAGAGAAATTTTTGATATGGGAGTGAATACCTTTCTTGATTCGTATTCGTTTTCATTTTCTTGTGCCCTCTGCTCTCTTCCAGTTCTACTCGTCATTTTCTCAAGAAGATATGCAGAATCCCCTTGGCGTTTATCCGAGTTAGCTTCTATGTTGAAAACTAAGGCTGAGAGTATTCTTGTGTTTTATGATGTGACGCCATCCGATCTGAACTGTGGAATGTATGCAGATGCCTTAGTGCAATATTTGGAGAAGGGCATTCACCCCAACGAATTTGTGGAGTGGAAAGAAGCCCTCAATGCACTCTTGGCTACAAGCTCAACGGGCATACAATCATGGTC…
>TRINITY_DN13396_c0_g2_i1_1
GTAATTGCCATAACCCTAGATGAGCTTGCTGAAATCTATAGTTTTGATAGTTTGATAATTGGTAATTGTCACAACCCAAGATGGATTTGTCGAATCTAATAGTTTGGTGTGAAAACATAATACTACAAATATTTGTTGATAATGTCCGAACTTGTCCATGTTACAAATTTTTTCCATTGGTTTGCATTTCGATGATCACAGGAGTTTTCTAAAAGGGTTTGCAGATTTGTCTGTGGAGTTTTCTCAAAGGGTTTGCAGATTTGTCTGTGCCAAGTCTTAAGCACGGGATGGATCTATTTAGTGTGCTGATCATGTTCTTATGGAG
>TRINITY_DN13339_c0_g1_i1_1
AAAATGAGTTTTATTATAACACACAACTCATTAATGGGGGGTCTAACACTCAATTGTGGCAGGTTCTGTTTTTTAACTCTCTTTTGGGTTGTACGGAGAGAGTTGCTGGGAAGACAGAGAGCCGTTACCCAAAACACCAAATTCTCCAGACTAGCAAATCACAAATCGACATAGTCTTACTCCCACACCACCTGGCAGCTCTACATTGGGCCACAGGGAGACTTACTGATCGTGTTTTATCAGTACAGATATGGATTGAAACATGCTTACACTCATTTTCTGGTCCATGGGTCATCTCATGCTGTTTTAGCAATTGGGTCCCTTGAATGAATTCTATCCTTTGGTAAACAGGGGAAATTGTTATTTATTTGTCACTCTTATGGGAAATTTTCATACTCG…
>TRINITY_DN13307_c0_g1_i1_1
AGAGAAGCTGAAGGTAGTTACAGCATTTAAGATAATCCCATAAATAAAAGACCTGGACTTTTCAGAAGCTCTAACTTCTATACAAAATTGTACGACCGCCATTCGAACAGGGTGGATCGGAGTGAAAAAAATAGAGAGAAAAAACAAGAAAACATGTTAAGCTCAGGCATTAATTTGAGCATGACTATATTAGGTTTTGCAGTGAGCGTAATGTTCATAATGTTCGTGTGCATTCGGCTGCTGTGCGCCAGGTTGCATCTCAGAGATCCAATTATACGAAGAATTGAGTCATCTTTATTTCAGCGGGGTTTCGGCGGGTTTGAGCGTGGATTCAATGGAGTAGAAGCTGTTATTGTGGATACGTTTCCTATCATAAAGTACAACCATGAGATGTTTACT…
>TRINITY_DN13345_c0_g1_i1_1
GAAAAGAGAAACAACGGTATGAGGAGTAAATGGCGTAAAGTGGGTAGGTGAGTGGGCCTATGTAGAGAGACCTTTGCCAGCTACGCTGCCCACTCATTCTCACGCGCACTCTCCTTATACTTTTTGCTCTGTCTGCGACTGTTGCTCTTACTTCTTTCTGCTCTATCTGCCTGCAATTAATTGCCGCCTCATTCATTATGCACTGCAGTCGCTCGACTAATGCTTCTACGCCAGAGACATGCTTTTTCCTCTTGCATTACACTTCTCCCACACGTCTTGAGTTCGAGTCTTTCCTGACCCCGTGCTAGGGTTTTCAAGAGAGGCAGGCAGGCAGGGAGGCGTTTCTCAAAGGGGAGCCCGGCATGAAACGGATGCGCTGCTCGTGCAAGCTGATCACTT…
>TRINITY_DN13387_c0_g1_i1_1
AACAAGATCTCCTCTGTGCAATGTGCGTTCTATTCTTCTCACGCCTCCATTCACATTCAATTGCGTACTTCCTTTCATTCTCATTGGATTTAGACACCTGGATTCAGAGTGCTCGTCGTGTCTGCCTGCAAATTTAGGATTTTTTTCTGCACTCGGGAATTTACTATCACAATCAATTCTCCAATAGGCTTTGTAACATTGAACAGAATCAATGACTTTCTCAGAGTAGAACCAGAACATGTTGGATTTTTATGATGGGACTTATTCCATTAAAGAAATCATGTCAGATAACAGTCAAATCTTTCAGTGATGGGAAATCAGTAGACAATAGTGGAGGTGGTGGATGATGGTAGCTTAGTTAAGGGTCCTTCAATTGGCATCACTTCAGATTGTAATCTG…
>TRINITY_DN13368_c0_g1_i1_1
AGCCGTCATAGCTGTAGTCAAAAGCCGCATAATTCCCATACAAATGCAATCACACTTTCCACCACATTGCAATCAAAGTCTTTCACAGTAAACACAAGAACGTCCACACCCACAAGCAGTCAGTCATGAATTTCCCTTGACCAGGTAATCCTCCTCCTCCCCTGATCTTCATCTCTTGCCTTTACTCAGAAGCCATGACTGACACCCAGAGACCCATTTCACAGAAACAATAATCCTCTGCAGCATTAGAAAAAATCCCATGTCCCATATCAGATATAATTCAATGTTCCCCTGTTCTTCATCTCAATGTTTTCCCACACCCAAGTAGAAGAACAAAATCGATGGAACAGCATCCTGAGGGAGATTTCAATGTTTCATCTCTCCACCCAGAGCAATGCT…
>TRINITY_DN13335_c0_g1_i1_1
GCCTTGAAAGCTTCTCCTCAACCCACGTCAAGAAAATTATCAAGAACCAACCCAAAAACAAATTGCTACAGCTGATTTGCCAAGGTCATAATTGGAAAAATGGGACAATCTCCCTCAAAAAGAGCTGAAAGCGTTCTTAAAAACTCTACTTCCTTCAAACAAGCAACGGCAAGCGCCTACAATGATTGCATAGCCTTAACCCAACACGCCTTCCAGGGCGTCCTCCTATACCAACTTCACGATGCATGTACTAAAATCTACGCCCTTCTCTCCGTCGATCCAGAGGACCCTGCTGCCAGCTTTCGTCAAAAATGGCTGCCAGAGCCTCCCACCCAGCTCCAGATTGACGAAACTCTGAGAAGCAAGAATCTTACCACTAAAGGTTTCCTTAATCTGGAG…
>TRINITY_DN13300_c0_g1_i2_1
AAAACATGTTAAATTGGAACTATACCCTGTGGAAAACTTTACCAACGTCAAATTTCATAAGAAAATTAACGAAACTTTAAGAATTATCAAATAAATTTTTATTAAAAAACCGCGTAATAATTTTCTTCGGATATGGTAAATGGTGCAAATTGCAAACCCTAAAACTCTGGGTTTGGCGATATCATTCTTAAGGCTTCGAAGAATTTTAGGGTTACAGGAGAGGGCTTTCGGGGAAGTAAACGCTGCTGCGAGGAGTCTGGAGCAGGAGCAGAGATGCAGATTTTCGTAAAAACACGTATGTTCTTCTTCTTCTTCTTTCCTCTGCATTACCCATGTTTTCATCTCCTCTGCTGGCTGCTTAACATGCTCATGCTTTCATTGTAAATAGGTCATATCTTA…
>TRINITY_DN13300_c0_g2_i2_1
AAAACATGTTAAATTGGAACTATACCCTGTGGAAAACTTTACCAACGTCAAATTTCATAAGAAAATTAACGAAACTTTAAGAATTATCAAATAAATTTTTATTAAAAAACCGCGTAATAATTTTCTTCGGATATGGTAAATGGTGCAAATTGCAAACCCTAAAACTCTGGGTTTGGCGATATCATTCTTAAGGCTTCGAAGAATTTTAGGGTTACAGGAGAGGGCTTTCGGGGAAGTAAACGCTGCTGCGAGGAGTCTGGAGCAGGAGCAGAGATGCAGATTTTCGTAAAAACACTGACTGGTAAGACAATAACCCTAGAGGTAGAGTCTTCTGATACAATCGACAATGTGAAGGCTAAGATCCAGGATAAGGAGGGTATTCCTCCTGATCAGCAGAGG…
>TRINITY_DN13318_c0_g1_i1_1
TCATTGAAGTGGTAATATTGATCGTAAACAATGATCGATAAATGGCAGTGATAATATTAAAGATGTTAAGTAAATAAATTAATAATATTAAATAGAAGACGTGGCTGTTAGAGGAACCCATTCCATTGAAAAGATGTAACTCTTAAACACTCAAAAGATGCAACCCTTTGATCTTGCAAGATATATCATGTGGATCGATCCCATTCTCAAAGGACATCATGGGATATCTTATTTTCTTATTTCATCCTTTGAGGATACAGCCGTGTTTCTCTTAGACGTATATTTCCGGCCATACGTATCAGTAGTCATACATCACGACTGAGCAGTTCAGATCAGATCAGAATGGTTATAAAATTACAGGCAGCAACATCTTTGTTCTAAGTGATCATGTCAGGTATA…
>TRINITY_DN13306_c0_g1_i4_1
AAAATGGTCTGGGAGCAAAACATCAGTGCCTAATTAAACATAATCTAAAAAGATGTATCTAGAATGGTTTCTTCTGTAATTAAGATAATTCTAGTTCATCAATGACTGCTGTCAATCTTTACTTCACATGTATATATGCACCACTGTAAGAAAAATACTCTTCAGACAAAATGATGCTGTGTATGGCTAACTACAGACAGTTGAAATGTTCTCCTTTCTCTTTACAATTTTCTTTGCCTCTTCGCACCCATAAGCCTGTAAAATGCAGCTTATCGTCTACATTTGGAAGGAGGCAACTGCAACTTGCATCTGCTGCCATTTTTCTACTCTTCCCAATAAAAGATGTCAGGGCTAATGAGCTTCCGAAAGCATTGAACAAGTATGTCAAAAAGAAAAAGT…
>TRINITY_DN13317_c0_g1_i2_1
ATTAAATTATCTTTATGTTTTCGGGTCTTGACATTTTTGCGACCGATCTATAGGTCGCCAATGATGCTGCTTCGCTTTAGAATTCTAGGAGTCATTATCATCTTCAGTTACTTAAAAATGTTAAAGAACTTTCATAGAATTAAGGAATTATTCATAAAATCGGTTTATCATGGAATTACTCTACTATTGTAGAATCTACGAGATTATTTTCAGCTGTGTAAATTTTTTAAATTCAAGTTCTGTTCATTTTGAATATTTTGTTGGAGAAATGAGCCACCTCCAACAGTGAGCACAAAGAGGAGTATCATAAAATCAGTTTATCAAGGAATTACTCGTACCATTGTAGAATCCACGAGATCATTTTCAGCTGTCTAGAATTTTTAAATTCAAATTTTTGAA…
>TRINITY_DN13386_c1_g1_i1_1
AAAACAGTCAACACATGTTATTGTCTTCTCATTATTTCCACTCATCACACAACACCTCTTCTTCGATATAATCATTTGCCCTCTCCATCTCATTTCATTACCCTGCTAAATTGCAACTTCATCCACCCAAATTCTCAATCTCTCATGGCCAAACTACTTTTGCTTTCTATTATTACAATCTTTCTTCTCCGCTTCTGATGCGGATATTTTGAGGGGGAAGCCCGTGCTCTTCTTCAATTCAAAGCCGGCCTGAATGACTCTACAGGTGTACTGAGTTCGTGGGAGAAAGGAAGAGATTGCTGCCTCTGGGATGTCATTTCCTGTGATAACACCACTCATCATGTTGTTGGTGTTAATATTGCAATGTACTCTGTCTCAGCTGAAATGGAGGGCATCATA…
>TRINITY_DN13386_c1_g2_i1_1
AAAACAGTCAACACATGTTATTGTCTTCTCATTATTTCCACTCATCACACAACACCTCTTCTTCGATATAATCATTTGCCCTCTCCATCTCATTTCATTACCCTGCTAAATTGCAACTTCATCCACCCAAATTCTCAATCTCTCATGGCCAAACTAGTTTTGTTTTCTATTATTACACTGATTTTTCTCCGCTTCTGCTGCGGATATTTTGAGGGGGAAGCCGACGCTCTTCTTCTCTTCAAAGCCGGACTAAATGATTCTGCAGATGTACTGAGTTCGTGGGAGAAAGGAAGAAACTGCTGCCTCTGGGACGGCATTTCCTGTGATAATACCACTCATCATGTGGTTGGTGTTGATATTGCAGTATTTCCTGGCTCACTTAAAGTGGACAGCGGCGTC…
>TRINITY_DN13386_c1_g3_i1_1
GTTAAATACTTCAGCTTGGGAGGCAATAAAGGTCGTGGATGTGTCTAACAATGCATTTTATGGACAGATACCACCAATTCGGTTGCCTCATCTAGAGGCATTATTTTTCAATGACAATTTATTGACAGGAAATATTCCTCCAAGCATGCAGGTTAGCTCTTCATTAAAAGTGTTAAATTTGGCAAATAACCACTTGAGTGGAAGGATTCCTCCAAGCATATCCAATTGTTCCTCTAAATCTTCACTGGAAATGTTAAATTTGGCAAATAATCATTTGAATGGAATCTTCCCTCCGAGCATAACCAATTGTTCCGGGCTTCAAATTTTGAACTTGGGGGATAATAATTTGGCAGGTATGATATCATTTGGGTTTGGTAAGCTAAGTCAAGTGCAATCACT…
>TRINITY_DN13321_c0_g1_i3_1
TAAGCAGGTAATCTGAAGTCTTGAAGGAAGAGAAGATGCTACTGACTACGAGGATGACTCGCAGAACTACGAAATTAACCAGACCAGTGGGCATTGAAGTTGATGAAAAAGTGGGTCAGAGAAAAGGGAAAGAAAAAAGAAAAAAATAGGGGTTAAAGGAGTGTGTTATACTTAAAAAGGACGAGATCCACCTACAGCAGGCACAGCCTATGCAAGTCAATGGTTGGGCAGTTCTTGCCTGGTTTTTGACTTTTTCTGTTTTTATCTAGAAGCTCACGGCTTCAATTTAGATAGACCCTCTGCTAGATTTGATTTTGAGTTGTACTCTTCACGGATCTTTGCACCATTTCCGCTTCCCCTGTCTTCCCCCTTTGTTGCTGTCAAATTTGGTGAGGAGTT…
>TRINITY_DN13389_c0_g1_i1_1
AAGGGATATTCTTGTGATCTTTTTTATCAGGTGCAACCAGAAGCTAGGAAACAATTACAGCAGTGAGGGTTTAATTTTTTGAAATTGCTGTTACAGCCAGCTTCTACGAGTGAATTTGATGGAGACGAAGGATCGAGGGCAGTCACACATGGCTAAAATTCAAGTGATTGCAATGTTGTTACTAATTTTGTCTGTCAGTGCATCTTCATACACCAGACCTCCTGCAAGAGCTACACTGTCTCTCCCGTGGCGGGGAAAATCAAGCCTCCAGCCAGAACAGGTACATATTTCTTTGGCTGGAGCTAATCATATGCGAGTCACATGGATTACGAATGGGGCTAATGCACTTACAGTGGTAGAATATGGAACTACTCCAGGGGTGTATACTTCATTATCAAT…
>TRINITY_DN13389_c0_g2_i3_1
CTTTCAGTCATGGTAGTAGGCTAGGAGCAACATCTTGGTGTTTCTTAAAGTTGCATCCTTCAAGCTCAAATCCTTTGCTGTGTTTTTCAAAATGGCAGTCGATGTTTCCTTTGAAGATTGCAAAAAGAGTCTTATGGACAATATGAATGATTCAAAAATGCTTGCAGTGTCTTCTTTGAATTCCAGTTCCTTTACAAGCCATCTATGTGAAGAGGGAGACTGGCACCAATGTGATTCACCCCTGTCTCCTCCATCTGTGGAAGATTACGATTTCTCTGACCTAGAAGATGCTGAGGTATTGGAGGTGAAGGGGAAGGACAAGGCTGGTAGAAGGATTTTGAGAATAGTCGGCAAGTATTTCCCTGCTAATCTTGTCAGTGGGCAAAGACTGCAGAAATA…
>TRINITY_DN13308_c0_g1_i7_1
GTGTGGTGGAGACGTTCTTGAGAGCTGCCATTTGAATTTTTAAGAACTTATTTGATGTGTGGTGGAAAAGTTCTGTGGATAAAAAAGGTGTCTTATCATCATCTAATCCCTTTGAACGGTGGCTTCATATCCTGCAATCTGCTTTACCTATTTTGAGTTCACAACTGAGTTTAGCGACCATGGCAGCTCTTTCCATTTCTTCAGCTACAGCAGTACCATCCTCCATCAACAAGCAGTTATCCTCTTGCAATAGTGGGATTTTCGCTCCTTTGGCGTTGAAGAAACATGGGCAGGTGCATGGGAGCTCAAGGAAAGAGGCAGCTAAAATTATTTGTCAAGCTGCAAACATCGCTGCGGATCGGGTGCCTGATATGGGCAAAAGAAAACTGATGAATCTGC…
>TRINITY_DN13322_c0_g1_i2_1
AATTTAGTTTGAAAGCCATACGCCACTCATTTTCTGTTCTGCTCTTCTACAGCTATACTTGTACATATTCTTGGTAGAAACTATGGTTTAACTAACGCTCAGAATGCTTCATTACGCCGCTTGTCCTGTTAGGTCCTCCCCTACAATCTACAATAGCCGATTCTTTTATCCGGTGCCCTGCAAATTCAAATCAACGTCACATGCAAGAAGAATCTCATTTAAATCCAGTGAATCTTCTGTTGGAACAGAAACACAGACAAATAATGAAGACACACCTACAGTAGAGGAGGAGATAAAGCCCTCGGAAACGACTTCCTCTGCCAAGGCCTCATCGCTATCAATTGACAAAGAATTGAAAAAAGTAGTTCAAAAGACTGCAGGGACATTTGCTCCAAGGGC…
>TRINITY_DN13358_c0_g1_i2_1
GGGTACATTACCTTGGGTTTACTTTTGACCAGGAAGCAGGAGGGGACATTTGAACTGTTGAGCAGCAGGTTCCGGGTTCAAACCCAGGATGCGGCAGCAGTGGAATTGAAGCAGAGAGCAAGATATGGCAAATCAACTGGAACAGCAAATTCTCGAAGTAGGGAGGAAGCTGCAGCATCCTCCCCACTCTAAAGAAGCTCTTATCAAGATTCTCAAGCAAGTTGCGAGTTATTTGTCTGAGGTGGACCAGTCTCCTTCACAGACGATGTTAAGGGCATTGCGCCCATCAATGAATTCTTTAGTTGCACCAGAGCTTTTGGGGCATCGGGATAAAGATGTTACGCTTCTTGTGGCAACCTGTATCAGTGAGATTACAAGAATCACAGCACCAGAGGCTCC…
>TRINITY_DN13310_c0_g1_i2_1
CCTCATGTCTATAAAACAGTACACTTAACCTGCTTTCTATTAACACAGTCTTCTGGAGTTGATGCAATTGGGATTCTTCCTTGTATAAGCTCCTTCAAGGCTCTTCTGTGTTATATGTAATTCAAGCTCTGAACTCTTTAGCTTGTACTTCTTCTTGATGCTCTGAGAGAAAACCTTGTTAGCTCTACTTCCCTGCAATCCTCTGAAGCAATACCCATTTGGGTGCCGTAGACTGTTGTTCTGACACAAATAATTTATCTCTCTTTAGAATCAGATTTGTGATAGATTTTGCTTGGGAAATATTTCTAAGAAAATTACCGTAGGCTTGAGTGAGGCTGGGACTAGAACGTCTGAACAAAAATGTCCATAGGTGCAACTTTGTAGGGTTTAGTATCACTT…
>TRINITY_DN13316_c0_g1_i1_1
TGTACTTGAGAGCACGCATACTTTCAGCGCTCATAATCTCAACGAAAGCACAGAGAAAGAAGGGGGATTGATTCTGCATTTGCCCAGCATGATCCTGCGCTTAGTGAAAACAATTGGGGATCTCAATGGCTTCGATGTGGCGGTCGCCATTGTGGGTTTTATGGCATTCCATGTCTTCATACAGAGGAAATTGCAGCAGCAAATCATGGTGTGGCCTCTGGTGGGCATGCTTCCATCACTGGTCCTTCACCTCAACGACCTGTACGACTGGTTCTCCGAAACAGTCATACAGAACGGAGGGACATTTCAGTTCAAAGGTCCGATCTTTAGCAATCTCCAGGTGGTGGTCACCTGCGATCCGGCGAACATCGAGTACATGCTCAAGACCCGATTTTCAAA…
>TRINITY_DN13332_c0_g1_i1_1
TTAATTAATGGATAAACCTGTATAGGTTTATGTACAGGTCGCTACATGACACCCCCCGCTGTTCTATAACGCCTCTCGCGTAAGAAAATGGAACCATAAATTCATGTGACAAATTTCACGAGAACAACATAGTGTACGGGAATCCTGATTGAATGCAGCACTCAAAAATATGTCCGTTACAATTATCTATCAATTCCAGACACTTCAGACGGCAATCCCCATTTCTACCTTGAAAAGTAATCCCAAGTTCAACATCAAGACGAGTTCACAAAATTTTCTCATTTTCGGAGGGAAAAAAAGTTGCGGGCTAAAATGGTCAATTCAGAAGCGAAGGAATGTAATAATTATGAGGGACAAGGGTCAAAACCGGGGGCCTCTATGGAGAGGAAGGCTCCTTAG…
>TRINITY_DN13331_c0_g1_i1_1
AATGATAAAATATATGATGAAGTTTCCACATATACACATGGCCTTCTAGAAGGCATACACAAATTAGCTTGACATGGCAGGATCCATGGGCTCACACATGGCCTTAATTACAAACCTTCAACACGCGAGGGTTTTATCATCTTCTTCTATGCTAAGAACACTGGTGGTGCGCACAAGTGCCAGGCTTTTTCACGTCAAATTATTTATACGCAGTAACCGCGCGTTGAATTTGAAGTCCTTGCGGGCAAATTTAGCGGCACCTGGGGTCAAATTTCGAGGATTTTCGACTGGTAGAGTATTGGCCATGGCGGAACGAGTAGCGGAGCAGAGCGGGCCGAAGAAATATACAAACAGGCTCGCCAGAGAACAAAGCCCTTATTTACTTCAGCACGCCCATAA…
>TRINITY_DN13314_c0_g2_i1_1
CTATAAGTTAAACTTGAGCTTCTACCTTGAGCTGTGCTATTATAGAAATGATCTTTTTATGAAGATTTTATGTGCATGAGTTCGCGTTTGTATGGCTTTAATTGTTTCTCCTGTGTATGGGATAACTAGCTAATTCAATCACTCTAACTGCTGTAGATGCTAATCTGCATGTGCTATGGTTTCATTTGAGATTTTAAGAGTAGGACAAAGGTCTTTCTGTGTTGGTTATGCATCTGAAGTTGAACATTGTTATTTACCTCTTAAAACTGGGGACTTTCAAGGTTCGGAATAATGGATGTGATTGATCACTGCCCTTTTTGGCTAGCAAGCCATAC
>TRINITY_DN13372_c0_g1_i1_1
CAAACATTAGTGTCTATGTGAAACGGGCCTGCAGATTTAAAAATTATTGTTGTACAGAGCTTCAGTTCCATGGACTTATGTTGTGAATATCCTCGACCGCCCCACAATCGCACAACTTTTGTTTTCTTTGCGTATTGGAATTTTCTTCCGGGGTATCATGTTTTTGTTGGAGATTGATGCCTTTGCAGATCTTTAAAAAGTATATATCTGTTCCTTGGTTAACATCAAATGGCATGGATTATGTTCTAACCCAAAAAAATTCAGCTTTGAAATATAGCAGTAGAGTTTGCGGGATCTCCATTCATGGCGGCAATTCGAAGTTCCTCTGCCCTGAATCTGAAAAGTTCAGTTGCCCGGGCTCATGACTGCAGAACCTCTCGAAAGCCTTGTAAAAACAGG…
>TRINITY_DN13372_c0_g2_i1_1
GCCACCTTTACTTCCAAGTTGGATATTGTGGGAAAGGGTACACTTCCTCTGTTAAAGAGAATCGACAAATTTGTTGGTCGAGAAGGAATTTTCTTTACTCCCACCTCAATAAAGGATTATGTTTAATCTATTAATGTAAACGAAAAAGATCGCTAAGAATTTACTGTCATTACTATAAAATACATGCAAATCTCTTAGAATAGGGTTTTCAAACAACTGTTGCCATATAAATCCTACCAGATTTCTAAGGAGGGCAATGAACAGGGTTTTAAGTTGACCCAGGTGCAAAGGGGCCGAGACTTTAAAGGCTTAGTGTCCATACCTAAGTAGCCTTTTATGGCCATTAACTTGTAACAAAATTTCATCCACGTATCTTCAGGGTTGGAAACTATTGTAACT…
>TRINITY_DN19823_c1_g2_i1_1
GTTTGAAAGTATCGTACGAATAAGGGTCGGCTAACTCCGTGCCAGCAGCCGCGGTAATACGGAGGACCCGAGCGTTATCCGGATTTATTGGGTTTAAAGGGTGCGTAGGCGGATTAGTAAGTTAGAGGTGAAAGCTCGATGCTCAACATCGAAATTGCCTCTGATACTGTTAGTCTAGAGTATAGTTGCGGAAGGCGGAATGTGTGGTGTAGCGGTGAAATGCTTAGATATCACACAGAACACCGATTGCGAAGGCAGCTTTCCAAGCTATTACTGACGCTGATGCACGAAAGCGTGGGGAGCGAACAGGATTAGATACCCTGG
>TRINITY_DN19823_c1_g1_i7_1
GTGAGGAATATTGGTCAATGGCCGAAGGGCTGAACCAGCCAAGTCGCGTGAGGGAAGACGGCCCTACGGGTTGTAAACCTCTTTAGTCGGGGAGCAAAGACGAACTCGTGAGTTCGGAAGAGAGTACCCGAAGAATAAGCATCGGCTAACTCCGTGCCAGCAGCCGCGGTAATACGGAGGATGCGAGCGTTATCCGGATTTATTGGGTTTAAAGGGTGCGTAGGCGGCATGTCAAGTCAGCGGTAAAAGCCCGGGGCTCAACCCCGGCCCGCCGTTGAAACTGATGAGCTAGAGACGCGGAGAGGTAGGCGGAATGCGCAGTGTAGCGGTGAAATGCATAGATATTGCGCAGAACTCCGATTGCGAAGGCAGCCTACTGGTCGCGGACTGACGCTGAGG…
>TRINITY_DN19837_c0_g2_i1_1
TTAGTGCTGTATGCATTATGTAATTTTTTTTTGTGTGTGACAAATAATCTGATTTTAAATGGTATACTTTGAAAAATACTTTTGGGTTTAGTTGATGACTGTTACCCAATTTAAGTCTTAGGTTTAAATTGGGCACCTAAGGTCTGCGCCTTTTATTTCAGAGTTCCAGTTTATCCTATTTGGGCTAATTTGTGAGGTCAAGTCAAGCCATAGCTTGATATTTGTCAAAAAAATCCTAAGGTTTAAGAGTGCTTCCAAGGTTCAATAAAGGGCTGTAGTTTTAACTTGTAATGAAAAATCATTGAAAAGGGAGTTTTCTTATTTTAGGTAAATGTTTAAATGAGAGCTTGTTTTTATATTTTGTTTTAGGAAGTCTCATACTATACAATTTTTCACGTG…
>TRINITY_DN19837_c0_g1_i2_1
TCAGGGTTTTGTATGAGAAAAGTCTTAATGTGCTTCTCATTTAAATTATTAGCAACTGCATTTGTCTTTCGGATTAAAAGAGCAAAATAAGCATGCTCTAAGACCGAAAGATATAGATCTCAGTCCATTATTGAGAGCAGTCACCAAGAGGACAGTGTATGTGTGAGAAACAGTCCAAGCACAAGAATGATAGGTGGCAGTGCCATGAGGTCCCTGTCATTGTCATGTTACAAATGAAAACACAAGAATGCAGTCACGTGGAGAGCAGCCATAGGCACAGAAAAATGGAGATGTCTCAGTCAATAAGGATCAATGATAACTTTCTTACAATGAGAGAGTAAGATGTGCAAAGAAAGCTTCAGTGGCTAACGCCTAGGCATCAATAGAAACAAGCAGTCT…
>TRINITY_DN19862_c0_g1_i9_1
AAAAGGGGTCGGTAGATCAGTTGGAATCAGCAGTAAATGGAAAGTCCAGATTTTAATCCTAAATGAAATGTACTTCTTATAGGACCACGCACGTGATTCATGTCTGCAGAATATGGTAGTGTTGTAAAAATTTATGGAGACCTTAATGAGCTGCTGGATCACATCCCCATTTCCTTATTTCAAAGTTCTGCGGAATTTTGCTGATAGAAAAAGATGACAGTTCCTAAACTAGCAACTTCTCAATGGCTGGAACAAATTAAAAAAACACAAAGGCGTGGAGAACAACAAGGCATAACATCTCATGCGCATCCATATATCTTCACCATACCAGAGACCCTGCGCATTGAAAGGCCAGAAGCTTATGTGCCACAGGTAGTTTCTCTTGGACCTTACCACCAT…
>TRINITY_DN19851_c1_g3_i8_1
ACAATCTCTCAATGATGTTCTCCAAGATGTAGAGAGGATAAAGAAAACAAAGGGGATTGTTCTTTCTCCATGGAAATCATTTGAGCTGGAAGCAAACCATCTCAACTTTATGAAAAGATGTTTAAGAGTTTTAATATTGGCAGAAAGGACAAGAATAGTAAATGGAGAATGCAAAGGAGCCTTTGAAAATCTAAGGTTGCTCAGCCTCAACAACCATAATAACTACGCACAGATGGATGTCAGTAAACATCCGAGATTAGCAGTTTTTCTTTTGGACTACAAATTATACTACCCTACCTTTCCTGAGGTAAACTCTACAATCTCTAGCTAAGTTTTAATTCTATATTCTCAAAAAAAATCCTTTTTTCTAGGATATTGCTAATTTGAAACATGAAATTG…
>TRINITY_DN19851_c1_g1_i9_1
AGGGTTTTGTTCCAGTTTGGTGAGCCTTCCGGATAGTTTTGGTAGTTTATCTTCCTTAAAAAAATTGCATTTAGGGTTTTGTTCCAGTTTGGTGAGCCTTCCGGATAGTTTTGGTAGTTTATCTTCCTTAAAAAAATTGCATTTAGGGTTTTGTTCCAGTTTGGTGAGCCTTCCAGACAGTTTTGGTAGTTTATCTTCTTTAAATGAGTTGCATTTAGAGTCTTGTTCCCGCTTGGTGAGCCTTCCAGACAGTTTTGGTAGTTTATCTTCTTTAAATGAGTTGCTTTTAAGGTCTTGTTCCAGCTTGGTGAGCCTTCCAGACAGTTTTGGCAATTTATATGGTTTGGTAAATCTATATTTAATCAGATGTACACATCTATCTTTGTTGCCAGAAAGTTT…
>TRINITY_DN19864_c0_g1_i2_1
ATTTCAATACTCTTCGTTGCTGTTGCAAGCACAGAGATATGTCAGAACACAACATACTTTTATTATCATTTCTGGGTATAATCGCGATCGCACTGGTTTCAGCGCCAGATGACCCACAGATTACTTACCTCCGCTCTGGATGCAGCGAGAGTCTAAACAGGACTTACAAAAATTTTACTGCTTTCAATAACAATCAAGCTGCTGTTTTCGGATCGCTTGCCTCGAATCTGTCTTCTAATGGATCCCATTTCGCCACTTCAGTCATCGACAACGGCACCACAGATCCAACGTATGCACTTGCTCAATGTAGAGAATATCTCACACCCAACGAATGCTTACAGTGCTTCACCGCAGCCAAGGCTAAAGTGAAGGAGGTTTGTCCTATATCTAATGGAGCAA…
>TRINITY_DN19820_c0_g2_i1_1
TTACCATTCAAATTTCCCAAGTAGCAGCTTTCACCGGGGAAGGTGTCTCACGCCGGGGAAAACAACTTTCACGCAGATGAAACATTCTTCGCCCCACGCCTGAAAATAAAGTATAATTCGCAACCAATAGCTTCGTTTAAAAGGCTGCAAAAATCTTGTCTTGAGGTAGCAGCTGGAGGGAGAGTGGTTCTGATTCGTTTCATTTTAAAACAAATTCTGCTCTGGTAGGATTTCGTAATAACTTTCCTGCAACTCTGCCCATTATTTCACATCAGCATCGTTGACAGCACAACTCAATTTGTGAAGAATCTTTAGATTTTGGGTCCATATTGTTGCATCTCTGAATGAGACAATGTTTGGTTTCTCCTATGGAGAGGTGCTGCTACTTTTAGGAGCAAC…
>TRINITY_DN19806_c2_g1_i2_1
GCGAACGCGGGGAACTGAAACATCTAAGTACCCGCAGGAAAAGAAAGTAAACACGATTCCCCCAGTAGCGGCGAGCGAACGGGGAACAGCCCAAACCGGTGCCGTGGCGACGCGGCGACCGGGGTTATAGGACCGACAGGAAACAGAGAGAGGAAGATAGCCGAACCGGAAGGAACGCCGGGCCGTAGCGGGTGAGAGCCCCGTAGGCGAAATCGGAATCAGTCTGGAGTCGGCACCTGAGTAGGCCGGAGCACGAGGAATTCCGGTTGAATTCGCGGGGACCATCCCGTAAGGCTAAATACTACCGAGAGACCGATAGCGAACCAGTACCGTGAGGGAAAGGTGAAAAGCACC
>TRINITY_DN19806_c2_g3_i4_1
CGGCGGATGCCTTGGCACAGGAAGTCGACGAAGGACGCGGCAAGCTGCGATAAGCCCCGGGGAGTGGCAAACACACCTTGATCCGGGGATCTCCGAATGGGGGAACCCAGCAGGGGTCATGCCCTGCTACCCACGCCTGAATCAAATAGGGCGTAGGGAGGCAACCGGGGGAACTGAAACATCTAAGTACCCCGAGGAAGAGAAATCAACCGAGATTGCGCGAGTAGCGGCGAGCGAAAGCGCACCAGCCCAAACCCGGGCGCGTGTAAGCGGCAGGCGTTGCCGCCCGGGGGTTGCGGGACTCGCGTCCAGGTGCTGCCCACCTGGGAGCGGTTACAAATCCACATGGTAGCGGAACGGCATGGAAGGGCCGGCCGCAGCGGGTGAGAGCCCCGTACG…
>TRINITY_DN19876_c1_g1_i1_1
CATAAAACCCCGTTCCTCCTCAAAGTCCATGGTGGCCCTGCCCTTGCGTTTGTGTTACACAAATTCGAAATACCAAAGCATCAGGTCCCGTAGAGAATGACAGTTGTAATAACTTCTCTTCGATTGTCTCGCCTAATTTCACCGAAACCCGGTTCAGTTTCATGTGCACCCTTTTTACGCTCCAATAGACGTCATAATCATACGTTGGTTTTGTGTAGTAAAAAGAAATCATTCATATTTGGATCTGTTTTCTCTAGTCAGAAAAATTCAGTAGGCGTAGAATCCAAAAGGTTTTCCATTTGCGATAATCATAGAAAGGTCGCAAGCATGGCGGAGGAGGCTGGTAACCCATTGCTAGAGCAGGGTCCTTTTCCTCGCTTTGATGCAGTGGAAGCGAAG…
>TRINITY_DN19876_c2_g1_i2_1
CAAGTATCAGACAAGGTGGCATCCTAGTCATCACTCCTCCAGTCGGGTTGGTCCACCTCAGCATGTCCAGATTCAATGTACCTGACTCATTAAAGGTGGCACAAACTTCGATGTACCTACCCCAGCTATCCATTGGTTGAATTTTCCAGAGAAGACATGTGTCCAATTAATACAATTATTTCATTGGTCGAGCATTAAATGTTATGTAATGGTTGTAACAAACCCTAATTAGGGTTTTCATTGTAAAATCTTGGCCATTGATCTTGAATTGATCTAAGCCATCAAATTGTATTGTGGGCACTATATAAGCCCAGGCATTTCATTTTGTAAGGAATAATTTTAGATGATTAGAGAGAGTTGTAAATAGTTGGAAGAGTTAGAATATAGTTGATAGAATAG…
>TRINITY_DN19876_c2_g3_i1_1
GCAGAGGTGAGATAATTGGGCTCTTACCGTTCAGATGAGAGGTAATTCAAGTGAGAGTTAGGGTACCTCTCCCTTTATATTATATTCACAAATATTAGAGAAGTGATATGCATGACTATAAGCCAGAACTGACCAAAATAATCTTATTGAGATTACATAGACTGCAGTGACTAGCCACTGTGACGAGATAATCAAACCAAAATGTCCATGTCTACAATCAAGATTTACCGGTCTTTAGGGCTGCTATTACACATCAGCTGTATTGCTTTTATCCTACGATTATATCGACCCAGACAAACCTGACTGAACTGCAGAGAGAAAACATGACACAAGGACTGTTATAACCTGATGCAGTCTCACCCTGATCCTGAAAGATGAACTTCAGAAACCAATCCTCTG…
>TRINITY_DN19876_c2_g4_i1_1
GTATATAAACAACTACCAATTTGACTCTCTAAATCTAAAAAATGTTAATAAAATACGGTTGTTCCCCATATTTCTCCACATAAAAGAGAGCAGTTGAACAAATTATTAAACTTAGTAATTTAAAAATCCTAAAAAGAACTCAAACAGGAAAACAAATCAATGATGAGTAGAATATGACTTTTAATGAAGATGCTCAAAGTCATTCTCCCTATCTCTTTAGAGTTTGAGCCTCCTGGCTCAAATGTAATTTGATTGATGACAATCTTCAAGAATCCATTAACAACATTGACACAACACCACTGTGAATTACTCTTATTGCCAATCGCATCAGAATGAGAAATGATGCGATCCAGTGCATAGAACAGAAACACACATAGACTGCAGAAATCTTCACCTCCA…
>TRINITY_DN19876_c2_g2_i7_1
TGAAAATCCTAAATTAGGAAATGATAACTCAAGATTTATCATGAAGTTTCCTAATTAAAATCTTGAATCTTCCTTTTAAAGTTTAATTTTTAGATTTCAAGATATATTACTAATTTTGAAATGTTGTGTAGGTATCAAGATGGCGACTCCAAGCTCGAAAGATCTACAAGTCGGAAGACTCTCCTCAAGGAAAATCAAGCCAGATCAAGAACGATCAAGCAAGGACAAGGACGACCTTCTTCGCTCCAGCCTAGCATCGACAAGGACGACCTTCTTCGATCAAACATCAACAAGGGCGACTTCTCCAATCCAGCATTCTTGGGCGAGGATGTGAAAATTATGGGTTCTTTTGATGGCTGGACATATGGGGAACAGATGT
>TRINITY_DN19876_c2_g5_i1_1
GAGATCAATGGCCAAGATTCAACAATGAAAACCCTAATTAGGGTTTGTTACAACCATTACATAACATTTAATGCTTGACCAATGATAAAATTGTATTGCTTGGACACATGTCCTCTCTAGAAAATTCCACCAATGGATAGCTGGGGTAGGTACATCGGAGTTTGTGCCACCTTCCATGAGTTAGGTACATTGAATCTGGAAATGCTGAGGTGGACCACACTGACTGGAGAAGTGATGACTAGGATGCCACCTCGTTTGACACTTGTAACTTAGTAAATATTCAACTTGATGTTGTTGAGAAGCTAGCTTTAATTAATTCATTTGGAACTATCTGCTTCTTCAACGAACCCTTGTTCTAACTTCTTGTGTCCTTGATGTGCAGGATGATTGATGTACCTC…
>TRINITY_DN19894_c0_g1_i6_1
TGATTATTTCAGCTCTGAATCGACACTCCACTAATCTCAATTTCCACAATTAAAATGATTATTAAAAACAAGTTACACATGAGAGTTTTGCAGATGTGCCCACAAAAAGCATATAACTTGAAAGAATCGACAATTGTCTGCTCATTTCAAAGGTAAATCTGCCTATGAAATTTCACACTTTGTGCTTGGCAGCTTGGCTTTGCTCCCACCCAATTGCATTTGGACTTCATACCCATACTTTCTCTTTTGCAATCTCTTTTGTGGCACACTCGAGCTCATACTGTTAAGGTCCTGAAACTTGTGTAGAGCAAGTGATGGAGATTTACACTCCGTATCAACCTCCCACCATCAAAATCCCCTTCGATGTCACTAAGAAGTTTCATGTGTTTCTCAGCTTTT…
>TRINITY_DN19894_c0_g2_i4_1
ACTTTATTTACATACTTCCCTTGCTTTAGCGATTGTATTTGCACACCCGAGATCATTAAGCTTTTCGAAATTTTACAGAACAAAGTGATGGAGATTAATCAGCCTTCTACCTCCACTATCTACTTCGATGTCAACAACAAGTTTCATGTGTTTCTCAGTTTTCGCGGACAAGATGTCAGATATACTATCATCGACCATGTTTACGAAGCTCTCTCTTCAGCCGGACTCAGGGTTTTCCTTGACAGCGAAGAACTGGAGAAGGGCAAAGACATCGATTCCAGCTTGCAAACAGCCATTGAAACAAGTGATATTCTTATCCCTGTATTTTCCAAAGGCTATGCGGAATCAACTTGGTGTCTGAAGGAGGCGACGCGAATGTGCAGATCCAATGGCTGCATC…
>TRINITY_DN19866_c0_g1_i11_1
ATTTTTGGCCGATAAAATGCCAGCTTGCTTCCCTCCGTGCTCTCTGCGGATGGTATTTGTGCTGTCTCTTGCTTCTCTCGACTCGAATCAACAGATGTAGCAATGACTCTTCCCATCCTCCCTCGACAGTCGAGCAGTTGGCAATAGTTGGCTGCCCACCAGCCATCCACATTGGCAAATCCTAAACCCTAACTGCCTTGGAAGAAAATTTATGCGCAACGGTAGAAGATAGCAAAAATCATTGAGAGGATTTGCAACGCAACAAAAGAATACGACAGAAATCATCGACAAATTTCTTGCAGAGGATAATCGGGTCGGTTGGTGAACATGTCAACCGGAAACTATTCAGAGGTTATGCAACAATAGCAGCTGCTTGAGAAGGTCGCCATCAAGTCTGTA…
>TRINITY_DN19884_c0_g1_i10_1
CAAATATCCTTATGTTCAACTACCAGAAAGATATCTCATACTATTTTGTATATATTGACTGATTAATGAAGTAAGCAAAAGCAATGGAAGAACTTCACTCATCAGATGAATTTGTTAAAGATGGATCAGTGGACCTCCATGGACAGTCTGTTATCAGAATTCAGACTGGAACATGGAAGGCATCCCTTTTCATAATTGGGGTGGAGATTGCAGAGAGGTTTGCTTATGCTGGTATATCTTCAAATTTGATAATTTATCTCACAAGTGTTTTGAATGAAAGCACTGCCACTGCTGCAAGCAATGTGAACATATGGTCAGGGGTACAATACATTTTGCCTTTTCTGGGAGCTTTTGTTGCAGATTCATATTTGGGTCGGTACTGGACAATCATTGCTGCTT…
>TRINITY_DN19845_c0_g2_i3_1
AATTGATTCATGACTATCTCCAAGGGAAAAGATCTCTTATTGTGTTGGATGATGTGTGGACTCTCTCTACTGAAAATTCTCGGATTGATAAACTTGATCTGCCAGCTGAAAAAGATTGTAAAGTTGTGGTAACTACAAGAAATAGGCAGGTTGCTCTAAATTCAAGTGTTTGAATTTATGAGATGTCATATTTGTCAGACGAACACAGTTGGAGGCTGTTTTGTGTTACAACATTTCTTGATGGTGTGGGAAACAGAGTTTTGAAGGACATGGGAGAGGAAGGTCCGAAGATTGTAAAGCAATGTGGAAATTTACCTCTTGCTATCAAAACGATAGCAGCATCTCTGGCCAACACCGGACATCCCAACAAATGGGAGTTGAAGCACCGTCATCTCGAAA…
>TRINITY_DN19845_c0_g3_i3_1
TGTTGGTGTATCCGAAAGAAATTGGTGATCAAATATCACAGCAGGATCATTGAAGTGAATCTGAAAGATAGTTGAGAGAAAGCGTGTTAAGGGTGGTTTTTTCAACATCCAGATCAGTCTGAGATATATTTTCCATTCCTCTGTTGGCACTTGATTTCATGGCGTCTTCCTCCTTTTCTCACAAGCGTTCTTTCAGTGATTTTCAAAGGGAAACGCCTGCTGTATCTAAAAAAGTATACGATGCATTTATCAATCACCGAGGCCCTGATGTGAAAGAAACTCTGGCTTTTGCCCTTTACGATTCACTGGAGGAAAAGGAATGTCGGACATTTCTTGATGATATGGAATTAGAATTGGGAGATTCGATTCCCTCTGCCATACAAAATGCGATATACTCTT…
>TRINITY_DN19813_c1_g1_i7_1
GAACAATTAACAGTATAAAATTATCATTAACTCTTTGATTGCCGAACAATTTAATGTTTTAAAGCGGGACTGTATGCCAATATTTGGTAAGAATATCTTCTCCGTTTGGAAAAGATGAGTTCCAGTAACTGCAAATCTAAGATGCCTCACGCCCTTCTCATTCCTATTCCTGCACAGGGTCACATAAACCCCATGATGCACCTCGCTTGGAAGCTCATCTCTGATGGATTCCTCATCACTTTCCTTAACACCGAAGCCAGTCATGAGAGAATGATTAAAGCCAAGAAGAACAAAGACATGCATCATAACAGCGAAAGGATCAGGATGATTTCTGTTCCTGGAGGACTGCCGACAGAGGTAGTACGCGCGGAGAATCAAGACCATGGTGCCTCAGTTTTT…
>TRINITY_DN19888_c0_g2_i3_1
TGAAAAAACCGAAACATTAGGTAAATTTACCGACCTTACCAACTGCAAATCACAGACGAAAACGAAAAGGTCGATCCATGGAGATAAGGTTACATTGCTTGCTAATCACATGTTCACCCATTAACTTCAGCTTTACTACTAACAACATTTGTGGCTCTCATTCATTCTGACAAATTATACCTTTTTTCTATTTAGCCTACACTTTCTGAAGTATCTATTTTCCACAAGGTTTTTCTCAGTTCTATGGCTATCTCTGATTTAGCAGCAGAGCAATGTAGATAGATTGTGGTGCTACAAATTAAGGTTTTAAGGGCGTTTCAGGGCTTGGGATTTGTACCCATTTCTTCAAAAAAAATTCTCTCTTTGTCTGTCTGTTTTTCTCACCATGAGGATTCAGTG…
>TRINITY_DN19893_c0_g2_i9_1
AAATATAGTATAATGAATGTATGTATGTATATATATAGTATAATGTATAGATGTATGTATGTATGTATACATAGATATATGTATGTATATATGTATACATGCGTACGTGTTTTTGTGTGTGTGTGTATATATAATTTTTGTATGAATTTACCAAAAACATACCCAACCCCCAAAAAGATTTCTGTTGTACCAATGTTCGTACCCACGTACCCGTTCCCGTACATATTCGGCAACTTAGCTTTCAGGAGATGAGAATGAAGCCATTGCAAATGTCCCACCATGAGGCCAAGAAATTGTTATTATACCATATTTTAATCCAAGATACTTGGGTATCACCATTAAGAACCTGTGTACTCTAGTACTACTATTATGTTGTTGAATCGTTACCACAACTGTTGC…
>TRINITY_DN19810_c0_g1_i4_1
AATTAAAAGAAGAGGGTACTCAAGACAGTGTAGTATTGAATAGATCTTTACATTCTGTAGTTTCAGGATTTAAAGAGGAAGATAAAAAAAATGCACAGTCTACTCTTTCAAAGCATTCTGGATTTTCTTCGGCAACAGTATTGCCATTGCAAGTTGAGGATGCTGTTCAGAAAGAGTGTGTAATCAGAGATGAACAAATCAATGATAGAGAAGAAGGAGAATGGTCAGATAATGAAGAGACAGCTCAACAATCTAGTAAAAATGAAGCAGTTTCTTGTGAAGCTGGCAATGTTGGAATCAAGGAAGATAGAATGTTATTGGATTTGCATGCCAAGCAAGTGGTGGAAGAAGGTAAGGTTGATCCTGAGGTTGTAGAGAAAGGTCCTAAGGAGTTAATGA…
>TRINITY_DN19874_c0_g1_i1_1
GGATACGGAAGATTTGTTGGTGACGAGTATGAATGCTCGTCAGTTGGAGAATTGTTTGGGTGCGGCTATTGTTTGGAGAGAGGTGGACGTGAGGGGTCAAGAAGCCAGGCAGGCGACCAATGTTGGGTTTCCTTATCAATGCTATTCGTCTCCTGATAATGATGATGAGTATCCCTTGCTAATTCATACAAGACACACTTTGGATGGTTATGGGAGCTATCAGGAGCCCTTTGTGAACGGTTCTTCATTCTACCACCAGCCGGCTGTTGAGGTCAGTGGTGGAGAGGTTTTGAAATTTCAACCGGGTGTTAAAGAGTTTGGTCTGAATGTGGATTCTGATATTTTTGAGGAGTCCCTGAGCAATGATGGTAGAGAGGATGAAGTTTGTGATGGAAGGAG…
>TRINITY_DN19874_c0_g2_i2_1
CCCAGGAAGGAAAACATAGACAACCGGGATTATTTTTTACTCCTTGATAGAATTATCTTGTTTGGTTAGTTAGCATCCATTTATTATTATTCTTACCCAATCTTTTTGCAACCCCAGTTGGCATTACTTCTTCATCGGCACATATAATTGTTGTTCAATCTTTGGCTCGTCTCAGATCTGTATATTTTATTTCCCATGGCACCTCCAAGAAAATTTAGCAAGAAAAGGAGAAGGGATGGTGGTTTTGCAACAGAAGCCTCCATGAACAATACTGAGTCAGACTGGTGGGAGGAGCTCTCTCACAAGCTCTCTACTACAGGACAAGCATTTGCAGACAATGAAGAAGGTGAAGAAGAAAAATTCAAATCATTTTTTAGGGTTTCAAGGAAAACTTTTGAC…
>TRINITY_DN19826_c0_g1_i1_1
GAACTCAAAGGACACAATCTTCTGTCAAAAATGAGACAGCAGCATGGTTCTAACTACTCGCGAAGGTCACATGGAGTTAAACTCCTGCGATATCATATGCATGACTGGATTATGATCATGGGTCTTTTGGTTTTGGAAATTATTCTGAATATTATACATCCATTTTATCGCTTTGTTGGGAAAGATATGATGACTGATCTTATGTATCCTATGAAAAGCAATACTGTTCCTTTTTGGTCTGTTCCGGTATACGCAGTGTTGCTACCAATTTTCATCTTTTTCGTTTACTATATTCGCAAGCAAAATCTTAATGATTTTCACCACGCGGTATTGGGTCTTCTCTTTTCTATATTCATAACTGGAGTCATTACTGAGTCCATAAAAGTTGGAGTCGGTCGA…
>TRINITY_DN19826_c0_g2_i1_1
TGTACCTTTTTTATTATATTCTAAGGTGGGTATGTGGATTTTAGCAGTTTTATGAGGTTGCTTAAGGAGCCGTCATGCTTCTAAAAGCATGCAGCTGGGAATGACATGAGTGTTGCTAACCATCTACTCAGAAATAAGTAAAATTATCATCCACGAAAATATGAACGGAAAAGCACTTACAATGGATTACGAGAGGCTGTTACGAAGGGCTGCAGTGTAAGACAAGGCTGCCTGCTATTCAATTTTTTTGGATAAAAGGATGGAACACAAACATTAATGAAGCATCATTCTTTCCTCTGGTGGGAGACTTGAATATTTTTCGAATAGATCAGGTTATGCTGATTAACAATGACTTGCTTACTGCATGATTGCCATCTTAGCAGGCGCCTCTGACAGGAA…
>TRINITY_DN19811_c0_g1_i5_1
CAGTCGACTTTGAATTCCAGAGCATTGAACTGAGATGCGTCTCGTGCAAGACATTTTATTAGTTTGAAAAGTATATGAACTAAGCTGCGTCTCACCGGGTTTTTATATAGGAGATACAAGTTGTATTTGAGTTTAGTTGAGATTGCAAAAACATTTGGGATTATAGAATGGCGTCCTCTCGTTTATTGCAATCACACAAGGGGAGCCTTTGTAAAATACAACATTCAACACTAGTGATGGGGGTTGCAAGGACCAAAACTTCCAAGCCTTCCAGCTGGTTTGGAGTTCAAGCCGCAGGAATGACAAACTTGTCCAGGAAGATTATTGGCAAGAGGAAGCCAGCGGTGTGCCTGCTAGAAGAGATGGTATCAGCAAAAGAAGTAATAATTTGGGACTTTC…
>TRINITY_DN19872_c1_g3_i1_1
AATTTCCTTAGCATACAACTGAACTTGGTGGAAACCCTACCCTATTCTTCTGTTGTTGCCTCAGCTTCCATGGTGAATACCACGTTATGCCGTAACCTATTTGTTGGGGTAGCCTCTCCCATGAATTCCATGATGAACACCATGTTACACAACAAACCGTTTGTAGTTGTAACAACCTCCAGGAACTCCATTTTATGCTGCAAACTGTTTTCTATTCACCCATTCTATTTTCGCAATGTTTTCACAACTGAAATTCACTCACAGAGCAATTTTTCACAGTTTATCTCCTCCCAACTTAACATGTCTGAGGCCGACATTACTGGGATCCTCAAGTTGGCCCCCCAATTCCAGAATCCTCGAACTTTCCACAACGTAGAGCAGGTAATTCATTCGTTGAAG…
>TRINITY_DN19872_c1_g4_i3_1
ATAAAAGTTGTAAGTTGTTTACCGAAACCCATCACATCTCGTAGTTCTGCCATGGCTTCCAAGTTTTGCTGCAGACTGTTTGTCACGAACCCATTCCAGTTTCGCGATGTGTTCTCAACCCTTGCCATTGCCAATACTCATTCACAAAGCCTCTTTTCACAGTTTGCCTCCTCTAAATTCAGCATGTCTGTGGCCGACATTACTCGCATCTTCAAAATCGCCCCGAGTTTGGACAGGCTTCAAACCCTTGAGAAAGTGGAGCAGTTTGTTCATTTGTTGCATAAAAGGGGCTTCAGTCAAGTCCAAATTGCCGATATAATGAGGAATCGCCCCGACACTATCACCATAAGTGCAGAAAGAAAATTGGAGCCCAAGCTCAAACTACTGGAAGGTTTCGGA…
>TRINITY_DN19885_c0_g1_i1_1
AAAGGGCGCAGGGCGAATGCCTTGGCATCAGAGGCCGAAGAAGGACGCGGTAAGCTGCGAAAAGCTGCGGGGAGTGGCAAGCACACATCGATCCGCAGATATCCGAATGGAGCAATCCGGCTGGTTTAATAACCAGTCATCGTACGGTGAATCCATAGCCGTACGAGGGGAACCGCCTGAACTGAAACATCTAAGTAGGGCGAGGAAAAGAAATCAAACGAGATTCCGTGAGTAGTGGTGAGCGAAATCGGAAGAGGCTAAACCAAGGGTGGAAACACCTTTGGGGTTATGGACTGCAAAACGCATGAGAATTGGTAGCCGAAGGGCGTGGGAAAGCCCACCAGAGAGTGTGAGAGTCACGTAGGCGGCATCGATTTAAAGCCGGCAGGATCCAGAGTA…
>TRINITY_DN19805_c0_g3_i1_1
AAATTTTGGTGAATTCTTCATTTCATATGTAATCAACGCCCAGAGAACTTTGATTCAGGGATTTTACTTCTTAATTCCAAAAATAAAATATTTTGCTGTCTTATGCAGATGGTGTACTCTAGAAATTGTTCTTTTCGAGGCGAGAAAAAAAGTACCGACTGCCCTGTTGAGGACTGTGGAAAAGGCTTGATGCATATACCAAGTGGTGCAGAGACTGAACACATTGGGTCTTCGCTTCCACATAGTTCGCTTGAGAAATCAGTTCTTCCTTTAACATCACCGACATATAAGATGGCAAGCAAATCACACAGCACACAAGATGCAACTGATGGAAGATGGAGACGATATAGACGTGATGCATTAATTGATCCAAGGAAGATTCTTTTATTGTTTGCTACA…
>TRINITY_DN19877_c0_g2_i2_1
CAAAAGAAATGGGGAGATGGCTGTGGTGGAAAGGCGACGGACGTAGTACACGCGGGTTAATTTCACGAGACAAGGCAGGGTTTGAATTAGTTAAGTTGGAGCGATGCATGTATCGAATTCCGTCCCAGATTGCCCCTAAGTTTCTTAAAAATCTATTGGTGCTTCAGCTTGTAGGTATGCCGAATATGAGGAAGCTCGACATGGGCGGGATGGACAATCTAAGAAGCGTCACATTACACGATTGCAAATGCCTGGCAGCACTTGACGGGATGGAAAACTTGTTAAACCTGGCGTGGCTTCAGATAAGAGGCGTAGATCAAATGTTAAAGCTTCCCAAGTTAAGCGGCCTCCTTGGGTTACAACATCTTGAGATTGACATTTCAGTCAGCCAGGTGCTCA…
>TRINITY_DN19877_c1_g1_i2_1
GCATTTTGGGGGTTTGCTTGAAGTTTGAGAACACGTTGCGTTGTTCCTACGCTCCGTGTTATGCCATTTAGGTTCTCCGCTCTCTTATACTATTTTCACTAGCCAAGAAACAGGAATAAATAGGAGGGCGAAAGAGAAGGAAGCACAATATGCAGTTGCAGGGGATTGGGAAGGCAATTGTAATAGCGATAGCGATAGCGATATTGGGAGTAGGGAGCATGAGGGCAACGGCCATGGGGACTTTGGGCGGCAAGCATGCTGTACAAGGCTCTGAGAACAGCTTGGAGATAGAGGAGCTTGGACGCTTTGCCATTCAACACCATAATATCCAACGGAAGGAGAATGAGAAAGAGCTTCTGTCATTTAGTCGAGTGGTGAAGGTAGATCAGCAAGTGGTAG…
>TRINITY_DN19877_c2_g1_i1_1
CCTACTTGGAAATTTCGAATCACTCTGATTTTTTTACAGGAGCTTATTTGGCAAGTCCCCTGCTTATAACTAAGGTTTCAGGGCCACATCATCAAATATGATGCCACATCAGCATGCTTTTTGCCAAGGTGTCCAAAACAGCCCCCCCAAAAAGTGAGACCAATAGGCGTGCAAAAGAGACCCCAATAGTTGTGCAGTGGATGTGACATCACCTGATTGGTTACTTTTTACAATATTAGTACATTTCTTAACAACTATTGGTACATTTCCTAACAACTGTTGGTACATTTCCTAACAAAAATTGATATTTTTTGTTTCAAACAATAGGTTTTATTTGTTCAATTTTTGGAACAAAAGGTATCAACAACCCTCACAACAATTGGAACATGCTCAACTACT…
>TRINITY_DN19861_c0_g1_i8_1
TAAAATTTTCTGTTTTTTAATTTATAAACCAGCCCTTTTTCTGTCTTCCTGTCATGAAAAATTTACAGTCAAAACAAGGCAAACGGATAAAGGGAAAATGTAAATCCTTGTCGTCGAAGTTCACATGTTTCTAAATTCTATGAGGCGGCGCCGGTTGACCTATCTGTAGTTCCGCTCTCCTCTCTTGACTCCCATGGTGAAGAACAGTTCAACGATTCTCTGCAACTTCGTGCTATTCAATGCCTTTATTGCATCGATGTGGTGTTCTGATGTGCCTTAAAAATATTAATATTGCACAGAGAATCGCTTCACAGGATACAAATTGGGTGAATTAAGTAAAACTCTGTACAGGACAGCATGAAAACGGCTAATCATAGCGTCGTGAGGACCGTGAGTGCA…
>TRINITY_DN19843_c0_g2_i1_1
TGTTCTTTAAGCTTTAGATGTTTCTAGCATGGTTTTTACCCTTCTGTTTTGAACGAGTTTTTATAAATGAAGTTAGGCCAAAACGCAGACCGTGTCCCTCTATTACGCGTATAACTAACAAGACGCCCCTGGTTTGAAGCTACTCGGATGTTCACAGGGTGACGTGGTCCTGTAGTTGTAAGCCTCACATTAAAACCAGCAATCTGGATTTCATTTTTTGTTTGTTTGTTCATCAAGAAGCTTTTGAATCAACTGAATCAAAACAGGGAAGGCAGTATGGGGAAGGAGTACACTGGATCTCCCAAGCTTCACTTGCTGGCTGATTCCAAGAATCGAAGAATACCTTGGTACTTAGGAGTCTTTGGGCTCTGTGTTCTGTTTTACTTCTTGGGTTCCTGG…
>TRINITY_DN19843_c0_g1_i8_1
CTTACGATAGAGAAGGCCGTGCAGAACTGGATCCAGGTTGAGGGCGACAAGTTCCGGTTTCCAGGTGGTGGAACCATGTTTCCTCGCGGTGCAGATGCTTACATTGATGACATCAATAATTTGATTCCTTTGACAGATGGATCTATCAGGACTGCCATTGACACTGGTTGTGGAGTGAGTGTTCTATCTTGTCTCGTCTATTTATTTTTCTATTCATTGTTTATCATTATATGGATTGTCATTTCTGTGCCGCCAATAGCTCGGAAGGCTTTATAATGTATACTTCGAACATAACTGGTTGGGAAGTTTTGATTATCTGATTCTTGGACGGTATGGGTGTAGCTTAAAGAATGTAAAATGGTATATAGCAATGAAAGGACTAATTGATTCTTGGAACTG…
>TRINITY_DN19822_c0_g2_i6_1
GTTCATTGAACACTAAAAACCATGCAAAGCATTCAAATTCCACTCTTCGCATTGGCAATATTATAAATATCAGTGTTCTTGTAAAGTTGAGCACACGCATTCAACATTAAACTTGTAAACTTGAAAAGTTGAGCAGATTTCACATTTTTTCTGCGATGTCTACTTTGAAGGGAGCCAACATTTCTTCTGTTTCTTTCGTGGAAACACCAGAAAAATCTTTAAATCTGTGGAATGATGGGTTTGTGCAATCTATGCAAACATCATACGCGGAATCTGAATACCGTGAACGTGTTGAAACACTGGTTAAACAAGTCAAAATCTTGTTAAAAGAATTGCAAACCGGATTTGATGGCGATCTAATCGAACGGCTTGAGATGGTTGATGCATTGCATTGCCTCG…
>TRINITY_DN19886_c1_g4_i1_1
TATCGATTCAATCAGAAGAGTTATAAGCTTGCAATTTTGAAGAAAACATTTCAAAAGGTTTAAAGGTGCTAGAAATTTTGTGAAATCTATGACTATTTGGTTTGAGCAATGCGGAATGAATACCTTCAATTGGAAGGCTGTGTGCCCTAAAACTGGAAAGGCAGGGGAAAACCTATATTCTTTTCATAATACTTTGTCTGGTAAATCTAGATTCCCTGTTAAATCTAGGTTCCATGTAGGGTTGGGAAAGTTTAAGGGGGATTTGAAGGAGCTTTTGTTCCAGAGCGACGTCTCCATTGTCGGCGTGCATTGTATGGGCGGTGCTGGGAAAACGACTTTGGCCTTGGCGATATGTGATGATTCTGATATAAAAGGTGTTGCAGATGATTCATGGCTC
>TRINITY_DN19886_c1_g6_i2_1
ATATGAGAGAGTGTTCTCGTTTGAAGAGGCTCCCTAAAAGTGTTTGTGGACTAACTTCTCTGAAACATGTCACCTGCGATGAGAAGATCGGGAAACAATGGTTGCGGGCCAAGAGTATTGCTCTCCCAGAACTTAAAGTTGAAATTGTGGAAGTACAATTCAGTTTGGATTGGCTTGACGATTGATTTGACGACTCGACAACCTGGTAAAATATTGAAATACTTTCTTTAGTAACTTCTGTTCACCAGAAAGGCTTTCTATGCCACATAGTATTAGACCGGGGCGGGGGGTGAAATTTTTGACATCAGTGCTCTGTACAATAAATTAACTCTTCGTGATATTATAGTTTTTCCTTGTTCTTTGTGTGTGCAGAAGGAAGGAGATGCAAATATGTCGGAG…
>TRINITY_DN19867_c1_g3_i2_1
GTCTTTTGTACCGATAAAATGTCAATTTTTTATGTTTTAAAAGAAGAGGAATGCAGCTGTCTTTTGTACGGATGGACTTAAGGATTCATATATGTTTGCACTACCTATTAGTTAACTCGATCACGCTTTGGGTTCGATTCTGGTTATTATAAAGATAACATTTTGGTTGAAGAGACACGTCAATATGGCCTTGATGAAATTGCCGAGGAGTAGCCGAACTCCGCCTGGATGCCGTTTGGCAACTGTGGAAGAAGCGAAGGATAATCTGGAGTGGATAAAGAATAATAATCTGTTAGAGGAATGGGACAGAGCCCGTCCTCTGGACGGCTGGATCGGAGGTTCTGGTTATGGCTTACATGTCCAAGTGGGTTTCAGAAGCTGTCTCGGATACATGTTAGT…
>TRINITY_DN19883_c0_g1_i11_1
TCAGACGCTGCAGTTACCGTATACATTAAGAAGGGCGGGCCTAGGCTATGCAGGTGCGGTTTACATTGCTGCATAGCCAGTGCCCAACTGAAGCACCCGCTGTGCACAAAAGAATTATTGGGCAGGCATTTTGAAGTTGAAGAATCACGTTGAAACCAAAAATGAGAAGGTTTTTCAATAATTCCAGTTCCAGTAAGAACGAGCATATAAAGATTGAAGGCACTGTAGTTTTGAGAAAAGCATCGTTTATGGATATGAAAGATTACAGTGCTAGTTTTGGAGATAGGGTAGCCGAGCTCCTGCAGAGAAAGGTGGTTTTTCAACTGGTCAGTTGTGATCAAATAGATAATGGAACTGGCAAGGGTAAAGTTAGCCCTCATAAGGCTGACTTAGACTGGA…
>TRINITY_DN19827_c0_g1_i9_1
GGGTCATCTGTATGGGGGATGTTTCTGCAACTTCTTCGGCAGGGCTCGCTCGGATAACAAATGGTTCAATTCCTACAATGGCTGTATGGAGGAAATTGAGTTTTTCGTTCTATTATTAGTGTTTTTCGAGTTTTGTCGCTATTTAGGTTTTAGGGTTTGATGCTTGTTCTGTTCAACAGAAATACTTACTGGCCCTAAGCTTTTCTCTGGTTCTGACAACAATGATTTGCATGCTTCTCACTGAGGTCGGGCAGATCAAGTGTTTCCACGGCCCATGCTTTTTCAATTCGTAACTATGGTGAATTTTTTGATTGCAATATAATGAACACTGACACGAGTTAACAGATTATACACGAAGGAGGGACGACACCTAGCCAGATCTCTCTCTCTTTAATTAAG…
>TRINITY_DN19875_c0_g3_i1_1
GTTTTACAAGTATAGACTTTGGGTAAGCTCTACCAATAAGGTTTTCCCTTTTTTGCTTTAATTTTAGCTAGCTGTACATCTTAATCTTGTAGCCTAGCTTTAAAATGCTAAAATATTTAAAAAAATTTGGGTTGGATTGTGAAATCATGGGCTATAATGTCCCAGTTATGCCATTGAACAATCAAATTGAACTTCACTGAACATCACACCAAAATTTTAGTGTGCTCCTGACAAGGTACATACCCACATTCTTCTTCTATGTTTAATTTCCTCTCTTTCTTTGTCTTTTCCTTTCCATGAGAAATAACTAGATATTTTTATTTGGGATGA
>TRINITY_DN19875_c0_g4_i3_1
AGATCACTGGAGAAGCTCAGCATATATGATTGTCCAGAATTAAATGGGCTTCCAGGTCTTGCACAATTAACTTCTCTTAAAGAATTTGGTTTGAAATGTGCCACAAGTTGAAGAAAATAGAAGATTTGGAAAACATAAGATCACTGGAGCAGTTTATGATAAGTGACTGTCATGTGCTTGCGGCGTTTCCAAGTCTTCCAGAAATCACTTCTCAGGAAAAATTTCAGTTGGGAAGATGCCACAAATTGAAGAACATAAAAGGTTTAGAAAACATAAGATCATTGGACAAGCTCGATATATATGACTGTTCAGAATTAGACGGGCTTCCATGTCTTGCAGAATTGACTTCTCTTAAGGAATTTGGTTTGCGAAGTTGTCCCAAATTAAAGGAGATAGATG…
>TRINITY_DN19875_c0_g1_i14_1
AGAAATCACTTCCCTGAAAGAACTTCAATTGGAAAAATGCAAGAAACTGGAGAATATAGAAGTTTTAAAAAACATGACGTCACTGAAGAAGCTCGAGATAAGTGACTGTTCAGCGTTGGAAGCACTTCCAGAAATCACTTCCCTGAAAAAACTTAAATTGGAAAAATGCAAGAAACTGGAGAATATAGAAGTTTTAAAAAACATGACGTCACTGAAGAAGCTCGAGATAAGTGACTGTTCAGCGTTGGAGGTGCTTCCAAGCATTTCGGAAATCAGGTCTCTAAAAGAACTTCAATTGAAAAGATGCTACAAATTGAAGAAGGTAGAAGGTTTGGAACGACTGAGATCATTGGAGAAGTTGGAGTTACATACCGGCTGGGATGTGCCGTGTATAGTCAG…
>TRINITY_DN19875_c0_g6_i1_1
TTCTTTCCTTTCTTCAACCTTCACATTGTTTAAAAAGATATAATAATGTTTTCTTTTATAAAATGAAGAACGCATCATATAATATATTGCAGTTTTGTACATTAACTGCTACCACAACGTGGCTGGTAAATGATCATATTTATGTTACCGTCTATCTAGCCATTAGGCTGCAGTAGACAGTGCCCACCATCATAACATTTACACAATTTAACAAGAGCAATTATCATACTGTGTCATCATTCGTCACATGCATTAACACAATAAATTGTTTTCCTTTTGATTCAGCGAGTTTTCTTTGTCTTTCTACTATCCATTTTCTTTGTCCTCATCATATTGATTTTCTTTCCATTCCTAGATCCAATGGTGGGATTTTTGAACAGGTGGCAAGACTTCAA
>TRINITY_DN19841_c0_g2_i6_1
TCCCCACCTAAGGTTTCCCATGGCCTATATGTTTCCCTTGGCCTATATAGGAAAAGGACCCATATTAGCAGGGTATGTTATGCAATGGAGCCAGAAGTTCAAGAATCTCTGTTAGAAAGGGTTCCTACTCCTGCTAATGGCAATCACCTGGATGACATTAACAGATTGGAAGTCATTCTGTCTGACTTGGATCAGCCATGGAGAAAGAGGATAAAAGATGCAGTGTTCTTGGAATCGAAGCTTCTATGGCGGCTTGCTGCTCCTGCAGTTGTAGTTTACATGATAAACTATATAATGAGCATGGCCACACAAATCTTCTCTGGGCATCTGGGGAACTTGGAGCTTGCTGCTGCTTCTCTTGGGAATACTGGGATTCAAGTTTTTGCTTATGGACTCATG…
>TRINITY_DN19890_c0_g3_i1_1
AGAATAGGAAGGGAGGGTTTACAAGAACAGCTCGTCAATTGACTTTCAGTTCCAATTTAACACGCACCGTTAAAACTGATTAAACTGAGAACTCTTAACATTGGAGTGAGAGTGCAGAAGAAGAAGTAGAAGTGACATCATGGAATTAGCAAATGCAAATCGTCTGGTTTTTGTGCTGAATGGCCAAAGGACTGAAGTGGATTTATCTCAAATCCACCCAGAAACTACTCTGCTTTCTTATCTTCGTTATCACACTCAGTACAAAGGAGCCAAACTTGGCTGTGGAGAAGGGGGATGTGGAGCTTGTGTTGTGCATTTATCAAAATACAACACTGATACAAAAGAGACAGAGGAATTTTCAATAAGTTCGTGCTTGACACTATTGGGATCTATAGATGG…
>TRINITY_DN19882_c0_g2_i3_1
TTTTTTTTTTTTCGGGAAGGAATTGGCTATGTTAGGTTTTTAATACTTTGTCGTGTGCGTATCATATCACTGGTTTATTTGGGATCTTTCCAGCATTTGTTTGTATATATTGTGTTTTTTTTGCAATTTCTATTCATGCTGGTTTTATTTGTGGCTTCTTTAAATGATGTAGTTTTTCATTTTTCTGTAATTATTACTGTGGAGTTGAAAGCTTGATGGTGACATACCATGTCTCCCTCATCCAAATGATCATGAATTTTTTTTAAAGTATTTCATGAGATAAGTTCCTAGACCAGTCTCTTAATTTATTCTTTCAATTCAATATTTTTATGAAATCTTTAAATAGCTCGATAATATATTTATTGGATATTTTGTGGAAAGAGTTCTCCCTTGTTATCT…
>TRINITY_DN19878_c0_g2_i1_1
AGAAGTATATTTAACACTTAAGATCAAATTTCAATCTTATTTGTAGAAGCTGTGTTCAAGTCATTTTAATGGTGATATCTGGCATTCATTTTGTGTTTGATGTATAACTGTTATTGTGTCTTTGGAGATGTTTGAGGCAGTTCTATGATACGAACCCTCCTCTTTTTGACTTTATTTTAAGTGTTTAAAGTTTGTTGGGCTTGATCCTCTTTATGTATATCTGTTTTTATTAGAAACTTGGTCCCACAAGTATACTGCCCTATCATGTTTTTGAATGATATATTATTATTCTTTATCTACTATTTCCCATGTACATTCGTTCTAGGTGAATCAGGACAGTCCTGATCTGTCTTTAAATCTGAATTGAACCCACCTATACGCTGAACAAAAGTAACGAAC…
>TRINITY_DN19878_c0_g1_i3_1
GTAATTGTAAAGGCAGTTCAGGTCCTCTAAGTAATGGAGACGAATGCCTGCAGTTCTGGTCCTCTGTATGAGAAAATCATAAAGAAATCAAATCTTTATAGAGCTTATGTATGCCTTCACTTCCTGCTTTTACTATGTTTCCTATCCCATCGCTTACTGAATCCTTTTCGTGAATCTTTTGGGCTTTGGATAGTAGCTTTTACATGTGAGCTTTGGTTTGCTTTCACGTGGATACTTTATCACAACATGGCATGGAAGTTTGTTGAGTATAAAACATACCCAGAGAGACTTGCAGAAAGATATAGTGGAAAATCTGTTTCCAAGCTTCCTGCTGTGGATGTAATCATCACTACAACAGATCCCTTCAAGGAGCCTGCATTACTAACAGCCAATACAGTT…
>TRINITY_DN19887_c1_g1_i13_1
TTTAACTTTTAATATGCCTCCTGCAACACAGCTCTGTAAAATAGGGTACAGCGATCATGTTCCCTCTAATCTGAATTTGGAAGTTAATACCCCACCCACTGTACAGTGAGTTGACTGCAACAACAAAAAGACAAAATACTATAATTATAAGAAATACGATGGAACGGCGAGTGCAGAACCTTATAGTGCAGAACCTTATAGACTGTTGGATTATTTATTTTACAAGTGCAAAATAGGACTGTATGAAAAGGCCAGGACTTTCTATTTCTCTAGATGTTGAAGTTGGGCTACTCTCACAGCAACAACGGTATACGAATTTGCCAGCCTCAGGAAGCAGTAATACATGGCTTTGAGATAAAAATGTCAAGGAGAAAAGAAGATTTCTTACCTGGGGGTGAG…
>TRINITY_DN19869_c0_g2_i3_1
TGAAACTCAAAGGAATTGACGGGGACCCGCACAAGTAGCGGAGCATGTGGTTTAATTCGAAGCAACGCGAAGAACCTTACCTGATCTTGACATCCCGATGCCCGCTCCGTAATGGGAGCCTTTCTTCGGAACATCGGTGACAGGTGGTGCATGGTTGTCGTCAGCTCGTGTCGTGAGATGTTGGGTTAAGTCCCGCAACGAGCGCAACCCCTATCTTTAGTAGCCAGCATTTAAGGTGGGCACTCTAGAGAGACTGCCAGGGATAACCTGGAGGAAGGTGGGGATGACGTCAAATCATCATGCCCCTTATGACCTGGGCTACACACGTACTACAATGGCGGATACAACGAGAAGCAAGACAGTGATGTGGAGCAAAACTCAGAAAGTCCGTCTCAGTTC…
>TRINITY_DN19891_c0_g1_i12_1
CCAAAGAGCAAAGGAAAATTCAATATAGAAAACAATGAGCTCACTTAGTCACTTCCATTGTTCTTCTGTCTCTGCAATGGCCATCAATTCTGTTTTGCCTTTCATGTTCTTACTATTCTTATATACAAGCCTTATGTACTGCTGCTATATTGCACATCCAGTAGGAGCTGCTGCAGCAACAATAACAGACCCACAAGAAGTTAAAGCATTGAGAATTATAGCAAACAAACTGCAAAATAGAAAGTGGAAATTCAGTGAGGATCCTTGCAGTGGAAAAGGAAGCTGGAACGTCAACCAGGAAAAGGATACTAAAAATATGGTCATCTGTAATTATACCTCAGAGGACACCAAATTTCACCATGTTACCCATATATTTCTGAAGCGTCAGAACCTGTCTGG…
>TRINITY_DN19853_c0_g1_i1_1
CATGGAACAAACAATAGAAGAAATCAATAGATTTGCCTCGTACCTGGTACAATATATTTTGTCTATCTTAGCGTCAAATTGTGTTCTGTCGCTGTAGTCAACAACTTGGGCAAGTAAAATGACCTAGAATCCCTATACCAGGAAAGATTCCTGGATTGACTATTGGAATCGCAGGATTCTAACCTTTTAAGGAGCATAACTAAGAATCAAAGCGACTGAGCTAAATTTGAGACAGATTCTATATCTGAAATTCTGCCTGGCTTAAAAGCACATTAAGGTGAACAGTGCACCAGGTATGGTGAACCTGAAAAAGGCCTGATCTCTCCTTTGCTTTCATCAACAGCTCAGTGAACCAGGCATGGTGAAACTGACAAAAAATCTGATCTTTCTTTTGCTTTC…
>TRINITY_DN19834_c0_g1_i7_1
AAATAAAATACTAGGAGGGAAAGCATGTTTCCACAGTAGAGAGAGAAGATGATAAGAAACAGATCAAACCCTTGTGTGGAGAATGGCACTAAATCCGTTGAGACAGGAGAGGACATTTGCAGATTTACAGACAAGACGGATGTCATTAAAAACCTATGGGACCTTATTGAAGAAAGTAAAACGGGAACTTTATAAAGGAGTTGGGAAGATCCATTGGGTATTAGAGCTTCGATTTCCCAAAACTTTCAGGTGTGTGAATACTAGTTCCAAACTGTTTCTTGTAATTTGTTCACTTGTGTATCAAAATTAAGGGTTTGATTTTGTGTTTTTTCAATTTTCAGGCGTAGTTTTTGAGAAATATTGAATATTGACTGAAGCAGTAAGAACAATGGTATATTG…
>TRINITY_DN19857_c0_g1_i3_1
GTCGAGCCAAAGATCTCTTCTGTAGCCATGCTTTCCGAGGACAGGATACTCCCGTTGCATATGCAAAATTGGTTGAAAGTTTCGTGAAATTCTGTGGAGGTCTGCCTCTCTCGCTCAAAGTTTTGGGCGCCCATCTTTATGGTAAGAAAGAGTATTATTGGGGGTTAGAATTGGAAAAAGTTAAGAAAATCCAGCCTAAGGGTATAATGGAAAGACTTAAAATTAGTTTTGATGGTCTGGATCAAGAGGAGAAACAGATATTTATAGATATTGCGTGTTTTTTCAATAAGAGATCTTATGGGGCTGATTTGAAAAACATGGCTATAACAATCTGGAACGCATCCGGTTGGAGTGCTGAGCATGCACTTCAAACCTTACAGGATAAGTCCCTAGTTGAAA…
>TRINITY_DN19857_c0_g4_i1_1
TGTGGAGACCACATATTCTCAGAGATATGGAAGAAAAAGGATTTAAACAAATCCTAGCAGAAACAAAGGTCAGGTGTTTCAATATAATCTACGATTCATCCCTGTAGACTAGAATTCATTATTTTATGGGGAATTCAAATGATTCTGCTAAGACTGACCTCCTGGGGCTTCGGATTGAAGAATTAAAAGAAATTCCTTCATGCATTCCTCTACGAAAATTGAATCCACGAAAATTGCATTATTTATCTGTTTGGGGCGTGAAAGAATTGTGGAGCAGTTTTCATCAACAGTTGCAGACCAATATCCAGGTATTTCGCCATTCTTTGCTTGTAATAAGTCATATCAGAAATTAGTATACTTGTTTGGTCGAAGGTTGTTTACTTCTGACAATTAATTAAT…
>TRINITY_DN19857_c0_g6_i2_1
TGGAGAAATGCCCTTAAATGTGCTGCAGACATATCTGGTTATGAGCTTGGCCAGCATCAAGACGAGTTGTGTGAAAAAACTCTTTTTCGTGTGCCACAAGTGGTGCAGGAAAGGACAAATAGGGCGAAATATCCTGTTGGATTTGGTGAACTCGTCCAATATTTTGAAAGTTGTTGTTCAGAGAGAAAGAAGCAAAGAAAGGTCAGGAGAGCAGGGATCTATGGACTTGGGGGGTCTGGGAAGAGCACCGTGGCAAAAGAATTGTTTAACAGGAAGCTTGCAAACTACTATACATCTTGTTTTCTCTCTGATGTGAGAGAATCACATGCCAGAGGTGAATTACACTGCTTGCAAAGTCAGCTCTTAAATAATCTTTTCCCTAAAGACCCAGACATTGAA…
>TRINITY_DN19857_c0_g2_i14_1
AGGTCACAATAGCAGGGATCTATGGACTTGGGGGCTCTGGCAAGACCACCCTCGCAAAAGAATTATTTAATAGGAAGAGATCAGGCTACCATGCATCATCTTTTCTCTCTGATGTGAGAGAATCAAACGTCAGAGGTGACTTGCACTGCTTGCAAAGTCAGCTCTTGAAAGATCTTTTAAATATTGAAGATTTAAAGATTAGCAGTGTGCACCATGGAATCGGAGAGCTGAAGGATCTTATGGGAAGAGCAAGGCATTTGCATTTTCTTATAGTCCTAGATGATATCGATCATCAAGACCAGTTAGATGCCTTGTTACCTCAAGGTATGCTCAGCTCTAGTAGCCTGATTATTATTACAACCCGTGATCAAAGTTTGTTAAGAGGTGCAGATATCCTTT…
>TRINITY_DN19846_c0_g1_i3_1
CTTCTCTTTGTCAATAGACAGAAAATGAAACCTTGGGTGTCCGTCTTGTCTAATTTGCTAGGCTATGAGGACGACGGAAGCTTCAGTGGTGGTGGTTTTTATGTTCTGGCAGTCGCCCTAACCTTTGTGGGCTTGTCACTTGGGTGTGTAGTTTCAATTGTGTATGTGGGAGCCGACGCCTGGAGAGCATTCAAACAGACAAAACATTGGGTTCCCGGCGACTCTCTTGTTCTTGGCGCCCTTTCTCTGCAGCTTCTCATGCTCCTCAACAAGCCCTCCTCCAACTTTCCCTTCAATGACAAGACGACCAGTAGCCCATTGCAATACAGTTGTGAGTATCTCAATGTAATTCACGGTGAATGGATATTGATTCTGATTGGAAGAGTCTCCACCTGCGTC…
>TRINITY_DN19819_c0_g1_i6_1
GCCTTGTAGAAGCTCCGAATAAAAAACAAATACAGGAATACTGTGACAAAAATGAAGTCATCTATCCACGCACATCAATCCAGCTGGTATGTAAGATCCTAATAAACGAAGGGCTATATAGGCTTTAGGAACGCCTAAAATCCTTCAGAGCCATTCTGGTTGTTTCAGAAAAAAACTTGAAGCACACTTGAGTACCCAAATTCCTTATCTGCTCGATTCGAGTTTCACTTTTGAAATTACCAGATTAGATTTGGGCACCCCAAAGGCCCTCTCCTGTTAATTCAGGTTTTTTCTGAACAAATTAACAAAAGAACATAATGAACGGACTGGCATCAGGAGGCCCTCTCGTGCGGTCCGGCACGACAAACCGCCGGGTGAGAATCAATGTCGGCGGGAAAA…
>TRINITY_DN19849_c1_g3_i1_1
GATGGTGGCTTATTTTCGAGGCACCGTATACGGAGTGGCAGAGGCACGGAAAGCACGGCTATCCAGGCGGTGCAAATTTTCCCCTGGATAGCCAGTGCCGTTTCCCTGGAATTCTCTTGAAGGTCGTGACACAATAATTCATTCTTGGATGGAAGTAGAAAAGACAATCTTCTCAAGCTCGATGAATTGCGGCGGAAGTGGGAAGCCATGGGCAAGTCCATGTGCCGCTTGTAAAATTCTTAGGAGGAGGTGTGGAGAGAAATGCATACTTGCTCCCTACTTTCCACCAGACAATCCACACAAGTTTTCTATCGCGCACCATGTTTTTGGAGCAAGTAACATAACCAAGATGCTTAAGGGTATTCCAACAGACCAAAGAGCAGATGCAATAAGTAGCAT…
>TRINITY_DN19873_c1_g1_i3_1
TGTATACTTGATTAATTTCTGGAGAGGATTTTTTCCTCTCTTGGGTGCATTTCATTTTTAAACTAACGATGGCGTATATGGTTTACCTTGTACCTAGCCCGCCCATCCACTAGTAAACGCTAAATAATATTTTAACATGGCAAGACAACCAGAAAAGGCTTTAAATTATTTGTTCATTTTATGATCATCAGATTATCGTTTTTTCAGATCCATGGCTGGAAGGGGCTGGCAAGTGGAGAATTCTGTAAGGTTTATTATTTTATTTCCCATGTTAATAATAGCCTCCATTAGAGCAGATCCAGAGACCAGGCTCCTATATAACTCATGCGGCAGCAACCCCCCCAACAACGCAACCCTCTTTAAGCAAATTTTGAACACTGCGCTGGAATCTGTGGTTAA…
>TRINITY_DN19871_c0_g1_i3_1
GAAACACTATTGACATAGTACATCCAAATGGGAAGGGATGAAATGGCAATGGCAGAGAGTAGCTGTGTTATTCAAGTTGGGTATGAACTGACAATTAATGAGGAGGATATGCCCGATGTAAGTTCTGCTCGGATCTTCCGAGTGCCAAGGCTACGGCGAGACTCCAAAGACCGTTTGTACAGTCCACATCTTGTTTCAATCGGCCCTTTTCATTATGGGAAGAAGGAGCTGCAAGGCATGGAGAACTCCAAATCTGAGGCAGTTCGAAGGATGCAAAAGAGGATCCATAGGAGTAATCCAGATGCGTCTATCAAGTCAATTGTTGAAGAATTCATACTGCTCAAGGACAACAAGATAAGGAAGTTCTATGGTGAACATATTCCCGTTACTTCTATAGAA…
>TRINITY_DN19825_c0_g1_i1_1
ACAGTTAACACTACTAAAAAAAAATAAAGACCCAATTATAACAATAAACCCAAACAAAGACTTGTCAACATCTGAAATCAGTGACGGACTTCTAAACACAGCTTTGGAAAATATTCTCATGAAATTGCCTTGGAATTCTGGAAAGTTGTGCTACACTTTTAAGAATATACTCTTCTTGTAAAATTAGTCTTTCATAAAACAGCAACTAAAACTAAACAAAGCTAAACAAGGTGTCCAAAAAATAGCTGGAAGGTGATGCGCCAATTGTGATCCTTAACTCTTCTATTTATGGTCATTAAAAAATGTTACTGGACTGCATCAGCTTTTTCCTGCTTTTACATCAGGATTTTTAAATAGAGGCAATCCCGTGAACTTAAAATCTGGATGTCTCCTTTTATA…
>TRINITY_DN19856_c2_g1_i6_1
TTAGTTTTGTTAGAATTTTGTCATTATTTATTTAAATTCAAAGTTGTTTCTGCAATTAGTTTAAAGAATTGATTTGATCTTAGTTTTGTTAGAATTTTGTCATTATTTATTTAAATTCAAAGTTGTTTCTGCAATTAGTTTAAAGAATTGATTTGATCTTAGTTTTGTTAGAATTTTGTCATTATTTAAAAAAACAATGTTTTCTGTCTATAACAGATGTTGAGGCAGTAGCCAACTTAAACACAGCGTTGAACAGTCGTTGTATGATCTGACCTATGTTATTACAGTGAAGTAACAAGAATTAAGTGGTACAATTTTTATTTCTTTGCTAGAAGTAATAATGTAGTGCAATGTCTTGTTTCTTACAACGCCTGTTTTCTTTTCTTTGTACCCACTGTA…
>TRINITY_DN19856_c2_g2_i4_1
TTGAATTCAAAGTTCTCTACAATTAGTTAATAAAAGAATTCATTTGATCTTTAGTTTTGTTAGAATTGTCATTGTTTACAGAAAACATTGTTCTGTCTATTCATGGAAGAGCGCGTCCATAGTAGAGACATGGATTTGGTGTTTCAAGTTAAAAACAATGCAACATCTAGTTTTGGAAAACAATGCAACATCTAGTTTTGGAAGGAGGATAAGAACTTAACTCCATGATTTGTATTCAAAGCTATCTCTGCAATTATTTTTCTTTGTTTTGTTCTCTTGCGTTGAACGGTTTGAAATAAAGGATGGATCATTTCTTTCTTATTTGGGTCAATAGGTATGGAAGAGGGTGCCCACGGTGGACATGGATTTGGTGTTTCAAGCTATAAAACAATGCGACTT…
>TRINITY_DN19896_c0_g2_i2_1
TGGAAAAAGGTCCTCAAAGAATCAAGCATATATTTGATAAATTCAAAGTGCATGCTTCTAGTGCATTGTTGTTTATAAAATCAGTTGAACAGGTGTGGTTGTCATCATGGGAAGGTGGTCAAACTTGCCTATCCCGGGACTATGCTGTCTCTGTGGATCCCTCAGCCTCTATTCTGAGGAGTCCATTCCCCGAGAAAAAGTGGAGGAAATTCCAACTATCAAATCTGTTCAGCAGCTCAAGTGTTGCGACAAAATTATATACAATAGATGTACGCATAATTGAAGATGGGAGTGAAATTGTTGACAGATGGTTTGTTGCCCTTACACTTGGCTCTGGGCAGACGCGGAATATGGCTCTGGACAGGAGGTTCATGTCTTACAACTTGGCTCCGATTGCTG…
>TRINITY_DN19897_c0_g1_i1_1
GCCGAACCCTCCATAACAGGGATAAAAGAGAAAAGGAAAAAAGAGAAGAAAAGAAAGAATTGGTCCTCTTTTATTCATTTAAATTTGTTTCTTTCATAAAACCCTTTAAAAACATTCATTATTTTTTGTTAGTCGATCGATCTCTGTACAGATTCGATTCGTGGTGGGAGCTTGTGAATGTTCATTTTCATTTTGAGCTGCGGTATTTTAATTAGGGTTTCGAAGAAAGGCGATCTGGCAACGCTGTTTCAGTCACGCTTTAGAGGAAAAAGGTGATGCAGGCGTGCTATTTTAATTAGGGTTTTGAACAAAGGGAAGAGTTGGTATTATATATTGGCAAATTTTGTAGAAGATTCAGGTGGTACCCCTGGAGGCTGGAAATATTGCTGAACTGCGTGC…
>TRINITY_DN19833_c0_g2_i1_1
CAATTTTTTGCTCAAGCTAGTAATTGAAATTTTTGGCTCTTGGTGATGATGTTTACAGTTTAACTTAATGTTTCTGTTGCTAATTCTTGGTTTTTCACTCCTTCACAGATATGCATAGATTGAATCTCATTCACACTGATTTAAAGCCAGAAAACATACTATTTGTTTCTTCTGAGTATGAGAAGTTTCCAAACTATAAGGTAGATGTTCCTTCATGTATTTATTTGAGATTTTATGAGCACTCTTAGCCCGACACTTTATTATCTTTTTGCATCTTCTATGCAACCGGGAATTTGGCTGATTGAAATTATTTTGATCAGAACGGTTCAAAAAGGTCATTTAATTCTCTAGATGGAACAAGTTACATGAAGTTACCAAAGAAAACTGCCATAAAACTTA…
>TRINITY_DN19879_c1_g1_i2_1
GACCGTCAGCAAATGGATTGCAGGAAGTTAGCCGAAGCCTCTGGAAAGGGGCGCCGCAGCGGGTGAAAGCCCCGTAGGCGAAAACGGAAAGCAGACAGAGACGGCACCTGAGTAAGCCGGGACACGAGAAATCCTGGCCGAATCCGCGGGGACCATCCCGTAAGGCTAAATACTACCGAGAGACCGATAGCGAACCAGTACCGTGAGGGAAAGGTGAAAAGAACCCCCATGAGGGGAGTGCAAGAGATCCTGAAACCATGCGCCTACAAGCGGTCGGAGCATCATTGTGATGTGACGGCGTGCCTTTTGCATAATGAACCTACGAGTTGCCGTCACGTGCGAGGTTAAGTAGCTAAGCTACGTAGTCGCAGTGAAAGCGAGCCTGAAAAGGGCGTCAAG…
>TRINITY_DN19817_c0_g5_i1_1
GTAGGGGAGCATTCCGTATGCGTTGAATATGAGGGTTGACCCTTGTTGGAGCTTACGGAAAAGCAAATGTAGGTATAAGTAACGATAAGGAGGGTGAGATTCCCTCCCGCCGCAAGACCGAGGTTTCCCGGGCAATGTCAATCAGCCCGGGGTAAGTCGGGTCCTAAGTCTCAGCCGAATGGCGATGGCGATGGCTGACACGGTTAATATTCCGTGACTTCTTTATTGGGCGATGTGGTGACGGAGCAGTGAAACCGCCGCGGGCCGCCGGAAAGGCCCGTTGACAGGTGTAGGAGCAGATTGGGGCAGGCAAATCCACCCTGAGATCCGACCCTTAAAGTACCGAAGCCCCTTCGGGTGGCTTTGGATAGTGCGGGTAATCATACTTCCAAGAAAAAC…
>TRINITY_DN19817_c0_g3_i3_1
CACGCACATTCCATTCCATTATGCCCTTAGAGCTCAAGCGGAAAGGGAGCTGACAGAATTTGTGTATATATTTATAGTTTTTTCTGGCAATTGACGCGTTTTAGATTAGCAGTAGAAGTGGAAGGGGCCTGCGGAATGCAGATGTCTTACGAGTGCAGGCTATGGCCTGCTTTTTCTTCTTGATTTTGGTTTTGTTCCTCGATGCATTTGCTCAGCGGAGACGGATCGGTTTTCTGTTGAACTTTCTGGCAATCTTTTTAAAGCCACGACTAAATTTAGCCTTGGGAGACAATTGGAGGATCAGGACGGACAGCAGCTTTGTGATTCGCAGCAGAGGCAGATGGGGCAAATGTGGCTGATAGGGTTCCACTCTCGACCTCTATTTCCCCGAATATTCCG…
>TRINITY_DN19815_c0_g1_i1_1
GCTAGAAATAATATCTATTCCTATTTATTCGTAGAAATAATGTAGTAGTAAAAAACATAGAGATTCATAAAGTATTTAGAAATGTTACTATGAGTAAGATTCAAGACGTAATAATATTCAATAGAATAGATATTGTGAATAATCTCTAGTGAAGAGCAGGGAGGAAGAAAAGCTAACTTGCTTTTCCGGCATTCTGTTGATATTTATTACATTCAGAAGATAATTTTTGGAAAATAAAAAAAGGGAATAGAAACAACTTCGGATTATCATGCATTTACTTATATTGTATTAGTTCGGTTTAACTGAATAAAATCTGTGCCAATAAGGAATCTTCGAAACCCGATTTATTGAAAGGGATGATGGATGAAAAATTGTTCATAAATATACAAAACAGCGTAT…
>TRINITY_DN19815_c1_g6_i1_1
AGCAGAAGCTTCAGCTTCTAGAGATGTGGAACAGGCAAATGCTAGTGAGCAGAGAAAAAGGGGCAGGAAATAAGAAGTCTGATTTTGCATTTTCTCTCATTGGTTTATGGAATTTATTCTTTTTATAGGATTTTCCACAAAATGATTGGTAATATATATTCTTTGGATCCTATTGTACATCACATGGGAGCTTCTCAAAAGTTTGCTGCACTGTAGGGATTTTGCATAAGGGGAGTTGATATTTTGTTTCTCATATTTACGAAGACATTGTTGAATGATTTTCACAACAGAATACAGGAGATTTGCAGTAGTCAGTTTATTCTTGTTTGGCAAGGCATAAAATCTCTAGCTGTCTACACCTTGCTTGAAAGACAGGACAGCCAAACTAAAAGCTTCTTT…
>TRINITY_DN19815_c1_g3_i2_1
TGTGTATTGTTTTCTTTAAAAAAGAAAAAAATCATTTTCAAATGAACTTATAAATTCTTGCGAATTTTGCTGTGTCACGCTCTCGGTCGACAAGTGTTTAATGATGCTAGGAGTATGTAGTTTAGATCTATGAAAGTTTTACCTCTGCGCACAGCCACCTTATGCTGCTCTACACAGGTAAATTTTGTAAAGAGTTTCTTATGCGTTTTAAATCTCGGACACATTGTACTGATTGTTTAATTATTATTTGTTTTCGGGAACAATTTTGTGCATCTTGCTATGCGGATGGTACGGATTTGTGTTTGGGATCTTCATTGGAGTTTTTTGGTATACACCAAAGGAATTTTTGCTTAAGCCGCGTCGATACATCTGCTTCAGTATATTCAGATGCATAGATTA…
>TRINITY_DN19818_c1_g1_i1_1
AATTAGATAATAACTATCTGGTCAATGGGGATCCCACGCCATCAAATGGACAGACATATGTCGGAAAAAATATAAACAGTTATTTTCCTGTATCTGAGAAAGGAAATTTACTACTTTTCTGGCAATTCTCCAGCAAAATGTCTTCAATTCCCTGTAATCTTGACTGGGATGAACTTGAGAGCAATGCAGAGAGAGCTGAAGAAATAGGTATTGGGATTGTGGGTGGAGGGTTGGCAGGCCTTGCTCTTGCACTGGCCCTGCAAGAGCGAAATATCCCATGTCATGTGTTCGAAACTCATCCACCATCAATGAGTGCAGACACATCCTCCACTGTTGGCATTGGCCTCAATGGCATTACTGCTCTTGAAGGAATTAAGCTTGGTCTCACTACAGCTTTAC…
>TRINITY_DN19892_c1_g2_i4_1
AGAGACGCGGTTTTTTCAAAAATACAATACCTCGCGCGCAGAGCTGATCAGAAACATTTTTTCCCTGTTTGCTCACAGATTCACTTGTTTTCTTAGCCTTTCTGTTTGGAGCAGTATTTGTGTGCAGTTTTTCAATTCCATGGCAACAGTGTATCCTTTTCAGGAGATTGTCCCGTTGTCTGTAACCGCTGATGCTGCTTCCTCCTCTTCAGGCTCTTCTACTTCTTTCGACGTTTTCATAAACCATTGCGGATCTGACGTCAAATTCACCCTGGCCGCTAGCCTCTACGACAAACTTAGCGCTTCGGGAGTCTCTGTCTTTCTTGATGTCGATTCTCTTCAACCGGGCGATGTCTTTCCAGCAAAACTCCAACAGGCCATGCGCTCGGCACTACTTCA…
>TRINITY_DN19892_c1_g4_i2_1
CATCTGCTGCTTCCTCCTCCGCCTCTCCTCTTCTCCGTCCTGCTTCTTTCGATGTTTTCATCAACCATTGCGGTGTTGATGTCAAATACACCCTCGCCACCACCATCTCCCATAAACTTACCGCCCTCGGAATCTCCGTCTTTCTGGATGCCCATTCCCTTCAATTGGGTGATGTCATCCCAGCACAAATCCAAGAGGCCATTCGCACTGCTACACTTCATATTGCCATTTTCTCTGTTAACTATGCCGATTCCCCTTGGTGTTTAGCGGAGCTGTCCTCCATGCTTAAGACCGGTAACAGAGTTATTCCTGTCTTCTATCATGTCGATCCTTCTGATCTGCGCTGGGTGGGTAAAGAAAAAGGAATCTATGCTCCTGCGTTTTCTCAATATCAACTGA…
>TRINITY_DN19892_c1_g5_i2_1
GAACTCTTTTGCTTTGTTAGCCCTTGAATTGGGAGTACTAGTTTTGTGCAGTTGAATGAATTCCATGGCCACTACGTCTTCACCTATTCAGATTGTAAATACTTTTGACGAGATTGTGCCCTCATCTGCCGCTTCCTCCTCCGCCACACCTCTTCTCCGTCCTCCTGCTTCTTTCGATGTTTTCATCAACCATTGCGGAGTTGATGCCAAATACACCCTCGCCACCACCATCTTCCATAAACTTACCGCTCTCGGACTCTCCGTCTTTCTGGATGGCCATTCCCTTCATTTGGGTGATGTCATTCCAGCACAAATCCAAGAGGCCATTCGAACTGCTACACTTCATATTGCCATTTTCTCTGTTAAGTATGCCGATTCCCCTTGGTGTTTAGCAGAGCT…
>TRINITY_DN19800_c0_g1_i2_1
TTTACAAATAAGACCATGCTCCCTAAAAACCTTCACATTATTCTCTATTTCCCCATCTGAATCCTTTTTCACATTAATAGAGGCTGCTGCACATGAGACGGGGATAAACCCCCTTCCCCTCCCACTGCGAACAGTAGACTGTACCCGTGCAGAGCCGTTACGGGGTTTCTCTACAGCCACCGTCGCCCAGGAGGGACCTGCAGGAGCTGCAACGGCAGTCAAGGTCGGGTTGCCATCAGGGAGAATGGCAACAGGGGAGCGAACAAGATCAACAGGGATGTTTTCAGCAACTGTCAACATCCGTGGCATTCAACATTTCTAAAAGGGCGGTTAAAATCGAGTAATTCGAATAATGTAGCCTCCATTTCCAGGATCAGAGATGAAGTGCCGCCGCCCACT…
>TRINITY_DN19801_c0_g2_i1_1
ATGTGATCGTTCGCTAACGGGTACGATATCCGAGGCAGGAAGAGGGACCCTCCATGAAGCAAGGGAGTTGGCATTGTATCGCCAGATTTGATGGATCTATCAATCCATTACAGTAAAAAGGACAAGCTCATGGAAGTAATTTAGACACATTCGGAGCTGTATCGGGGTTTTGTTCGAAGCCCAGGCAGGTTTTTTTCCTTCAACGTAGGAAAAATAATGGCAGGGAATCTGAATAAATCAACGGCTATTTTAGCACTGGTTTTGGCGATTGTATGCGGAGTTCATGGCGGCGCCTCAGATCACAAATACAGCAAGGGAGAACATGTTCCGCTTTACGCCAACAAAGTCGGCCCCTTCAGTAATCCCAGTGAAACATATCGATATTTTGATTTGCCTTTC…
>TRINITY_DN19801_c0_g1_i7_1
GAATTATGTCCACTGCTAGTCAAGTTGATCCTGTGGAAGCTACCCCAGAAACTGCTCACAAATGTTTTAAGAAAGAATATGCTGGCGGGCAGACTGTTGTTTTGTTGGATACTCAAGAGGCTTCCCAGTTATTTTTTGAAAAACATTGACATGTTCTCAACAGGGTTTTTGCTCCAAGCTCAGGGTTTGTAGGGTTTTTATGGTTTCATTCTGTTAGCGCCCAAAATCATGGCGGGGAGCATAGATAAGTTGACGGCGATTTGGGCGGTGGTTATGGCAGTCATAAACGGAGTTAATCGTGGCGCTTCAGATCACAAATACAGCAAGGGAGATCTGGTGCCATTATATGGCAACAAAGTCCCTTCAATAATCCCACTGAAACATATCAATATTTTGATT…
>TRINITY_DN19830_c0_g1_i11_1
TTGACGTTTTCGACAACACCACATCTTCTCTATAACAAAGACTTCGGCCCATTGCCTCGCAGGGGGTGGAATAGCCCATTGTTCTCACAGGGGAGGAGACTGGACGATCTCCTCCCCAAGATCCATCTGCCAATGATCCATGGGCTATCTCTTCAGACAGATCCATGTGGTATATTTCAAACAAGCTAGCTGGACTTTATCTTGGTCAGGCTATTTGGAAGAACATAGAATCTGCTGTGCTAAAACATGTAGAAGCAGAATCCTGAGAGGGACTTCAGATCTGTGGAAGATTTTGAAATGCAGTGCAGATAAAGAGGTGGGGACGCTCATTGATTTCATCTCTGGAAAGGTAGGATCTGGATCAATGATCTGCGTCAGAAAAACTGTCCAATAACAAGA…
>TRINITY_DN19889_c0_g1_i2_1
TCTCCCGTAACTCTGCGTTTCTTCCGCGAAGTTTCATTCCCATCGTCTCGTCACTTCTTATATTCGTCGTCTGATGCGTTTGTACTAAAATAAGAACCACTCAATTTGGCATTTGATCATTTCTTATCTCTATCCCCTTTTCTACGATAAGAACCATTCAAAACGTAGCCTGTTTACAGCTTGTTTTCCTTCATTGCTTTTCTGTGATCGGTTAAAACCTAATTGCATTGATTTTGTCTCCTTTTCACTTCGATTCTTTTTCATGGCGTCCACCTCTACAGCCGGGAGTAAAACCCAGGTTGAGGATTGGGCGTTTATGATGGAATCGCACCATCTGAATCTACTTCTACCCCAAGTCTCTTTAAAAAACTGTCGTACGATGTATTCATCAATCATCGT…
>TRINITY_DN19889_c1_g1_i4_1
CATGCTGAGGGGTTCGATCGTGGTGGCCGTGTACGGTTTGATTGGACAGTCATTGGCAGTTCCCGCAGTGGATGTACGTTTGCGCAGCAGGAGGGAAGGCGGTGCGGTCATGACATGGGGGCATCCATGGAGAAGGCATGGCATGCGCGGGCCATTTTGTCCGCTGCATAGCCAGTGCCCAGACGAAGCGTCAAGCGTCAACGCTTAGTGTGTACCATAACATCTTTGTAAGAAAGCCTCGGCGTAAATTTTATGGCCTGAAAGTAAGCAAGCCTTTAAACCCTGCAAAAGAGAGTCCGATCGACATGGGTGACCCTGGATTCGTTTCAGGATTGATAGGTTGGGGGATAACTGTAGCTTTGACAGAGATCAGCGAGCGCATCAAGCTTGCAGTTCAAT…
>TRINITY_DN19899_c0_g3_i1_1
GTCTTTCGGAACAGGAAGGAGAGGATGCCCTGGGATTTACATGGGGCTTTCTTCTGTTTACTTGGTTGTGGCTCAGCTCATACATTGTTTTCATTGGAATGTGGAGGGCGATTTGGATAGGGAGGAAATGTTTGGATTGACTCTACCAAAGAAGTTTCCTCTCTCTGCTTTTCCCTCCTGGAGGCTCTCCATCGACGATCCAGCATAATGTTACATGTACGGTTGGGAGAAAATGTACTAGTATAGACATATAGTCAGTCATCTTGTCATTGTAATTCCACATTTATGTGGAAGGTTAGATTTACAGTCAGCAATCTTGTCACTGTAATTCTACATTAATGTGGAAGGTTAGATTAACTATAGATAGAGACATATAGTGAGTCATCTTATCATTGTAAT…
>TRINITY_DN19899_c0_g4_i1_1
GGCGTATGCAGGCTGCTCATAGAATATACGATGAGTTTGCTGACAAGCTCATCGATGAGCACGTTGAACGGAGAAGAGCGAAAAAGTCAGAGTCTCTGGACATTGTGGACGTGTTGCTGGACATGGCTGAGAGCGAGAATTCTGCGATAGAAGTCTCTCGCGTTCAAATGAAAGCAATCATCTGGGACATGTTAAGCGGTGGAGTAGAGACATCTGCGGCAACTGTAGAATGGGCAATGACTGAGCTGCTGAGAAACCCTCAAGTGATGACAAAGGCGCAGCAAGAGATTGACTTACAGGTTGGGAGAGATCGCATCGTAAGGGAAAGTGATATTGTTAATTTAGAGTACTTGCGATGTGTGGTGAATGAAACATTTCGATTACATCCACCAGGCCCCT…
>TRINITY_DN19899_c0_g1_i6_1
ATCTGTAATAAGTCAGGCTACCCAAATATGGCGTGGCTTAATTCCTCTGTAATACAGTTGGGTTTTTCACTCATCTTCCTCTGGATGATATACAGATTTATCACAAAAAATAAGAGAAAGAGCGACAAGGAAGAGTTGGGATTGCCACCAGGGCCACGGCCATGGCCGGTGGTAGGCAATCTCCATCTTTTGGGAAGTCTTCCTCACAAAGCTCTGGCTAAGCTGGCAACCAAGTACGGGCCCATCATGTTCCTACGCCTGGGCTCGGTGCCCACGGTGGTGGTCTCTTCTCCTGCCATGGCCAAAGAGTTTCTTAAAACCCATGATTTGATCTTCGCCAACAGGCCCCCTACATCGGCGGGCAAGTACATGACCTACGAGCGCAGAGACGTGGCGCAA…
>TRINITY_DN19803_c0_g1_i2_1
GTTTTTGAATGTAAATCGAATTGATAGGTTTTATTAATTTGTTTGATATGTATATTAACTTGGCTGGAAAGTGCAGATTTTTACTTCCTAAATCCAGCATTGACCACGCCCTCCTCTTTCCTTTGTGGATAGGTCGATCTGTTATTTACATTCATATTGGATTTTAAATTGGTTTGTTGTCATCTGGGTATGGGCAAGGTTGATTTCTTTGAATGCCTTTAACCCCAAATTCAAATCTTAACACAAACAATAACCTGGGGAAAAAGCTAAAATTCGGAATCACGCTGTATCTAGCCAGACCTTATGGTAAAGATGCTCACCGTTTCAGTAGGGTTTTAAGAATAAAGACCATTACTTGTTTTTGCTTCCATAAATCCTAAAATCCTCGTATGATATAAA…
>TRINITY_DN23678_c0_g1_i1_1
GAGCAAGACAAAGGATTTGTTGCCAATTATGTATGTCACTACTAGGAGTAAATTCTCTACCTTACAATCAAAACAGTATTGCTTGATGACAAAAATTTGAAATCAGAAGCATGGTTGTATTTACATATAATATCCAGTGTGATGGACTTTGGCCTTTTGAAGGAGGATTTAAACTATGCAACTTCTTCACCAGTTGATTTATGTAACTAGCATACTTATCTTTGGAGGAATATAGGTAAAGTATGCTGAAGATATCACATCTGTTAATTATTGCACTTAAAAAAAATATTTTATTATTATATTTCTATTAAACTACTGATCAAAGC
>TRINITY_DN23657_c0_g1_i1_1
GTCAGCGGATGCAGAGGAAGTGGATGAACAAGATCGTCAAGGAAAGACGCCTTTGGATCTTGCCGTTGAATGTCATGCCAGCAACATCAGAATGGTGACTTGGTTGCTATCACTATCCAGTCAACCAGTGCATAGCTTTAAGAAGCTCCACCTGTCAGCGTTTCTTAGGGAGTCTTCCCGAAGGGGTTATCGGGATCTCCTTGTAAAGTTGCTGAACGCAGGAGCCAATCCAGTGGAAAGAGACAATGAAGGAAAAACGGCGCTACATTACGCAGCAGAGTGTAGAGGGGAAAGTGAAGCAAAAGCAATCATCAAGGAACTGATGGTATTCGATGAAGAGGGCCAAGTAAAATGCCCGGAGCTGGTTACAGCACGTGATAATTATGGAAGAAGTGTGCT…
>TRINITY_DN23654_c0_g1_i1_1
TCCGACGATGGAGCATTATGCCTGCATGGTTGACCTTCTTGGGCGTGCTGGGTGGCTAGATCAAGCAGAGGACTTCATTAATAAAATGCCATTAGAACCTGATGCTGTTGTATGGGGAGCATTCTTAAGCGCTTGCAAAATCCATGGGAATTTTAAGCGGGCAAAACATGCAGCAGAACGCCTTCTTTATCTGGAACCTCAATGTGCAGGAGCACATGTACTATTGTCAAATATGTATGTACAAGCTGGAATGTGGGATGATGCAGCGCATGTGAGAAAATTAATCAAAGATAAAGGATTGCTAAGACAACCAGGATGTAGTTGGATTCAAGTCAAGGATGAGATGTATACGTTTCTTGCAGATGACAGATCACCACCACAGGCAGCACTATGGAGACA…
>TRINITY_DN23683_c0_g1_i1_1
AAGGCAAGGTTGTTGTAGCAGAAACTGAATCTATCAGCCTTTGGGATGTTAGTTCTCTGGAGCCTCGATCTTTGCATCGTGTTGTCTTTCCAGGTAGAAAAGTTTCAGCTCTTCACGTGCATAACACAGATTCAGAGTGCACTGGTGGTGTACGGCAGAGGGTAAGTTCCGCAGAATCAGAAGGCAATGATGGACTCTTCTGCACTCAAGATGCAATTAATGTCTTTGACTTCCGTGTGCCTTCTGGAGTAGGCCTCAAAATCCCAACATTTGGAGAAAATGTGCAGTCTATATTTGCTCAGGGTGATTTGATTTTTGCTGGGGTTGTAACCCCCAGGTTCTCTTCAAAGATGGCTGTTCAATGTAGAGTGAATCAATGGTC
>TRINITY_DN23610_c0_g1_i1_1
GGATGTCACCTGCACGTAAAAGGGGGAGGATATGGAGCCGTGGCTGCTTCTCAGCGTAATTCTCCAAGTGAGAAGTCGGGATTTTCTTTTGTGAACTGCAAAGTGACAGGAGGAGGAGGAGAATCATCTACGGGCATGACGTACCTGGGGCGTGCATGGGGTCGCTATGCTCTCACCGTATTCATCTACTGCCAGTTTGACAACGTCGTCATGCCTATGGGTTGGAGTGACTGGGAAGATCCTTCTAGAAGATGGACTGCCTTCTTCGCAGAATATGAGTGCAGTGGTCCTGGATATGTGCCTATGCAACGTGTGAAATGGGCAAAGACTTTGAGTTATACACAAGC
>TRINITY_DN23607_c0_g1_i1_1
AGATCAGGCTAGTGGGGAAAGGATAGATAATCGACCTAACATCAATGAAGTTCCTCAATCTCCTCGAGTATCTTCAGGTCTAGTGCTCTTCCCTCAATTCCCTTCCTGAAATTGCTTTTACAACTGAAAAAATCTTCATATTTACTATTTACTCCCATTCATGGTGAAGGTTAGGTGTAATCCCTAGTCACTGGATTGGGTAATTCTGGCTGTGTTCTTATCTCTTGTTGGCAAATTTCTTCATATAAGAAAGCAGTTGCAATAAGTTTGAGTTTGAGCAGATGCTCAATTCTGTAGATGTCCAAGAAGGAAG
>TRINITY_DN23606_c0_g1_i1_1
GTGGGTATATTTTTATTGGGAACTCCATTTTACAGACATAAGCTTCAGAAAGGGAATCCGTTTGGTCGAATTGCTCAGGTAATTGTTGCAGCAGTTCGTAAATGGAGAGTGAAGGTACCTGCTGATGCAGGGGAGCTTTATGAATGGGAGTCTAAAGCGTATGTTGCCAAAGGAAGATTCCCCATTTCTAACACTCCATTCTTGAGATTCCTGGACAAAGCAGCAACAAAGAATGGTTCTTCTACATCAAGTCCATGGAGGCTATGCACTGTGACTCAAGTAGAAGAAACCAAGCTCATGATAAAACTACTCCCAATATGGGTTGCCATGTTCATACCTGGCACCATACTAGCCCAAGTAAACACACTGTTCATAAAGCAG
>TRINITY_DN23669_c0_g1_i1_1
GTTTAACCTCTTGGACACCCCAAACCCCTTGGTGAAGTCAAAATATTTCTGATACCCGGAATGAGAGAATTTGATGAAAAGGTGCAGAATTGAGACAAGATGACTGACACCGAGTCACTGGATCACACCTACAAGACAAGGTAGAGTCCGGGTGGACTCAAAACACCACCACTTCATCCAAAACTCCCTAAACCATTACAAACACACTCAAGGGAGTCCAATACAACTAGAAACCGCAATTGGACCTCAAGGGGCGCCTATCGAAGTGTCCCAAACGAGCCCAAATTGGTTCCTTATAGCATAAACCACTCTAAATCGGTCAAGAACTCATGACCAATCAAGGAGATGACTTAATCAACCTCCGAAGCTATTTGAATCTCATGTACATTCATTTTAAAG…
>TRINITY_DN23635_c0_g1_i1_1
TTACCCTCTCTCATAAATCTCAGAGTCTCTTACAACTATTTTACAGGGGAGGGCTCAACTTGCCCTGCTCTCCCTGCCAGAGGAGTTGTCTTTGATGATTCACACAACTGCATTCCAGGGCGTGGAGATCAGAGAGCTACAGGGGAGTGTGCTGCATTTGGTGTAAGCCCAAAGACATGTATAGAAATGCCTCTTCCTTCTCATCTGCTTTGTACTCCACCACCTCCCCCTCGTTTTTCAATGCCAGTCCCTTCCTTTATCTATGCCTCCCCTCCACCACCTCCCCCTCATTTTTCAATGCCAGTCCCTTCCTTCATCTATGCCTCACCCCCTCCACCACCACCTTCTCCTCCTACTCCTCCTCCTCCTCAATGTTCCTTCACTTCACCACCCCATTGA…
>TRINITY_DN23692_c0_g1_i1_1
CATTCTCAGAATTATGGCCTCTTAACAGATCTACCAAAGGACTTACTAGGACACATTCTATCAAGAACATCTGTTGACAATGTGATACGAAGTAGTTCTGTCTGTAGAGATTGGGAGTTGTACATCAGCTCCAAATCCTTCATGGAATTATGGAGACAATCATGTCGGTTTCAGGGACCCCCCTGGTTATTTGCATTGTCTACATACAACTGCAGGGACTGTTGCTCTGCTTACAATCCTGTTATGAATAAGTGGTATTCCATTCCACCGCTTTTTCTACCTCAGTCATTGCGTATTCCAGTGGCAGC
>TRINITY_DN23604_c0_g1_i1_1
AAAAGCATTAACATGTGTGAATGTTGGAAGAATACTGCAAGTGGGAGTATATAGAAAGCTGTTGTTGAATCACTACCATAGCAAATAAAAACTCAGATGGTTTAACATTGAACTTAATGTCGGCCGGGGAAGCATTTGATGCTGAAAAATGGGTAATTGTAGATTTGGAGTTATTTCCACTTGGTCAGCTCTGTACAGATGTGTCTCTTTATAGGCAATTCCTGCATCCTTGTTATCTTCCAGCAAATGCTAAGAGTACAGTTAGTTTTACATCAAGGTGAGGACCTATCTGATGAAAGTCCGTGTTATTGGTCAAATATAAATAGTTTGGTCTCAGATTGCATCCTGCAGCAGGTTTTCCACATCCACAGGCAAAGTCAATAAGATCCCATTCTCACC…
>TRINITY_DN23693_c0_g1_i1_1
ATCCATGGTCAAATAATCTGAAGTATTGGAGCAGAAGGAGATTGTTTAGCCAATCATTTGGCAATAAATTACTTGCAAATCTAAAATGAAGGTGTTTGATGAGTATGAAAGGGTTGAAGTAGGAGAATCATTAATCTGTCCAAGCTCAATAATATCTCTGCAATTCAGGAAGTGGAAATAATTGACGACTTCAAAGAAAGACCCTTTTGAGTCCTTTTCTTTGATAAGGGTAAAGATCCCCCCCTCAATGCAGCATTCCTTACCTGAGAAGCCATCTAAATTTTTCAGACCTCTTTTGGATTGTTGGATCACATAAATGCAACTCCTCTGCTTTTTAACCTAATCCACATCACCATCAGAT
>TRINITY_DN23680_c0_g1_i1_1
ACATTTCTCTATGCATTTGCATATGGCATCAAATTTTGTTGGGGAGCTAGACTGCATTCTATCATTGGCATTAGTTGCGCGCCAGTACAATTATGTAAGGCCTGTACTTTCTGAGGACAGTACTCTCCAAATAAAAAATGGAAGGCATGCTCTTCAAGAGATGATAGTGGAAACATTTGTCCCTAATGATACGATCATTACAAATGAAGGGCAGATCAGTATCATCACTGGCCCAAATTGTTCGGGAAAAAGCATATATATCAAACAGGTTGCCCTTATAGTTTTCTTGTCGCATATTGGAAGCTTTGTGCCGGCAGATTCTGCAATAGTTGGTATCACAGACAGGATAT
>TRINITY_DN23652_c0_g1_i1_1
AAGAGAAAGATGGCCCAGGCACAAGAAGATGTGGGTTTTCCTCCTGCTTTGAAGCCCATTGTCACTGAACGTCCTGCTTGCAAGCCCAAATTGTTGTTACTCGGTAGACAGGATTCAACAGAGAGTTGCAGAGATGATAGTGAGGGTGAGTCTGACATAAGTTATGTTGAAAATTGTGATGGAATTCTGGAAGGCAGTGAAGAATACATGACACCCAAGTCTGTGGAGCATCAAATACCTGAAATTTTGCCATGCCCACCTGCTCCAAGGAAGCCCAGAGCAACAGCAAGTATAAAGCCTTTGGATTTTTTCCATGTCAGTCCTTGTGAGCTCAATTTGCTCTTCAATCTCTCTTGGCCAAAAAGGTTTTCAGGTCAGGGGAAAGGGTTACAGAGCCTT…
>TRINITY_DN23698_c0_g1_i1_1
CTGGCTGGGAATGTTGATGATTGCTGATGAAGATGCTGAGACAAACCTTGATCTGCGATTTTCCACTTCAAACCTGCTCACAACTTGTGCTGATCTCTGATTTCTCTTCACCAGCAATCTGAAAATGAATTCTTCCTGTAACCCTGTTGATGAAAGCCTGTAAGAATCCCCTTGGGTGATAGTTTCACACCTGTAGGCACTCTACCTTCTGAGAATTTTTGCTCCTAAAACTCTGATTGCTGCTGCTGTAAGCCTTTTATCCGCAAGAAGCCAAACTCTCCGATTTTTCGAATGGCAAGAATGCCAAATTGAAC
>TRINITY_DN23619_c0_g1_i1_1
GCAGCAGATATAATTAGTATGGATTAACTCTGTGACCCTAATCAAGCCAATTTTCAAGGAACTGGAAAATATAGAAACCCATGTGATGTTTTATCAGGATTCAACTGTGTGTAAACACCACATAATTTGACACACTGCAGAAAACACCACCTACATGATAAATATAGAAACTATCATGGGTTATGCATGGGGTTGGCTAATCCATAACCTGACAATACATAGTGCAAAGTAGATTATTAAGGGCATAAAATATACTTCCCCTTCGAAGGAAACCCCGCAATGCTTGCTAGTTTTGAATGATTTAGCATGAAGTGGTCATCCTCACATTGATTTTCATCCACCGGTAGTTATTTCATTTGATTAGGTCCTTAGTAATTTCAGAATTGTGCAGCCTTTTCA…
>TRINITY_DN23632_c0_g1_i1_1
GCTTTTTAGTAGCATTAGACATGAATAAACTATATTTTTAGTTCTTTTGCCTCACAACCATAGAGATAGAAAGAAGTTAAATTAATGTTCATGAATGACCAAATTAGGCTGATTGTAAAATTGTGACTCAAAACTTTGACAATGCCGCTGTGTACACATGTTTGTTGAAATTCATATCCATGTATAATCGTAGGCTTAGATTGAAATCTGGAAAAAATGATACCGTCTTCATGATAGTCCCTTACGTAGCATTCAAACTTCATTTGAGCTTCTCCTGCAGTATTGCTTATTCGGCGATATATATTAATCAAACTCCTCAAATGCCCACCTCTTTAATATGCCTATGCAATTATAAGGCACAAACTCATATATTACCTAAATAAAATGAAATGAAGACAG…
>TRINITY_DN23647_c0_g1_i1_1
AGTTTATATAAGGCACGCGAACTATTTGATAGAATGCATAAACCAACAGTTGTCTCGTGGACAGCAATGATTGCAGGATATGCTATGCATGGTTATTGCAGGGATGCCCTGAAGCTATTCGAGGAAATGAAGCAGTCTGGCACAAGCCCAAACCATATTACTTTAGTTTGTGTTTTATCTGCATGCTGCCATGCAGGTTTTCTTGAGGATGCCAATCGGTATTTTACTTCAATAAGTGAATGCTATCACATCACACCTACAATGGAGCACTATAGCTGTATGGTTGATATCCTCGGTCGTGCTGGGAAGCTGGATGAAGCA
>TRINITY_DN23614_c0_g1_i1_1
CCTAGTGTTTTAGGCTTTAGCAGTCATTTATTCTTAAGCAAACAACTGAATGCATGCTAGTCATATCTAGTTTGGTTTCACAAATACTGCAATAAAATCTCGGAGATGCCAAGTGGTGGAATCCATTTGGAAGATATTGTGGCAAAAGGCATAGCATTTGTTTAGTCGTTTACTTGAGATAATTTCTGTTTTGTTTTTGGTTCCTTGTATTTTTTGCTGCTGTCTTTACTTCAAGATCCTTCGTTTCCATAAATTGCACAGTTCTGATATTCCCTTATGATTTAGTAGTTTCAAATCCACCGATCAGAGTGGTAGTATAACGCTAGTATGCTTACCCCAAATCTATATTTTACAAACTCTTATATTTGAAAAGTTAATTCGAAGTTGTAATTCAATTCC…
>TRINITY_DN23631_c0_g1_i1_1
AAAAGAGAGGTGAAGCAGCTCTTCAAGGAAATGCTTAGCAGAGATTTAGCTCCCAGAAATGGTACATGCTCTGCAGTAGTTAGCAGTAGCATGTTGTCTGAACATAGCAATATGGTTGATGCTTTGGAAGTTCATGATGCAATGGATGAAAAATTCTTGTCTGAAGCAGACAACCTTCTAAATAAACTGGACAAACAAGATTTTCTTCCTGATGTCAGTTGCTATCACTTATTAGCTAAGGAATGCTGAAAGCGAGGTAATTTGTAGGCATCTATGAAAGTATCTAATGAAGAATTAGATGGCGACTCGAGGTCTGATAAGAGCAGCTTTAACTAGACTCGAAGAAATGCTAAATATGATTGAGGATTGATATAGGGTAGGAAAACTCTTTGAGATGCT…
>TRINITY_DN23666_c0_g1_i1_1
ACGACAACTCTAGTCTTGATAGTCTATGTGTATGAATAATTTATGGTTTGAATTTGATTTTCTATTTATTTATTTATAATTTTTTGCCAAATGGAAATAGTGAAGAGAAAACATTTTTGTCATGATTTCTGTGGTGTTATGGGTACATGTTAAGTTCTTTTAGTAATTGGTAATCGACACATGTTCTTATTTCAAAGACCAACTTGCAAGAAAACTTATTTTTTGTAGATTTTAAAAAGACGGCATTCAAAGAATGTAAATGCCGCAGCATCAGTCAGTATAATGTAGTTAATTGTGCTTATGATTGGCACTTATTTACATATGGTTGCATG
>TRINITY_DN23620_c0_g1_i1_1
TTCTCATAGGTTTTATGTATTAAATATTTACATCCAAAATTATACGGAGAGACCACATAGTTGCTATGTTTTCTTCTTCTACAATGATTTCCCTCTTTATGGAGCTAGATATTGATCTATTCCTTCTAGAGCTGACTTGTGTGTGCTTTGTTCTCCCTTTCCATAGCTTCTATACTTCTCTAACTTCCCATTACAATCACAAAGAGATGCCAGCTTCTATCCCATCCAATGCCAATAAAAAAAAAAATTTGTGCTCATATAAATCTGTCCTTACTGTAAAAATTCAATGCCTTTGCCATTGTTTACTGTTATTTCCATTGTCCC
>TRINITY_DN23699_c0_g1_i1_1
CTGATTTGAAGTTCCGTAATTCCATAAGAAACAGATCCAGTAAAAATGGTGATAGAAGTTACAAGGATGCACATAAAAGATCATTTAGCTCGGATCATTGGATTGGTAGTTCCAAGAAAAAGAAAGCTAACATTGATGAGAGTCGATTGAACCTGAAAAATTGCCTTCATAATTCTTCTACAGATTACAGATCAGAAGATTCTTATAAAAATGGCCATTCCTCAAAGTCTGCAGTTCCAGATTTTCACCATGGTTTGCATATGTTATCAGGGATGAATAATCTGCATGGATGGTCAAAAGAACATCCAGAAATGGGGTCAGTTGAGCTGCCTGAAAGCTATTGTTGTTTGAGCAAAAGATCTCCTGTTCATTTTTGGTCTCATTCAAAATCCGAGTCAA…
>TRINITY_DN23690_c0_g1_i1_1
GTTTGCCTGAGGTCGATGCTACCGTAGAAACTGTGGTGGTGTATACAATTTGTACGCAAAAGTTGCAGAAAACTTTTAATTCCATATATTCCGATCATCAAAAAAGGGTACACCATGTAACAGAAGCTGAAGCTTTCCTTTGAGAAAGTTTTGAACTCTCATCATTTGACAAATTACAGGCGCCATGTACTGCTCTAGGCCCTGCTCTTCAGGGGAGCCCTCAGTTAGTTTCAATGTCGACAAAACGTATGACGTTTTCTTGAGCTTTCGCGGCCCCGACACCCGGGAAACGTTTGCGAGACCACTGTACGCTGCTCTTGATCGAGAACGAACTCTTGCATTCTTTGACGAAGAAAGTTTAAGAAAGGGCGACCATATCCCTACAGCTTT
>TRINITY_DN23640_c0_g1_i1_1
GTCTCAGAAACGTCCCCCCCACAAGGGACGCGAGTTTTTTTGGGGGGGATGCATCTCCGTGAAACAATGGTTACAAGCCTTTTTCTAGAAGCTTCAAGACTTTTCTCATGAACTTGGTCATCCAACTTCCACCAGAGGACAAAATTGAAAATAGCAATTGCTGAAGTCCAAAAAATACAACCAACTTCTTACACATTGTTGTAGATATTTTCTTACGCTGTTTACAATGTCATAGATGCTTCTTATGCATCTTACAATGTAATAAAATGTCATATATTCCCTTTCACTTCATGTCCAATGTCCAATCATGCATTACAATGCTTTCTGTCATGCCCCTCCTAAAGATATGAATTGCAGCCTTATCTAATGATTAAAACCTGTGCGGTGGCAAATAATAAT…
>TRINITY_DN23655_c0_g1_i1_1
GTGCAAATTACAGGGAGGGCTAAAGACACCAAAAACAGAGATGCCCCCTTTGGGAAATCTGGAGGTGCTCCTGGTCGACGCCCATGGCCTGCACAATACTGAATTTCTAAGTAAGATGGATCCTTATGTTTTCCTAAAATGCCAAACTCAGGAGCACAAGAGCAAAGTTGCATCCAATGAAGGCAGCAATCCGGAATGGAATGAGAAATTTGTTTTCAAGCTCTCAGAAGGGGCTTCTGATCTGCTTATCAGAATACTGGAGAAGGATAGATTCAGCGCCGATGATTTTGTTGGAGAAGCAATTATTCCATTGAAAGGAGTGTTGACGGAAGGAAGCATACTCCCTACACCTTATAATGTGGTTCTCATGGACAAGACTTACTGTGGGCAGATCAAAGT…
>TRINITY_DN23615_c0_g1_i1_1
GTCCAGAACCTCACTGTCAGACAATATTACATCCAGAGCAGGACCGAGTTCTCACAATTCGGGAAGTTGCACGGATACAAGGTTTTCCTGATTACTACAGGCTTTTTGGTCCTGTCAAACAAAGGTACACGCAAGTTGGAAATGCAGTGGCTATACCTGTGGCTAAAGCATTAGGTTATGTGCTGGGGCTTGCCATTCAGAGAAAATCTAGCAGTTCTCACATGGTTGAGCTTCCGTCAGATTTCTCTACCACATCAATAGCTCCTTCTAAGGAAAACGGGTGAACCACTTTGGACGTCCAATATCAATTTTGAATTTTACATTGTGTTGAACTATCAATCCGA
>TRINITY_DN23612_c0_g1_i1_1
GTTGTCACTTATTCCATACTTGTTGATGGTTTATGCAAGAATGGTAAAATTCAAGAAGCTTATGATTTAGTTGATGAAATGGTGAAGAAGCATTGCAATCCCAATGTTCATACCTATACAATTCTGATCACAGGTCTATGTGGTGGGGGCAGGCTACAGGAAGCATTGGATATTGTCGAAGAGATGAAGAAAAATAATTGCAAGCCAAACATTCATACCTACACTTCATTGATCAGTGGACTTTGCAAAGAAGGTAAACTTAAAGAAGCAAGGGAACTGTTTGACCAAATAGTGAAGATGGGTTTAGTTCCAAATGTGGTTACATACAATGTTCTCATTGATGGGCACTGTAAACAAATGCAAATTGACTATGCTTTTGAGGTTATGGAGAAAATGGAA…
>TRINITY_DN23665_c0_g1_i1_1
CCAAGATGGCCGAAGTGGAGCAGAAGAAGAAGCGCACCTTCCGCAAGTTCACCTACCGTGGCGTAGACCTCGACCAACTGCTCGACATGTCCTATGAGCAACTGATGCAGCTGTACAGCGCCCGCCAGAGGAGGCGCCTGAACCGTGGTCTTCGGCGGAAGCAACACTCACTGCTCAAGCGCTTGAGAAAGGCCAAAAAGGAGGCACCACCCATGGAGAAGCCTGAGGTGGTGAAGACGCACCTGAGGGACATGATCATCCTGCCGGAGATGGTGGGTAGCATGGTGGGCGTGTACAACGGCAAGACCTTCAACCAGGTGGAGATCAAACCAGAGATGATCGGCCACTACCTGGGCGAGTTCTCCATCACCTACAAACCCGTGAAGCACGGCCGGCCCG…
>TRINITY_DN23656_c0_g1_i1_1
ATGCATTTAATCATAATAAATGAATGTAGAATTAGATTGTCAATGCTAAAAAATGATATCATAGATTTTCTCACTATAAAAGAACTATACCTATTATGGAATCTTGCGTATTTAAAATCTAAGCTCAATGAGATCGATTCTTGCTCAAAGTAGTTGTTGCCATATGTACCCTATACCCTTTGAGATGATCTAGCCAATTATGTAACTTTGAGACTTAATTTACCCCTCTCTATTGTCTACTAATGTGTAATGACTAGTGGTATTTAAGAAGGCCTAAGGGAAACTAGTGGATTTCAAGGTTCAAGTTCTCCTTAGTACATCCTTTGGATTACTAACTTTATTACTTTTTGTGAGTAGTTGACAAC
>TRINITY_DN23609_c0_g1_i1_1
GGTTTGTCGGATTGAGATAATGCATTGGAGCAGTCCCCTTTAATCTTAGGAGTCACACTTAGCTGACTCTTCTAAAGGTTTTCAAGGGCATCTGGCTAGGAATCCAAAATATCTTTCATCTTCTGGTACTGAGTGGTTGTCTAAATGGGAAGAATCCTTGAACTTGAAGTTTTTGAGGGCACCGCATTCCCGCACCTTATTCTTCAGCGCCATCGCTTGAGGGTTTAGCCGGATGGAATCCGAAGCCTGAACGGCTTGTGGGGTTTTCGAAGGAGCCGTGATGTACGCTTGAAGTTGTTGCCCTGACTGCTAGGGTTCTCTCGGTCATAGTTGCAGTCTCCGTTATTGATAGGGTTTCGCAGGTTGCAGACTACATTCGCCTCTTTGCTCACAAAGTTT…
>TRINITY_DN23691_c0_g1_i1_1
CTGGAATTGGAAGCAATGGGTGTTGGGGCTCAGGTAAAAATCTCATAATGTCTGCTTTCTTTTGTATGTATCATAGTCATATAGTTCATGCTCCGAAGGGCAAAACATTGTATCCAGAAGTTGACTTTTTCATATATTTGTATTAGTGTATTTTTTGCAAGGTACCATGAGGCATGAGCAGATATTGGTAAGGTCTGCCTTCCTCAAGTCTGATTTTATTGATGTTTTATCCTAGATTTGAACCAGCGACTCCTCAGTGATTTGGTATAATCTATCAATAGCCTAACCTCCAAGCTATGCTTTGAATCTTGACGC
>TRINITY_DN23670_c0_g1_i1_1
CCGTCGACCATCAAAATTAAGATTATTGCCCCACCAGAAAGGAAATACTCCGTATGGATCGGTGGTTCGATCTTGGCCTCTCTATCCACTTTCCAACAAATGTGGATTTCGAAGCAAGAGTACGATGAATCTGGTCCCGGAATTGTTCACCGTAAATGTTTCTAAACATCTTGATCGTTTTATGTTTAATTTATTCATCATCGTGTACCTATATTGAAGAGAATATCGATAATTGGCAACTGATGCCGATTCGTTGATAGTCTCTTCGATATAAGTATCTTATCGCAATCACACTGGCCGGTCATCTTCAAAAATACCTCAAGAAACGCGTAATCGAGGTACTATAAGTAGGCATCAATGAAATATGTGCG
>TRINITY_DN23603_c0_g1_i1_1
CACTTCTCTTTATTTATAATTACATTACATGGAAGTTCCAGAAAGAGGAATGGATTAAAGCCTTTTAGGAGACTGTTTCCTCAATTCTTCACTCGGTGTCATCTCAAATCCTGCGTATTATCATGGCAGAAACCCTAAACAGGAAGAAAGGTAAACTGAAAAGAAAAAGAAGGAAGGATATATGCTGCCTCATTTATGTTGAAACGGGATTATATAATGTAAACATAGCTGAAATATGACGAGAGGAAATTTTAGTTTCCAAGAAAAAATAAATTCATATGTTATTTCTAATTATATAGTTTTTATTTGTGCTCCGTTATGATAACATAGTGGTGGACTATATGTAATCTGGGTTTTGAAATATGGATATTACTATTATAATTGTAAACCATTATCATT…
>TRINITY_DN23658_c0_g1_i1_1
GTCTAATCCTTCACAGAATTACTCAGTTCTAGAAACAAACATAAAAATCATTCTCGTGAATTGAAAGGTTTTTCCAGCATTTACATAATCATATGCTCCACACACAAAAACTCTTATACTCACAGCACACATAGCATTTATATAATTTCTATTAACCAGTTATGAACAGTTAAAAGAAGTTATAACCAAGTCCAACCTTTTCCTTAATGAACTTGTTAAAGCATTCTTCAAATCATCGCTTATCTTATTCTCTTAGTTACAACTGCTAACTTCCATCAGTTATAACTGGCTTCAACCTAACAACTAATCCCAAC
>TRINITY_DN23677_c0_g1_i1_1
ATAAAATGAGGAAAAAAGTGTAGATCTTGTGAGTTTTGCCTTATGTAGTCACTTTAGTTGTACTTCAAAAAAAATTCTGATGGCATTTTGCGGAATTTATATAAATAGGCAAGTTCTTAAAAATTAAATGTCAAAACATTAACCAATTGATGAGCAATATCCCATGAAGTTTTGTGTGCAAAATCTTCTTCATTTCTGTATTATGAAAGCATAAATCCAAAGAAAGTGCTTGGTAAACTCAGGCTGATACTTGCTTTTTTGTTGGTGAATTGGTTCTTAGATCTATACAAACAAATGGTATCCTTTTAATTCTACAGTTTCATGTATGAACTATAAAATTTCAACCACATATCCCATTATTCTTTTGTTAATATCGACTATCCTAGCCTGTGAATACTC…
>TRINITY_DN23689_c0_g1_i1_1
ATTTAAGAAAGTGGTGGCCGTGTTACACTGGTGGTGAAGGCCAGGGCCGCCTACCAACTCTCAGTTTTTTGTAACAGTCCCACTCTGACGATAATGAGTTCACTCCTTGGATAAGGATGTTAATGAGGGAAGAGCCTTCCCGACCTGACCTAATCAGCTCTTACTGGACCCAGCTGTCAACACTGTTGCATTGGGGATTTAAGTTTCCAACCCATGACTTATGGGACAGATTCAAACCGTAGCACTGGGCATTTCGCCTAACAATACTGTGACTCAGTATTCTGTGAAACTGGGATAATATTCCTGACCTACCTCCACGGGTAGGTGTGAGCATGAGAAAATGCTCTTTATAAAACATTTGGG
>TRINITY_DN23629_c0_g1_i1_1
GAAGTTTTCCATGTGCAATCTCCTTAAGTTCCAGAGTAGTCTGTCTGATGTGTCTGGGGAGCTATTTCTTGTATTAGTCCTCAATCATATATCAACATAAGTAATATGCATGTTTATCTAGTCATTGGGTTTGGATGGTAGTCTGGAGTTCTTTGTAAATTTCCAGCTGCTGGTTGCATACCTGCATGATTTTTAGGGTGACAATATTTATAGACTCTTGTTGCTGTATTTGTTGAGATTGCAAGCATAAAGTTGGGGAATTTGAAAGTGTTATCATGCCATGGAAAGACAAATTTTGTTATGTAAACTATGTGTCAGATAAAAACATTTATGATACAAATGTGTTATAGGCATTGAATGCTGGAGTGAGCCCCACATGAATGTAAAGAACCAAAGATT…
>TRINITY_DN23672_c0_g1_i1_1
TTGAACTGTTATGAAGAATCTATTAGATAAGTATGCGGTTGTCATCTGGTTTAACACCTGATGACAGCAATTAAATAGTTTTACATACCATTCTTAGGTACACTCCCTTTTTCATCTGTCGAGAAACTCTACATGGCTTTGTATCGTGCCGATCTTTTTTTCTGTGTGCACTGTAGTTTTATTGTCAAGCAGAACCCTTATCACACAATGACTGATGTTGTCAAGCAAAACCCATATCACGCAATTACTGAATGTGTCTACACTAATTTAATTTAAGTGGCATGTTTTTCTCTTAAATCAAGGATTGACGTATAGATTACAATGATTCAAGTTGAATATATTAAATGGCAAAATTGAGTATGGTCAACC
>TRINITY_DN23630_c0_g1_i1_1
CCACGCATTGAGCCAACTGCAATGCCAGTTTGGATTAGGATGTATGCTCTTCCGATAGAATTTTGGAATTAGAAGTTTTTTGCTCTCATTGGCAACTCCATCGACAGATACATTGGAGTCTCCATAGATACTTTATGTTGTCTTTGCAAGAATATGTGTAGAAACGAACCTCAGCTTGTCTCCTCCAGCTGAGCTAGAACTTGTTGTTAACGAAACCCTCTGGATTCAACAGCTTGACTTTGAGGCCCTTTCCTTCAGATGCAGAGTTTGCCACAAACACGGTCACTTGGCTCGATTTTGCCCAACCTCCCAAGCCCTTAAACCAGAACACTCAGATTTGAACCCTTCCTCGTATCAGACGCAGAAGACTTCAGCTAACCAGCATCCCAATAAGCCCTC…
>TRINITY_DN23674_c0_g1_i1_1
ATTCAGGCTACCTGGTGTCAGTTCTCAGTCAGGCTGAGGGCAACTTTGTGGCCTCTCTGATTAAGGAGAGTGGCACTACAGACGCCAATGTCTGGACTGGACTCCATGATCCCAAAAGGAATCGTCGCTGGCACTGGAGCAGTGGGTCTCTGTTTCTCTACAAATCCTGGGCAACTGGGTCTCCTAACAGTTCCAATCGTGGCTACTGTGTATCTCTGACTTCAAACACAGGATACAAGAAATGGAAGGATGACAACTGTGATGCCCAATACTCATTTGTCTGCAAGTTCAAAGGCTGAAGTCACCTGAAAAAAAATAGTCATATAAAG
>TRINITY_DN23682_c0_g1_i1_1
AGAAGTAGAGCTTCAGGCGTAGATTGTGATTCTCGCTCAGGTTCTCCCTTGTTAATGAGAGATGATGTAAAATGTAGAGAGCAGACAGGTAAGAACAACAAAAAGATATACTCAAACATTTCAAAATATATTGGGAAGCAAAAGGAGGATTCCCAGACACCAACATCAGTACGTTCTGTCAACAACGATGGTAAATCCAGCATTCGTGGGTCTTGTGATGGAACGGCTTTTTCTGGTGATGACGAAATGGATGGTTTGGATCTACCACGACATGGATGTGGAATTCCCTGTTACTGGCCCAGAACCCCTAGACATAGAAGCAAAAACTTCCCAGATAGTAGAGGAAGGAATCTTTCTTGTGGACCAGC
>TRINITY_DN23679_c0_g1_i1_1
TAAGAAAAATTTGCATGATAACACATCTTCCATTTCTATTGCAAAATTATCTCTTAATTATCTGATTTGTGGGACATCTCTTTATTCATGCAATGAGAATGGCAATATATGGAATCCAAGTGATTGTTCAAGATTCCCAATGGAGCAAGCTGGTGAATTTCCCATTGATGGCATTGTGAGGTATGCTCATCATTTTTCTTTCAGCCCGGCACATACAAATTATTTGGCCATGTTTCTGATGACACATATGAATGGGATAGATAAGAGATTACATAGAACACTCTAGTCTGAGGTGCTCCCTTCTACGGAAGAAGAATCCTAATCTTGCAGGTCTCCTAGTTTGTTTCTATAGGATGGATATTATGTTGGGATACGGGATAAGGCACATTGATTCTTCAG…
>TRINITY_DN23695_c0_g1_i1_1
GGTCGGGTTAGTGCCTTTCTGTTTCATACTTTGGATTTGTGCAGTACCCATGTTTGAGATCTTTGAAAATTAGTTTCGCAGAGCGCAGTTCTGTTATTTTGAACTATTTTGATAATGGAAAGAAATCTTTTGGAGGGTTTCTACGAGGTAATCTCTCATAAACACACACACACACACACACACATATTAGATTGGTGTCTCACATACTGAATTGGGACTAACAGAAACAAATTTTGTTGTGTGTTTATAATCTCGTATATTGAATTGGTGTAATTGAAATAAATTTATTTGTTGGGTTCTGCATATTGAGTTCACACACCAAATTAGGGGAAAC
>TRINITY_DN23628_c0_g1_i1_1
AGAGTGTATAAAGAAGAACTGAAGAGAGATCTGGCTAAAGACATTACCTCAGACACATCTGGAGATTATCAGAAGGCTTTGCTTTCTCTTGCTAAGGGTGACCGATCTGAGGACCTTGCTATAAATGATGACTTGGCTGATACAGATGCAAGGGCTTTATATGAAGCAGGAGAACGAAGAAAAGGGACAGATGTGAATGTGTTCATTACCATTCTTACTACCAGAAGCTATCCTCATCTTCGCAGAGTGTTTCAGAAGTATTCCAAGTACAGCAAGCATGACATGAACAAAGTTCTGGACCTGGAGTTGAAAGGTGAC
>TRINITY_DN23673_c0_g1_i1_1
ATTATAATTGACCCTTTGATTTTCTGTTTATACAAAGAAGAGTTGTTAGTTGTAATATCCCCATTCTTGAACCCTTCCCATTAGAATAGTACAATGCAATTGTGGACAAGGAGTGGCAGTCCTTGGACACCATTATCAGTAGTAGTTAGTCGAATTAGTAGAAGTTATTATACTTAAAGAATAAAAGATGAGGAAACCGTGAAGTCTTATAAATAAGATGGTTTCCTAAGATAGATTCCAAAATAAAGATCATCATACTAAGTACAGAGAGTATGTCCATCAATAAGACAATCACACTCAAGACCATGGATGAATGATTACCTACGAGGTATTGTATGAATCAGGCAGGTAACTTGAGCAGAGACAATTGTATACATCAGGAATTATCTACGTGGATAA…
>TRINITY_DN23687_c0_g1_i1_1
ATTCCAAAGGATAAAACTCTTTAGTATTGCTTGAGATCCAAGGAGGAAAGCCTGTGAGCATCTCAAACAAAAGCCTTTGAGCATCTCAAACGGTGATTGGGAACGAAGACATTGATGTTTCTAGTTGGTGGTTCCAGTTTGGGCATTACACAACTTAAAGATTTTAACATAATGACTTATGTAGCAGTCAGCTCAGCACTTGCCTAGCTTCAGCATAACGGTCAAGTTTAGCGATCCATTTCAGCATCATTTTGTTCAGCACTAGCAGTTCAGTTTAACAACCAAGAAAAGATTCCACAGGGTGGTTTAAAGGGCTGTAGGAC
>TRINITY_DN23649_c0_g1_i1_1
TTTTCTGGCGTGCATGGGAATTGAAAGCTATCTGACTTTTTTGTGCTGGACCTATGTTTTTCTCAGAATGAAGTTATTATTTCTTATTAGATCAGACTTAAAATTATTATTAAGTTTCTTGTGTTTAATAGGCAACTTCCAAATTTTGAAGCAATTAATATCCATCACTATAATTACCCAATGAGAAAGTTTGTATGGATTCAAGACAATAATCAAAATGATAGTCCATTAGTGTTAGGGGTTTGTTAGGTTCAAAGAATGGATTGCGCTGTAAAAGTGAATCTTGTAATGCATGCAATGTGAAAGTTATGAAGTCAAAAGCAAATATAAAAGGCAAAGAATGAAGTCAGCTGTTAAGCCAGAGCACAAAGTCCTGAGGAAAAAGGGTAGTTTTGGTTA…
>TRINITY_DN23667_c0_g1_i1_1
AAAGAAAAGAATTTCAACAGTTAGTAAAGAATTTAGGAGGGAAGCTTTTGAAAGATTCTCATAATTGGTCTTATCAAGCTACACATTTAGTGGTTCCAGAGCCACTTCGCAGAACAGAAAAGTTTTTTGCAGCTGTTGCAGCTGGAAGGTGGGTACTTACAACAGACTATCTGACTGCAAGCAAACAAGCAGGAAGGTTTCTTAATGAGCAAGAATATGAATGGCACAAGAGCGGCTTGAATGAAGATGGTACAATCAGTTTTGAAGCTCCTAGAAAATGGCGTTTATTGCGTGAAAAAACTGGTCATGGTGCAATTCATGGTTTTCGGATCATAGTCTATGGAGAATGCATTGCTCCATCTTTGGATACTTTGAAACGTGTGGTGAAGGCAGGTGGTG…
>TRINITY_DN23605_c0_g1_i1_1
GAAAAATTAGAGGATAAAAAAAGGTTTACAGCATGAAAGAGAATTTGAGAAGGGCCAAAGAAATTACACTATCATGCTTGCTTTATTTATGTCTTTTCAGGTTTACTGTCACAAAGAAAATTTGCAGAGGGCGAATGAAATTCAGAGGACACAATAGGAAAACATAATAAAATGAGAAACAAAAAAGGGACTTACATATCCAACTCCATCAACAAACAAAAAAGTCAGCATATAGAGAGAGAACAGAATTGGAGATCAAATTTCTATCAAGCAAGTAAAAGATTTGAGCGATTCAGATTATTTTAAGAAGATTGAAGATTGACAGAATGGTCTAAAGGAC
>TRINITY_DN23633_c0_g1_i1_1
AGGATTTGTGTTCTTGGTTAATAAATTTGGTTTTTCTGAGTTGTTTGAAGTTGGTTGAATGAAATGGAATCTGGAATCTTGTCCAAATTCAGTTGGCACAGTTGGGGGCTTTTGAGATCAGTTTTTGACATTCCTCCATGTAATGGTGTGGGATCGGAAAAGAGGCAAAAAGGTAGAAACAGACAATGAGAGAGAACGGATTGGGAGTTTTTGGAGGAAGACAGAGCCATATTGCTTTGAAGAGAGATTGCAGAAGATGGAATAGAGAAGGAAAGAGTCTTGGATCTGGAGAATAGAAAGTACATGGAACGTTGAAGAAGAATGGGCTAGTGAAGACAGTGATATCAAATTCAATGTCAGATGATTGGAGAAACAGAGAAAGAAATGGTTCAGGCTGGG…
>TRINITY_DN18961_c0_g1_i1_1
AATGGACAAAACTTCTGACAGAAGAATCGAGATAAAAATAAGTATCTGCAGAAACTCCCAAGCAGAAACGCCCACGCCACAATTTTCTTGATCACTAACAGTGATGAAGGCAAACAACTGGACACAGACATCCGAATGAGTGTGTAAAGATCTATGGCAGAAGAAGATCTATTGGATTTCAATGCCACGGGACCCAAAAACACGCGCCCAAATGATCCTAATTTCCACCGCATTCTCCTCGCATGTCTGGTGAATTCGAGCTACATTCAAGAAATTTACAGACAGCAAGCGATCAAGCGCCACAGCACTTCAGCTTCTGCGTGGTACACAGCATTTCATTACAGACTCCACAGCCTCCTCTACAGTCCCTCTGATGGCTCCATTTTCGGCGCAGTTTTT…
>TRINITY_DN18920_c0_g1_i2_1
GGAAGCCAAAGAGCTGCTAAAACAACACAAGAGCCACCCAAAAGATGCCTCTACAACCATATATGAACTGATTGACACAACAGACCAGACACCAGAAAAGCTGCATTTCAAGCTTAGAATAGCTTTTGTAGCAACCCAGACATGCCAACAGAAATCCCGCAGCATGGAGATAGGGAAAGAGAGCCCAGTGATAGACAAGACACTGAAATAAGGACTTTTGGGTCTCGATTGGAAGGAAGATTCAAGGTCAAGCCTCATAGTTTATGGATAAGATTCAAGAGCAATCTGCAATGTAAAGCCAAATGGGCAGAAGTCAGTGGATCAATGGGCGATTTGGGCACCTTCATTCCCATTGTAATTGCCCTTACTCTGGTGAATGGCCTAGATTTAGGCACCACT…
>TRINITY_DN18993_c0_g1_i1_1
AAAGAGATGACGACACTTCATCTCTTACTCTTTCTGCTAATGGCTTGTGGCAGAGCGCAAAACAGTAAGCTTGCAAAAGCAAGTCCCACAGAGGAGAAGCTGAGCTTCTCTGCGGCTCAGACGGGAAAATCAAGCACGAGCTTTCCTCTGATACACATCAATGCCAAGTGCTCCCCTTTCCGCAACAGTAATTCAACGTTGCTGACCACCATGTTGGACTCAATAAAGGGCGACGTCCAGCGCTACCGCGCAATAACTCGAGTAGCCACCAGGTTTACTATACAAGAGGACACCGACGTCCCTTTGACCTCAAAGAGCGGAGACTACATAATAAATCTGGGCTTCGGCACGCCCCAGCAGAGCTTCTACATGTCCCTCGACACTGGCAGTGACATCTCC…
>TRINITY_DN18921_c0_g1_i2_1
AAAACCCTGTGGTCCGTAAAAAACTTTTAATACATCACCACCATTACAGCGGAGCATACCGTGTAATTCTGAATGAGTCCTATAACGTTGAATGACAACACTACATGTTTTCTTTTCCTTTCTTCATTAAATTTCATTTTTTCGCAGGCAGGGCGAGGGCCCAATTTGAAGCCAAAGCTTCTTAAATCTCTTCCCTTCTCTATCCCAATCTCTTTCTGTTAGGGTTTGGGTGGAGGACAGGAAAAATTGACGCAACGAGGATAAGTCTTCACTTCTTCAGTATGCAGGTACATTTACACTTCTCATCAGGAAATGGGATTATTTCTCCAAAAAAATTACTTGTGCTTGAACTTGAACTTGAACTTGAATCGATCGAAGAGGAAACGAAACCACTGAGCG…
>TRINITY_DN18978_c1_g1_i1_1
TTTCAAATTAATATCTTAAGTTATACCCTTGAAAGGTCTTAAATTTCATGCTTTAAGGTATGATGCTCAAAGACTAACTTTAATCTTTTGTGTAGGCATCAAATGGCGACCCCGGAGTCGGAGGATCAACTACTTGGCGGACCCTCATCAAAGAAGATCAAGCCAGGACAAGGACGACCTCCTCCAATCTAGCATCAACAAGGACGACCTTCTCCATCTATCTTCCAGTCCAGCATTTGAAGGAAAGCATCACCAAATTGAGCATCAACCAAGTGTTAGACAAGGTGGCATCCCAGTCATCACTCCTCCAGTCGGGTTGGTCCACCTCAGCATGTTCAGATTCAATGTACCTGACTCATTAAAGATGGCACAAACTTCGATGTACCTACCCTGACTATC…
>TRINITY_DN18904_c0_g1_i4_1
CCTAGGGAAATTAGTTGGACAGGTACACCAAACCTTCATATAAATGGTATGTAGAAGAAAGGGGTTGCCATTTTTTGATTGACTTGATCTGTCTAGGCCTGAAAAAAGATTTGGTAAAGATTTTGGTGGTGTGTGGCCATTGTACCACTTTGATGTGATGTGACTGGCAGAGAATGGTTGGGATTTGATCATCTGACTGCTGCTTTTAGGGTAATCTACAAAGGACAAGCAGTACTTAGGGCTTTCTAAAAAAAGGACAGGCTGGCACCTAGGGTTTTCTAGAAAAGACAGGCTGGCTAGGGTGGTACAGAAACCCTGAGAAGATTGTGCCAATATTTGTATTGATTAGAGGGAAGTTTCATAAAACTTATTTTTTTTTGTATATACAGTTTTGAAATC…
>TRINITY_DN18967_c0_g3_i4_1
TTTATTTTCTGTATTTTGTTCTTCTTCCAGTTTGATTTCATTATTATTTCCTAAGCTTTTATGTGAGGAAGGTGTTATTTGAGGGAGGGCAGGCCGGGCAGTTTCATATTTCGCCTCCGATTTGCAGGTTGAACTTTCTACGGAGCGGAAAGGGTTTGACTTTGATAGATCTGGAGACTCCCTCAGGCAATATTTAAGGGCGGCTACATCTTTGCTTTCAAAACAAAAGATTTGACAACAATTGAAGCATTGTTGGTTAGACAACCAATCTCCTAATGGAATCAACAATCGTAGAGGAAATTGATGTAAGTGAGAGAGCAGCAGAGGTTGGTGATGATGGTGGAAGACGATCGCTCCAGGGTAGTGCAAGGTATGAAATCAATGAGAATGCAATTGAGA…
>TRINITY_DN18982_c0_g1_i5_1
TTACAAGGTCCTCTTTGGCAGGATTTTGGTTTCTTACAATAAGTAGGCTTTTTCAGTTTGAAATAAAATTTTGCAATTTTATTTTGTGTTCTTAATTCCAGATTTGAAGTACAAGTTTGTATTCTTGACTTGATTTAAGGTTTCATGTTCTACGTCATGATGTATGAAGTATGCAAATCTTTGGCAGGAAGAGTTGGTTGTTTCATGTCTATTTTTAACTGAACAAGATGGGTTTTCATTTCTGTTTCTGCCAATGCAAGGTGGGCTTTTATTTTTATATTAAAGCAGAAGCCATTCTAGTTTATTGTTGTCATTGGTGATCTGGTTCTAAAATAAGCCCTTTCGGTTTAGTTATGACTTTTAAGATTCCGTGTGCTAGGTTGTCACTGCTTCCCTGTC…
>TRINITY_DN18907_c0_g3_i1_1
TCAAAGAAGAAGAATAAACCAGGTGAATATTCAAACCCCAATTATTTTAGATGGAGGTCCAGTTCTAGCAAGGACATGAACCCACCAGCCCAATAAGAACCTTCACAAAATAGTTTTTATCACAAATATGAAAACACTAATCTATAAATGAATTCAACCATCATAAACAATGACTCTTCTTCATCTGTATCCCCAACTCTCTCTCCATTTATTTCTTGTCTCGGGATCAGATACATTTCAAAGTCGCCCTGTTGGAAAGAAAGTGGATCGCGGCAACAAACTTTTTTTTCGATTTGCTAATATAAAAACTGCTGATTCTGTGGAAGATTGGTTTTGTCTGTTCCATCGTTCTATTACATAAATATACAATCCAGCTTGTAAGTCGGCTAACTGTAATTC…
>TRINITY_DN18907_c0_g1_i7_1
AGGATGAAACAGTTAAATTTGGGGATGAGCAGGATGAAGTGAAGTGTAGTGGAGCTCTAGTATGGGAGGAAATTAAGAAACAATGCTGTATAGCAGGGCCTATGGCGTCTGTTAATTTGTTACAATTTAGCTTGCAGCTGATATCTGTTATGCTGGTGGGGCATTTAGGGGAGCTTGCGCTCTCTAGTGCAGCTATTGCTAGTTCCTTTGCAAGTTTCTCCGGATACAGTGTGATGATGGGAATGGGAAGTACATTGGAGACACTATGTGGACAGGCCTATGGGGCAAAGCAATACCATCAGCTTGGGATTCATGTGCAGAGAGCATTTTTTGCTCTTTTTTGTGTGAGCCTACCGCTTGCTGTGGTGTGGGCATACGTAGGCAGCATTCTAATTGCAT…
>TRINITY_DN18907_c0_g4_i1_1
ATGAACTGGGAGCTGGACGCTCACATGCTGCCCGCTTAGCAGTGTATGTAGTGTTATTTGTAGCAATCGCGGAGGCATTCATGATAGTATGTCTTCTATTTTCTATACGAAATGTTTGGGGCTATGCTTACAGCAATGAAAAAGAGGTCGTTGATTATATTGCAAACATGATCCCATTTCTAGCAGCCTCATCATTTTTGGATGGACTCCAATGCATTCTTTCAGGCATTGCTAGAGGATGTGGGTGGCAGAAAGTGGGTGCTTATGTTAATCTTGGGGCATACTACATTGTTGGCATTCCGATAGCTTTCTTTTTGGCCTTTGTACTGCATATGGGTGGCAGGGGACTCTGGCTCGGAATTATATGTGGCCTTTCTGTACAAGTAATTTTACTATTCC…
>TRINITY_DN18935_c0_g3_i1_1
AGGACTTTTCCAATTGGCTCATTTAGTAATTTTTTTGTATGCTTCTGAGTTTGCCAACTTCTAAGTTAACTGTAGCTCAATTGACTGCATTTGTAGAATTAACATTCATACATCATAGGGACTCGAGCATGATTATGGAGGATATCTACAGGGCTCAAGCATTGAACTGAACTATTGAGGTTTGCTTTATACAATGGGGAAATAAATGTACACCGTTCATCATTCAGCATGGTGCTTTGAAAGGTTGAGATTTATTTCAAAGTTCAAACACATTGGAATAAACCTCCCATTGCATAGTTAAACCAAAACAGTTCAGTGCAATGCATCTGTACATCATTTGAGCCTTGTTGATGCACTCAATAATGTATTATTGGTAA
>TRINITY_DN18990_c0_g3_i1_1
TCTTTTTCAATCCGTTCGAGAAAGCTATTGATTTTGATTCCTATTTCAAACAAGTATTTGGATTCGGCTCCCCCATCATTTATTGAGTGAACGACGAGGCCCCTCGTAGGGCACTTCTGCGAATCGAGAGCTTACAGGCTTCATAAACTGGCTCGACTGGATCCCCCCCCTCCCCTGGACCCCTTGATTCACGGCGACTGCTTCTATGACCACGGCTACTATTGTAATGGGGCCTATAGAATGGTAGGGGGGTGGGAGGAAATATAAAGAACCGATCGTCTTTCTCCGGAATCCCCCCATCCCCAACCTTCGAGACAGGTGCATTCGTCTACACTTGTTTGTGCACGAGGTTACTCCCAAAGCTTCGTCCAAGGTCGAGCATAGATTCGACTGGGTGAA…
>TRINITY_DN18992_c0_g3_i1_1
CTTCCCCACAATGGCCACCAGTCAATCCTTCCTGTCTCTGCTTTTCTCAGTTGCTATCTTTTTGGTTCACTCTGAAATGGCCAAGTCAATTGAAACTTTTGCAAACATCAGGAACCAGTCAGTGGGACAACCTCTGTCTCAAAATGCTGTTGAGAAGCCTGAGCTTGTTGTCCAAATGGTAGAAAGGAGTATCAATACTTCTAGAAGGGAGCTGGGCTATTTCTCCTGTGGAACGGGGAACCCCATTGATGACTGTTGGCGCTGTGATCCCAATTGGGTTAACAACAGACAAAGGCTGGCCGACTGTACAATGGGATTTGGTCGAAACGCTCTTGGAGGTCAGAATGGCAGATTTTACGTTGTTACTGATCCCAATGACTATGATCCTGTCAATCCACG…
>TRINITY_DN18992_c0_g2_i2_1
AGTTAAGCTCAGCATAAGGTCCCTAAGTTGCTTGTGTCAATTAATGGCATAAGCTTTTCCAGCTGTATAGATCTAGTAGAACCCAGATCCCTTAGGCATTGCATTGTGTCACTGTAAAAAGGACTAGAATTTGTTCACCATGGCTGGGACAGGAAATGCTATAGCATTCTTTCTTTTATTAGCAATGTTTTGCATTCATGCCGAAGCCACCAAATCCTTTGGAATCTTCGAAAGCCTGGCTCCAGCTACGGTTCGACAGCCTGCAGTGACAGAACCTGCACCGAAACCTCACGTGGAAGATCCTCAAACTGTAGTTGAAATGGTCGAAAGGAACCTTAACAGTTCGAGGAGGGAGCTGGGTTATCTGTCATGCGGAACAGGAAATCCGATCGACGATTG…
>TRINITY_DN18966_c0_g1_i2_1
TTGCTCTTCGTCAAATCGTCATATCAAACGAAAGTGCAAGGAAAGCTTCAGCCAATTTTCTCTTAATGCCATTCTCTCGTTTACACCATAGTAGGTAGACAGTAGAGATGGCGTAAACACTAAGCTAATTTTTAATTTCTCAATGGGGGATTTCTGGGAAATCTAAATAAATATATAAATGGACATACCCCCAAATGAAAAGCGTCATGCCAGTAATTCAGATCAGTATGGAATGGTAGCACATAGAGGGGAAGATTCGGCGCCTTTTCCATTATTCTCAAGGTTGAGCTGAGGTCGCCGTCCAATTTGTTCTTTCGATTGTGAAGTAGGTATCTTTGTAAATGGATTCACGGGTCTTTAGATTCAATCCCAGTGAAGAAGAGCTCGTATTTGACTATT…
>TRINITY_DN18906_c0_g2_i1_1
CGTGCAAATTTTCAGGGCTCACGTGCTTTGCAATTCTTTTAATGAAACGAAAATTTTTATTGTATAATTTGTAATGGTATATTAATTGTATATATCCAACGCGGGAGCTGATGTAGCAGGGTATAACCCGCATAAAAAAATATGGAGACCCGAAATACTCGGGCTGTACTTTGCCTCTGCCTCTTTGCCCTCATGCTTTTCAGCTCAGCAAAGCTTGAGAGCCCAACATATCAAGTGGATGCAGGATGAGCAACACCTCTGAAGGGAGAGAGAGAGAGTATCATCAAGGAGAGGTTTGTGGAC
>TRINITY_DN18906_c0_g1_i2_1
AGTTGTGCAAGGGTGTTGAATATTGACAGCACGTTGAATGTGCTTTCAATGTTAAAACCTTAGCCAAGGTAGTGCTGCACTATGCATGCGACCGTTAGTTCACATGAAAAAGATACACCTACTAGTCAGAAGGTCATACTAGTTAGGGGGTACCTATAGTGCATGACCGACTAGATTCGTCTAGGTTCTAAACACCAGGCTTAGATGGCAAGATATCAACTAGGTCTCGTCCTTAGTCTGCACCCTCGTGCAGGGTCGGGCCACTTCCAATAGGAAGAGGCATGAGAGATTGTCAAGTTTGTGGTTGGGTGGAAAAGGCCTTGATGATGCTCTTCCTCTTCCAGACTATGTTGAGGCTTGATACATAAAGTTCTAGTTGGAAAGCTAAATGAATTATGT…
>TRINITY_DN18963_c3_g1_i1_1
AAATAGCTTCCAGCGTAGAATTCCATCCACAATGAGAAACAAAAGCTCCCACCGCCGGATGCGAAAGTATCGTAACCTGAGGAGCCCAGGAAGGAAGTACTAGTCCCCGGCCCTCCACACGGCTCAAGAAACCCTCGGGAAGAACGCTGCTCAACTCCACTTCCAAACTAGAACTGAAACGAGAAGCACCACTACCAGTAATACTAATCCCCCGCACAACCCAAACAAAGTTTACGCCGCTCGCTTCCAGCCCTAACGCAATCTCCGTCAACTGTTCTCTCGACATCAACCCCCACGTACCAAACGATGCGAACACCACCGACGCCTTTGCCCGGCTATCCAGCCACAATTTCAGGCTCTCTTCTCCCTCACTGTCCGCCTGCGGCAGATCAATCGACC…
>TRINITY_DN18963_c8_g1_i2_1
CCTTGATTGTACTCCCTCCTTCCATGGCTGCCATCTTAGCCTGGTCCTTCAATTCCTTCATTTTCTCCCTCGCCTTTCTTCCCTCTTCTCCTTCCATCAATTCCCTCACCGATCTCTCCACTTGTTCTCTCCTCACAAATCCCTTGTTATCCATCTTCAAATCTATGGCTACGTTAAACTGCTTCACCAGTGTAACTTTGTTCATCCCCTGTTCGGCAGCAAAGAGGCCAAGCGATCATTGGGACTCCATGACAGACGCTCTCCAGCGTAGAATTCCACCCACAATGAGAAAGGAAGCCTCCGGTAGAAGGATGAGAAAGAACAGGTACTTGAGGGGCCCAATTAAGAACAAGAAGCCCACGGTCCCAGGTTCGACTCTTAAAACCCTCGGGTAAAAGT…
>TRINITY_DN18970_c0_g2_i2_1
CCCGATAGCCCTTTAGATTGACGCTTAACATAGTTAAGTAGATCGTCAATCTAATCCATCATTATCCAATATCAATAGCATAATTATGATCAATGTTATAGTCTGATAAACATAAAGCATGAATAAGTAAACTAATAACAGAGTAGAGAGTTAGGAGAGTCTTATCTTGCAGAAGCTACTAATGCTTTAACACTATTCACCTTCTAACTTTCCATGATTAATGATTTGTTCTGTGCTACTATGCATATTTAACCAAGATAAATCTCTTGTTTGATGGGTGTACAAGAAAAACGTTTTTGAAGGTGGCAGCATAAGCATTAACAGCTATATTTTCTGCATAAAACTTTGAGGAAAACAAGATTACTAAAAACTAGAGATGGTAAAAATACTTTTGGAGCA…
>TRINITY_DN18959_c0_g2_i1_1
ATCCTGGGGCTGTATTCGGTCCCAAGGGTTCGGCTGTTCGCCGATTAAAGTGGCACGCGAGCTGGGTTCAGAACGTCGTGAGACAGTTCGGTCTCTATCTATCGTGGGCGTGGGAGTTTTGAGTGGTGCCGTCACTAGTACGAGAGGACCGTGATGGACAGACCTCCGGTTTACCAGTTGTGCCGCCAGGCGCACCGCTGGGTATCTGAGTCTGGATTGGATAAGCGCTGAAAGCATCTAAGTGCGAAGCCAGCCGCAAGATGAGAACTCCATTGAGGGTCGTCAGAGACGATGACGTTGATAGGATGCAGGTGTAAAGACAGCGATGTCAAAGCCGAGCATTACTAATTGCCCGAACACTTTCTTTA
>TRINITY_DN18983_c0_g1_i2_1
GCCTTGTCGTTTGCCTATCTTGCTCAGTCATACATCGGCAAAATTTACAGTTAAGAAGAACAACTACTGGTATATTTGCTGCTACAGAACCAGAAAAAACGATCGGAGAAACTGCTAGAAAAGACTCAAATTTTTTCTCGGGCAGGTCGAAAGATCGGGTTTCTTCCCTTAACCTGTGTTTTTGGGCTAGAGAAATAGTTCTTCGAGAAAAATGAAGCGAGGTTACGAAGATACTTCTTCCTCATCTCCGCCTCCGGGAAAGCAATTGAAAACTAGTGAAAACGATAATACACAGAAGCTTGCGCAGAAAGTTGCGGAACACTATAGTAAACGCACTAACCAAACCCTAGAGGAGAGAGAAGCTAGTCCTATCATTCACTTGAAGAAGCTTAACAATTG…
>TRINITY_DN18957_c0_g2_i2_1
AAAACATGGATCTTTGAAAAACGAACATCAGTATAAGACATAACAGAAGGTCTGACGTAAGTTGTAAGTAACAACGTTACGAAAGTAATGAAAGATTTACCAAGTCAGAAAAACAGTTAACAGTTCTTATTAGAAAAATCTCGAAAAAGCATAGTTAAAAACAAGCATATTTGAAACTAGATCAAGCAAGGAAGGGCGTACGGAGGATGCCTTGCCACTCTTGAATGAAGAAGGACGCATCAGACTGCGAAAAGCCGTGGGGAGCTGTCAGGAAAGCGACGATCCGCGGATGTCCGAATGGGGGAACCCGGCTGGAGTCATATCCAGTCATTCATATCCAAGATATGAAGAGCAACCCGGTGAACTGAAACATCTCAGTAGCCGGAGGAAAAGAAAACA…
>TRINITY_DN18957_c0_g3_i1_1
AAGGGCGTACGGAGGATGCCTGGCCACTCGAAACTGAAGAAGGACGCACCGAACTGCGAAAAGCGGCGCCGAGCTGTAAGGAAGCGAAGACACGCCGATGTCCGAATGGGGGAACCCGGCATAGAGAAAGCTATGTCATCCTCGGATGAAAAAGATAGTCCGAGAGAGAGGTACCCGGGGAACTGAAACATCTAAGTACCCGGAGGAGAAGAAAACAAAAGTGATTCCCCGAGTAGCGGCGAGCGAAAGGGGAGCAGCCCAAACCATCGGGAGATGGGGTTGAAGGGGTTCTGAGAAAGCAGAAGCAGAAGATAGCCGAACGTGAACGGAAGCACGGCCGAAGAAGGTGAAAGCCCTGTAGGCGAAATCGGAAGCGGAAGCGAGGAACACCCTGAGTAC…
>TRINITY_DN18957_c0_g1_i9_1
AAGAGCGCAGGGTGGATGCCTTGGCACTAAGAGCCGATGAAAGACGTGATAAGCTGCGATAAGCTTCGGGTAGGAGCAAATATCCATTGATCCGAAGATTTCTGAATGGGGAAACCCACTGGAGCATACCTCCAGTATCCATACGCCAATCCATAACGTATGGAGGGGAACCCGGTGAACTGAAACATCTAAGTAGCCGGAGGAAGAGAAAACAACAGTGATTTCGAAAGTAGCGGCGAGCGAAATCGAAAGAGCCCAAACCAGAGTGCGTGCACTCTGGGGTTCGGACCGCATAATTGATTCTAAAGTCTTAGCAGAATGGTTTTGGGAAAGCCAGCCAAAGAGGGTGAAAGCCCCGTAAGCGAAAAGACGAAAGACATGGCGGTATCCAGAGTAGGT…
>TRINITY_DN18957_c0_g6_i1_1
CCCATTCGGACATCCGCGCGTCGTCGCTTCCCTGGCAGCTCGGCGCGGCTTTTCGCAGCCTGGCGCGTCCTTCTTCATTCAAGAGTGGCAAGGCATCCTCCGTACGCCCTTCCTTGCTTGATCTAGTTTCAAATATGCTTGTTTTTAACTATGCTTTTTCGAGATTTTTCTAATAAGAACTGTTAACTGTTTTTCTGACTTGGTAAATCTTTCATTACTTTCGTAACGTTGTTACTTACAACTTACGTCAGACCTTCTGTTATGTCTTATACTGATGTTCGTTTTTCAAAGATCCATGTTTTTGAACTGACTGGAACTGTTCTCCATTTCTGAAGACCAGTGCCGCTTTCGCAGCTTGATCAGTCCGGAAGATCGCTCTTCCAAAACTCTGTTACAGAC…
>TRINITY_DN18903_c0_g1_i1_1
CCTGCCTGAGAATAGAGAAATATCTGTATACGGCAAGACAGATTGTGTGGTGGAAATAAGTAAACGAGACGGGCATACTTACGTCTTTGACCACAACTAGAACCATCCAGAAACCACCAGTATCTTCAACACGCGGCTGTAAAAATACCCACACTTTCGACCTCTTCCTTTGCTGCAATTTCTCTGAAGCAGGAATTTAATGGCAGACGAAATTAACAAGCCTCTGAAAAAAGTGTGTGTGACTGGAGGAGGGGGATACATTGGATCATGGTTAGTCAAAAATCTGCTACAAAGGGGCTACACCGTCAACGCCACTCTTAGAGATCCAGGGGATGAGACAAAATCTGGGCCTTTGTTGAAGCTGCCCGGAGCAGAAGAAAGGCTTAAGCTCTTTAAAGC…
>TRINITY_DN18903_c0_g4_i1_1
ATCATATTCACGTGACAATGTTCATGGATTCGATTTCCAACCAGCCATAAAATTTGACAAAATCTCGGCCTCTTCCTCACACAATTTTCTACTTTGATTTTCTTAAAGCTGGAATTTAATGGCGGACAAAGTAAACAAGTCTGTAAAACGAGTGTGTGATTGGAGCAGCGGGATACATCGGATCATGGTTGGTCAAAAATCTTCTGGAAAGGGGCTACACTGTCAACGCCACCCTTAGAGACCCAGGGGACGAGAAGAAATCTAGGCCTTTGATGGAGTTGCTGGGGGCAGAGGAAAGGCTTAAACTTTTTAAATCTGATTTATGTTTAGAG
>TRINITY_DN18903_c0_g5_i1_1
TTTAGATTTTCAGCACACGCAGGAATTTAATGGCGGACGATGGTAACCAGACTGTAAAACGAGTTTGTGTGACTGGAGCAGCGGGATACATTGGATCATGGTTAATTAAAAATCTGCTAGAAAGGGGCTACACCGTCAACGCCACCCTTAGAAACCCAGGAGACGAGAAAAAATCTGGGCCTTTGCTGGAACTGCCGGGGGCAGAGGAAAAGCTTAAGCTCTTTAAGGCTGATTTATGTTTAGAAGGCAGCTTTGATTCTGCAGTGGAGGGTTGTCAAGGAGTTTTTCATGTGGCAGGTCCCACGGATATTACAAAATCTAATCTGGACGATTTTGTTGTACCTGCTGTAAATGGAGTACACAATGTTATGAAAGCCTGCCTAAGAGCTAAATGTGTTA…
>TRINITY_DN18900_c0_g1_i1_1
TCAAAATCTGGGCAAAAAGTGGAAGAAAAAAAATTCACGGACCACACAGCACGCTAACCGCGGACTTGAAACCCCGTTCAATTCCAATTAATGGAAAGCATCTTTGTTGGCGTCTGTATTCTTCGTTCGGGGCGATGCTTGGAAAAATTTGGTCAATAATATTTTGTTTGGGAGAAGTAAGGGAGGAGAAGAGCAGAGTTTCTACGTCTCTCTGTGCGAAAAAATGAACGATCTGCTACTTTGAGGAGTTTCTGTGTTGGCAATTGGCGTCTGGTTAAGCTTCACCCTTGGTTCATCCGACCCTTAGGTGTCAGAATCGCTGAAAAGCCTCCCGCCGGGGTGTTGCATCGCTGCCCTTTGATCGAAGTCCGCCGTTCCAGGGTTTGATTGAGAGCCGTC…
>TRINITY_DN18947_c0_g1_i1_1
GGGTGAGACTAAATCAATAAATCAACTACCCTGAAGACCTTCGGGTCTAGACGCCATTGTTTGTTCTGCTATACATACAGAGCAATACCCATTCTGTAATTACAGAAGCCGCCATTATTATTCTGATCTTGAGGGTGCTGAATAATACTGGTGTGCAAGGAAAAAATGATGAAAATTGTATTCATTGTATTGTGTTTACTGTATCTGGGCATGGCTAATGCTGCATGCCCACTTGACCTTGATTATGTGACTGAATGGAACTGGAATACATCCTTCTGCCGATCTGTTCAGACTGGTGATAATGTCGAAAATTGCCGTACATCTCTCAGAACTGTGTTTGGTGTGGGGCTTTCTCAGTACCTGAAAGAAAAATCCCTTTTTGAATTGCCTGATTATGCC…
>TRINITY_DN18986_c0_g2_i1_1
ACGCATCTCGTTTTTTTAATTAAAGAAAAACACATGAAAAATAATTAAACAGGGTTCAGATTCAATCTTCTTTTCACTCTTGTTATATAAGAAACGTGTTCAACCATGATTTCTTGGCAGCCCTGAGCATTTCTTCACTCAAAGCCGCCATGGACGAGGAGAGTCTCAAGTTGTCTTTAATCCATAACAACAGCAATGGCAACCCTGAGGAATTTGACGGAGATCTTCCGGTCATCAAAGGATGGAGAGGCCTGCTCCAAGCAAGCGGGAAAGAATCAAAGAAGCTATGGTACCTCGCAGGCCCTGCAATTTTCACCTCCATCTGTCAGTACTCACTCGGAGCCATCACACAGACCTTCGCCGGTCATATCGGGGATCTCGAATTAGCCGCCGTTTCAA…
>TRINITY_DN18927_c0_g1_i3_1
ATTGTAGGTGAGACTTAGAAGGGTAGTTGAGATGGATTTGGTTTCTGTCAATAGGTTCTTGTGTCTTGTCTTCCTCTTGTTTTGCTTTCTGAAATTCGATAGAGTTGTAGAAGCAGCACGAATCCATTTCAATAGTGAAATTCGCTTGCCATCAGATAGGGAAGATGAAGCTGGGGGGACCAAATGGGCTGTTCTCATTGCAGGCTCTGCAGGATACTCAAACTATAGACACCAGGCTGATGTTTGCCATGCATACCAAATTCTTAAAAAAGGGGGGCTGAAAGATGAAAATATTGTAGTGTTTATGTACGATGATATAGCACATAATCCTGCAAATCCCAGACCAGGGATTATCATCAACCATCCTGAAGGAGAAGACGTCTATGCAGGTGTTCCTAC…
>TRINITY_DN18911_c0_g1_i2_1
GATAGTTTGAAAGAAGTACCAATATATAGTTGTACTCGATTGCTTCTTCCGCAAGAAAAGAACACAATACACGATGTACGGTCCGGATGTAAATTAAAGCTCCACATCAAGAACCGCACTGTTAGTCGTAGAAGACGTGGGCATGTAAGAAGTACAGGAGTAGCAGTTCTGCATTTTGTTCCATTCAAAAATAGCTCAACTCGCTCATGGCGTCTCACTTTACCTCATCCAATTCAAATTCACTTCCAAATGCGAATGCAAATGCAAGCGTGGCCTCGACTTCCTCGTCCTCTTCGGTTGTGGTTATCGAATGGCAATGGCGTACACATGATCTGGTCTGGCGTTCTTTTGACAATGACTTCACTTGTGAAGTAGAAGCCGCGAGCAAATCGGGCATGA…
>TRINITY_DN18974_c0_g1_i12_1
TAGAAGGAAATATTTCGTCCCTAGAGAACCAACGTGGAAGTACAGGGAGCAGAACCAACACATCGGCAGATTTGCTTTGACAGGCACATGAAAGAAAACGAGTATTTATTTGGAGCCATTAAAACCCTACGGCAGCCAGTACCAATGAAATTTATTCTCAAGAATCCTCATCCTTCCCTTTTAAACAACAGCATTCTAATCATTAGGAGATCAAATTTTAAATCAAAATAAATCTCAATTCTCTGTCAAGTAACGGAGTGCCATGGCTTCGTCCAGTTCTCGTTCTGATTTTGACAGCGTCGACGAGATTCCGCGGTTCGGAGACGTGAGTTCAAGTGCAGCGCGGGAGCAGAGGGGTCAGGTTTATGAGCTCGTAGTGCAGGGCAACAGGGCTTTCCG…
>TRINITY_DN18930_c0_g1_i1_1
GACAAGAAAAGATGTTGTGGCTTGCGCGACTGCCTTCAAATTCTAGACAAGGGCAGCAACTGGAACTGGTGAACACAATCTTCCCGGTTGGCCAGAACGGTGTATTTGAAAGCATCTGCCTTATACAGACCAGAGATGCTTTCGACACAGGCAGAGTACAGTGGCTCTCAAGGCCTATCTCTGACAAGCAATTTCTCTCTCTGGTAGTTCCCCAAACTGGAGGGCAAATTTCTGTAATCTCTATTTCGCCCTCTTCAGGTCAAGTTCTGGCTCTGGTGCGCAATTCTGAGAACCAGCAAATCCTTTCGATATATTCCCCTGATTTCAACGGCTGGAAACCCCTGCCGCCCATGATTGCGTCGAGAAATCTGAATTCCTTTTCCGGCGCTGTCATCGGCG…
>TRINITY_DN18952_c0_g1_i2_1
TGTGGGAGTGGTAGATTGGGAATTAATTAGCAAAAGTATGCGGCCCTGTGAAGCTTGAGCTGTGTACATATAGGCCCCTCTTCCCCATTCTTAACCAGGCTTTTCTTATCACCTGTTCTTCCTCTGTATTTACTGCCTTTTTAGTTTCATTGAATCCCTGATACTCCTTAAGCATGGGTTCTAAGAATTCTGATCAGATAATTATAGATCAATCTCGCTGGGTTATTTCAATTAGGGATGGCCTGTGTGCAGACAAAGAAAAAGAAGAGGAAAAGGAGTTCGTTATAGCCGTGTTCAATGTGCCAAAGGAGTTATTGGCAGTGAAGCCTGCAGCATACATCCCACAGTCCGTCTCCATTGGGCCATATCACCAGTGGAGATCGGAGCTGTATGAAATGG…
>TRINITY_DN18944_c0_g3_i4_1
TTTGTCTTACAGCTTTGCTATTCGTGGTAACAATTTCTTTCTTGCAGTACCACATACATTCCCTCACTGCGGGCCTGTTTTCCTTGTCGGGTTGTAGCCTAAAATATCATATATTGATGGTTTCAGAGCCTACCTTGTTGACCTCCTGTAGCTTATGGTTGGTACCATTCACAGGGTTGCATATCCACAAATTGGGCAACAATTTTTTTCTTTCTGTACTGTAATGCTCTGATTTAACCCTTTACCATTTGAGCAGTAAACCAATCTTAGATTAGAGGACCCTGTTGAGAAGCAGCTTAAAACATATTTATATATTAAAGTCTGTTCCTGAGCTGTCTTGGCCAAAGCCATTGTTTGTCTGGGTTCTACATTATTGTGGGAGTTTCTATGTTTGTTTAT…
>TRINITY_DN18913_c0_g1_i1_1
ATTTTCTCTGGTGGATTATTTGCAGTCAAGTCTGGATCATCTATGGACTGTATTTATTTTGTTTGATGTTTTTTTCCTGTATGTTAAGATCTTGAGTATAAAATTATGAGCATTGGGCATGGAATGAAAGGTCGTTATGGGCAGGCATTTAATGAGTAGGAATGCATTGTGGCGGATGAATCTTGAGTGTATAATAATGAAAAGCAAGATGGGTGTCTAGTACGGGAGTTCATGAATTGTGGGTGAACAGTATTGAAGGTGGTCTGTGGAAGGATTAGATCGATTAAATTAGGGCAATGGTGGACGGCCACTTATAATAACGTATAGTTTGTCTGTCTGTGCACGGGCTTTTGGTGTGGGGTGTGTGTCCCACGCTGCACAGTTGTAGCTGCCTGCTTA…
>TRINITY_DN18939_c0_g1_i1_1
CTAACTAGTGGGTATTTTCATCATGTCGTTTCAGAGTTTATTTGTGAGCAGAGATGAAGCTCCAATCACCATGGCTGTTACAGTCATAGTGATGTTGATGATTTTCTACATGTTTAGTAGGCGGAGAGGAAGATTGCCCCCAGGCCCATTTCCCTGGCCTATCGTGGGAAATCTCCTGCAGATGAAAGAGCTTATCCACCGTAGCCTTTATGACGTTTCTCAGAAATATGGACCAATTGCATCCTTGAAGTTGGGTTCTGTTACTACAATTGTCATTTCTTCTCCAGACATGGCAAAAGAAATTTTGAAGACTAAAGATCTAATCTTTGCGGGCCGACCTGCAACTGCTGCAGCAAAGTACATATTCTATGACTTCAAGGATGTGGGATTCACTCCGTA…
>TRINITY_DN18965_c0_g3_i4_1
AACATCGCCTTCACTTTCAGTATAATTTACTATTGGTATGTACTCTTCTCAATAGAATGTACAACTCAGGTGCCAGGTATCAGGATGGAGCATGGAAGTGTGTTTCAAGTTCCAAATTATATTTGAGCCGATAGGCTCTTAGTATGGGCTTTTTAGGCCGAAAAATTGTCAGTATGCCGTGAAATTGTCATCGCGGCGGCCGGAAAGAGGGTTTACCAGTCCCGGGAAAAGGCTATGCACGGTTTGTTTTTTCAATTTTTTTCGCGGGTTTCGTTGGATCGGTTGGCAAGGCCGTCGGTTTTAGTTAATTGATGAATTATGTCTCGCACACGATGGGAGTAATTGTGTTGTTTGTCGTGCTAGGATCTTTTTACTCTTACCTACTCGCAAAAACAGCTC…
>TRINITY_DN18922_c0_g1_i1_1
GGGCGATTTGTTTTTTCCCCCTCTTAGATCTTCTTGATACCTTAGCAATTGAATCCTTGTTTAGTACTTTCACTTCTTTCATGTCAAGAAGAGCTTCTGTATTTCTTTCTGTTAAACTTGCTTACAGGTTTTTACTTATCTTCGCGTTTTTGGGGTTTAGGTTCCCGTTGTTATCAATCATAGTCGAAAAAATAGTATATTGAGCTATTTATAACATAGGTTCAGTACTCTGAGAATTTGGGTGCTGTTTTTTCTATGCAATCTTTGTTACTGATTTTAGTTGATTCTAGTTTAAGACAGAAG
>TRINITY_DN18977_c0_g1_i1_1
AAAGCGAGCCAAGAATGAAGATGATGATGCTCCCTCTTCTACTCTTTTTGTCTGCACTGCCTGCTCATATGGCAAAGACTTCTAATAATTCTGATGAACAAGCTCTGATTGGTTTCAAGGCTGCTCTCTCTGTTGATCCATATAATTCTTTGTCCGATTGGTCTCCCAACCACAACTTTTGCAATTGGACTGGTGTTACATGCTCTTCTCGTCGACAGCGTGTGGTTTCCTTGAATCTCACAGGTAAGGGATTACTTGGACATATCTCTCCATTACTGGGAAACCTTTCCTTTCTTAGAACAGTTGATCTTTCTAATAACAGCTTCCAGGGCCATATTCCATATCAGATCGGAAGGCTTTTTCGCCTGAGAAGGCTTCTTCTATCTACCAATAAATTAG…
>TRINITY_DN18977_c0_g3_i1_1
TGATGCTATCTCTGTTACTCTTTTTCTCGGCGCTGCCTTCTCATATGGCAAAGTCTTCTAATTATTCTGATCAACAAGCTCTCATGGCTTTCAAATCTGCAATCTCTCTCGACCCATATGATTCCTTGTCAGATTGGTCTCCCAATCACACCTTCTGCAATTGGACAGGTATTACCTGCTCTTCTCGTCGACAGCGTGTGGTTTCCTTGAATCTCACTGATAAGGGATTACTTGGTTCAATCTCTCCCTCCCTGGGAAATCTTTCCTTCCTTAGAGTACTTGCTCTCCCTATTAATACCTTCAAAGGCCATATTCCATATCAGCTTGGAATGCTATTTCGCCTGAAAAGGCTTCGGTTGTCTAAAAACAATTTGGAAGGTGTCATTCCATCCTCTCTAG…
>TRINITY_DN18917_c0_g1_i4_1
TCATATCATTTGAGTAACAAAGTGCAAAGAGAATCAAGAATCCACATTTATCCAGTGGAGCATATCAACAAGTTAACAATGAAAGGAAAAAATGATATTTTATTTGTTCTCGTCTTGCATTTTTGTCCATTATTTTCATTGTTTTGCCCTTCCCACTGTGTGCTTTTGTTTGAGTTTTAGATTTGTGTTTGCGTACTAATCTCTTAGAGTGAAGCTCATTCAAAAGGTCCATACACTTACATGCATTCGTTGCAAATTTGATGGTCTTTCATGCTAATTCTTTTAATCTCCATCATCAATCTACGTAATTCATCCAGTGCTATAAGAAATGCTCTAAATTTTTACCTCAAATGTTTTCTTCTTTCCCCAATCATTAAGCATAAGGTTGCAAGACAACAT…
>TRINITY_DN18902_c0_g1_i3_1
ATTACAGGCTCGATCAAACACGTCCAAAAGGGTAACTTTTGGGGTTCATTAAACTGATCAAAATATCTGGTGTAATCCAGACATTCTTATCATCACCTACTACCGTGAGCTTCCTAGAAATCAGACACTTATCATCACCGACTACTATGAGCTCCCTGGAAACCAGACATTTTTTTGTGTTTTATTCTTTGAATTCCTCTTAAATGTCCACTGTAACTATGGTTTCTCTACTGTGAGGAGGCTCTAGTTGCAGACATTAAAAAGGAGAACTCAAGTAGGAATCCGAAGCCAGCAGAGCGCTCTGTAGGTTGTAACAGAACAAGAAATTGAGGAAATTATTCTTCATGAGAATAATACTCCTCAGGAGGAAATATATGTGGTTGTTGGAAAAGACTCGGC…
>TRINITY_DN18914_c0_g1_i1_1
ACTCGATACAGTGCACTTTAGTTTGCTTGTTTTGCTTTGCAATCTCATTGGCTGGAAATCATGGCTGGTTTATGCTGGGATTGGTCAGATATTATTGAGTTTTGGGGATCTTCATCACCGAAATATCTTATACTGTGCTGAAAAGAGGCGAAAATAAAGCATAAAGTGAGGATTCAATAGTGTAAAAAATTGAGAAGTTTTGGGTGTAATGAATGGATTGTAAGAAAGAGATCATGTCTGAGAATGAAGAGTGTTCAAGCTGTGAGTCCCTCACATCTGCAGGGAATACCCGAACCATGACAGTGGATAATGAGCAGCCATGGAATCATTTGCAGCATGCTAACCTGTTGCTGGAGGATCCCACATCTTCTGAGACTTCATGGACCAATGAAAAGCATA…
>TRINITY_DN18940_c0_g2_i1_1
ATTTTATTACTATATAGTTAATGCATATTATTTCATGAATGTGAAATTAACTGTCATTTTTATAACTTAGTTGATAAGAACCCAGAGTGATGTTGAAATTATTTAGGACTACTGTAATTGAAACCATAGTTTGCAAACTTGGGCTTGACTCAGACTCAGCAGACCCCATATTTAAAGACTCAGTGAAAACTTAGGACAAAATTGGCAACCTAAAAATACATAAATTCAAAACTCAGCATTCATGAGTTCCCCCTAAATACTTGCCAAGTACTCATGATTTTGGCACTGCAACTCGTGAGTTGAAAACTGCTAATACTCACAGGGCAAAAAAAGTCACAAGTACTTGGCGAGTTTGCAATCTATGGTTGAAAGTTGAAACTATTATTATTGTTATTCAAA…
>TRINITY_DN18940_c0_g3_i1_1
GATGAGGCTATTAACTATAGGACCAAGGTATTAAAATCATCTTAGGAAAAAGAAAAAGATAATTTGGTGATTCATATAATAATATATTCATCCTTTTAATCACATGTATTCCATGTAGTTCAATTCGTAGGCTTTGGCAAAGCTGGTTGCAATCTGTGGTCCTTAACATTGAATGATAGCTGGAGCATACAACTTACTGGTTGTTGTATTATATCATACAGGGGATTTCAATCAGTTTGCAGATTGGAGAGAGAACAAAAAAACAAGGATTTCTATATCCTAACAGTCTATTCCTTGGTGTAGATAAAAATACTACTTCTTGTGCTCTGATACCAA
>TRINITY_DN18976_c0_g1_i2_1
CAAAATTGTTCTAATGTCTTCAAATGTTCTCTTGACCTTTGTTCTGATTTTGAAATTAGAATAAAATCATCAGCATAAAAATAGCTTCACCATGTACCCTGCCGACTGAATGCCCTCCTCCTCAGTCTTGCTTAACCATACCTCCAACTTATCAATGCATAGCCCAAAAAGCGTGAGAGATAAAGCACAGCCTTGCTTAACCCCAATGCCACTGCCAAAACACTCTGCCGCCCTATAGAACGTTAAACTTTTCTATATCCTGTTGCTGGAATCGGGTCTCCCCAAATCATTTCTTCCTCAGTTGCTTTCTCCTCATTCCGACCCGAGCGGACAAATATTTCACTTGGTTTTGTTCAAGGATTCCAAATTCCGTTCTTATACATATCCTCAACAGGTTTC…
>TRINITY_DN18980_c0_g4_i2_1
AGAGGCTTAAATGCGCTATATATACATTTAGTATTGGACTATTCTTAGCTGAAGAAGCAGAAGAGTAAGGAAAATAGAGGCAGATGGAGCTAGGTGTTTTGATTAAAATGGTGTACCTGGCGTTGGCAATTGCTTTTGCCAATCCAGCAGCTGATATAGGTGGTTCCTTTTCTGTTATAGAAGAGAGAGTTTTAGCGGAGGAAGATTTGACATGGGCAGGTCATGGAGATGGGGAGAAGAGGGATGTGGAAGCCCTTCTGTCCATTAAGAACGCCGTTACTCTCGATCCCCTGCACTCGCTCTCCACCTGGACTGCAAATGCATCGTCAAACGTGTGCTCGTGGAATGGGGTTTCGTGCAGAAAAAATACCAACAGAGTGGTGGCCATCATTCTCCCTC…
>TRINITY_DN18946_c0_g2_i1_1
GGGCAGTGTGATTTAGGATCTGGTAGTGCAGTTGGAGACAAGGGAAAGAGAATTCTTGGCTTCACATCCTTGATGACTACACCCAGTATACTTGAAGAAGAAGAAGAAATGCCTCGAGTAGATGTGTGTTTATTTTATTTTTTGATTAGTAGATATAATTTGTTGTTATCAGTGACAATTATATGCTAACTTGTATCAATGCCATGTTTCTGAACATATGTAGGTTGTGTATGAAAATATTTAAAACATACCTCCTCTACCGAAGACATACATCAAGAGTCCTGCAAAGATGAAGAGAAAACGTGAAGATGAGGATCTTTCAGAGCCGAGCAGTGCGGCGAAGAGGATCGATTTTAATGATCGATCAACAGCTTAGAATGTTATAGATAGTTTTGGGAT…
>TRINITY_DN18946_c0_g3_i1_1
AGTGCAGATTACGAGGTGCATGAGATGCATGATGCACCAGAGGTTATTACACAGACTGGAGGATACCCTGGGGAGTCCTCACATGCTAGAGGTGAGGAGGCACCGTCATCATACATTGATGATGTATTGTTGACGACCAAGGATGAGTTGAGACAGATTCAGGAGGGCACCTTGTAAGCCATTTCATTTGGCCTCGATAGCTTGATGGGCACAAGCAGCACGAGTGCGGTTCAGTGTGATCTAGGATCTAGTAGTGCAATTGGAGACAAGGGAAAGGTTGTTTATGAAAATATTCAAAACATACCTCCTCTACCGAAGACATACATCAAGAGTCCTGCAAAGCTAAAGAAAAAATGTGGAGATGAGGATCCTTCAGAGCTGAGCAGTGCGGCGAAGAGG…
>TRINITY_DN18950_c0_g1_i1_1
ATTTTTTTCCAATGGCGAAAGTTCCTGTGCTCTGTTTCTTTTTCGCTCTCTCCCTTTCGTTTGCTGCCGCTGTAGCAGAGAATGAACTGTATTCAAATGAAGACCTTACTCTGGCAAATGGGCTTTCATGGAGCTTTTATGAGAGCACCTGTCCCAAACTGGAATCCATTGTGAAGAAACGCATCAAGTTTCATCTAAAGAAGGATATTACTCAGGCCGCCGGGTTGCTGCGCCTTCACTTTCATGACTGTTTTGTTCAGGGCTGTGATGCTTCTGTTCTGTTGGATGGATCTGCAAGCGGGCCGAGTGAGCAAGACGCCACTCCAAATTTAACGCTGCGGCAAAAAGCTTTTGAAATAATAAATGATATCAAAGAACATGTGGACAAGGCCTGCGATG…
>TRINITY_DN18937_c0_g2_i1_1
TGACCCTTTGCCTCATTCATGTTCAACATGAACGTTGATCAAAGAGGAATCTCTTTATTCTGCCTACTTTTGCCTGTGGAAAATTTAGATGCCTTTTGGGTTATTTAAGCTTGCACTACGCGTAGAATGCTCATGCTCATGCCTTTTGGATGCTCTCACTTTAATGTAGCATAACCCTAATCTGAATGCCATTAGTTATGCTGATCAATGTAAAAACATCTTACCAACAAGAACTAAAGGATCGAAGTAACCTTAAACCTAGGTTTCCTATCTCACCTACTTAGGTAGTTTGCAATCAATTTTCTAAAATCATGGTTGTCAGGTGGGGCTTTGATGGAAGCTGAAAATTAGTTTGTTGTCTGTCCTACTTGCCTTGGGCGATTCTCAATGCTTCAATAG…
>TRINITY_DN18937_c0_g3_i1_1
TGATAAATGCCATTTCATTACTAATCTTGTGAGTGTGAGGTGTAGAAATAAACATTAAGTACTTTGAAAGTCATGTGTGGTCGTCCTGAACTGATAACTTCCAGATGGCTGTGTCTTATGAAGAAAAGCTCAACAAATAATAATTAATTGAGAACATCAATTCAAATCCATAATATTTTGTAGAGGATGTTAGTACAGATCTTTATATGTTTTATGTGCCTAGTTTTTCAACCACTTACCTTTATGTATGTTGACAAGTTAAGCTACGCGGGCAATTCTTTTTACGGTTTGGTTCAACATCTTGATGTTGTAGGATGAAAATTTCATTTCTAGGACATTCAAGTTTAGAGAATATTAACAGCCATGAAATGGACCTGGATTGTTCTGGCAACTGATAAA…
>TRINITY_DN18937_c0_g4_i1_1
CCGGAAGGCTAAATTTGAAACACAGGTTGTTGCAGGCACATGCCTCCACGCCCAAGGCAGCAGCATCGGGCGCCACCTTCATCAGGGTCATAATTTCATCAACCAAGGGCAATGGTAACAACTAGAAGCATGCCGCCACCACCAGGTTTGGGAGGCATGGGAATGCCACCATCATCATCCTATACGGAACGGGAGAAGGCACAAGAAGAGGTAAAAAGAAATATTGTTGAGTATAGAGCCTTTTTGGAGTCTTGTAATTTCATAAAGGCAAATACTCAATGGAGGAAAGTTCAAGATAGGCTGGAGGATGATGAGAGATGCTCAAGACTGGATAAAACAGATCAGATGGAGATTTTCCAGGAGTATATACATGATTTGGAGAAGGAAGAAGGACAAAAA…
>TRINITY_DN18937_c0_g1_i8_1
TGGCCTAACCAAATTTTCTACGAGCGGAAAACAAGAGGAGAGGGTTTGCAACACAAAATCTTCACAGGTTGCGAGATCGAGTCTCCAGTAGGCGCTCCTCGCAACTTTATCTCTTGCTGTGAACTATTATAATATTGTTATCAATGGCAGCTATTCCCCCTCCACAGCAGCAACAGGCTCAGCAGCAACAACAGCAGCAAGGTGAACCACAGATGGCACCTTGGATGAACGGGCCAAACGCATTAGCTACTCCATCAGTCTCTGGGCATCCTTCTGGTCCTCAAGCTCACATGGCAGGGAACCCTTCATCATCTGGACCACTGCCACCTCGACCCCCTGGTATGATATCTTCAGGGCCTCAGAACTTTGGACCTCCGATGCCAGTGCAACAGTTTAGAC…
>TRINITY_DN18988_c0_g1_i1_1
CCAGATCAATGGTTGTTGTACACACCCTGGTTAATTACAGAAACTCTAAAGACAAACCCCCCTTAAAAAAACCACCAAGAAAAGAAAACGAAGTATCCGGTTTCATAAAAGCGCCGTTCAGACGTGTCTACTTCACTCACAGAACCAAAAAAAAAAGAACAGGCAAATACAAGAGAGGAGAAAGAATATGGTAAATATGGCCAGGTTGAAGAAACCCCACCTCTTGTTCAAACCCTAGCTTTATATCTTTCTCGTTGATAAAACCCTCGATGATTTTTATTACAGGAGGCAGAGTAAACCAAAGTCACAGTTTCGCGTCGTGCACTGTTCGATCCCCCCAAGCGTCTCCCAATTTAGTATAGATACTCTTCTTTCAATTTTGAAGGAGTTAGGCTATAA…
>TRINITY_DN18984_c0_g2_i4_1
TGTAGGATTTTTTTTGCCATCAAGTTTAGAGCATATTTTATAATCTATCATGAAATGAAAATGTTAGAAGAGAATACGGAATCGTTTTTCTTTTCAACATTTTCATTTTAGTGATGGATTATAGAGTAAGATCTCATTGATGATCATAAATATGATCTAAAATGTTGATGATGAAAAATAGATCATTTTCTCTTGACAATAGATCATAGACTGGTATGAAATTTGGACGGCCAAAAATTCTTACTTTTATAATCTATTATGAAGACGAAAATGTTAGAAAAGAGAATTAAGGGATTGTTTTCTCCTCTCCACTATTTCATCTTAATGATGGATTATAAAATATGATAGAAAACATTGATGATCATAGAGTACCATCCAAAATGTTGATGAAATGACTTT…
>TRINITY_DN18984_c0_g1_i5_1
CTGCCTACCAATACAAGCTTTATTATTTGCTTTCAGAAGTAATATTTTAGTGGAGATCTGAGTTGGTAGAGCAGGAAAATGATGAGGCACACGAAGGAGGTGACGCACTTGAAGCCGAAGGAGGAAAAGGGCAGTTCCAGGGAATATTTCACAGATCTATTTCGGCGTGGTACAAGACATAAGAAGGAGATGACACTGCAGGTAATCTATTCATTCCTTCTACATATTTATACAAATAGATTTGATATATTTCACAATCCGTTTTGCTCATATCACTGCCCCCCCGGGAGGGCAGGAGTTGGGGCTGCTGGGGCATTCGATCTGAAGAGCAAATCAAGAGAAGAGAAGGCTTTTGGTAGATTGTCAAGAGCGACATTCGGACCGGGATAGTAGGACCAC…
>TRINITY_DN18925_c0_g1_i3_1
CATCATCCTCTCATCCTCTCATCCTTCAATATTTTAGCTGCCAGATTTTGCTGCTTCTTCCACATATCAGCTGAAATCCATGGCTGCATCTTCCATCCAAATGTTTGCAACCAATATTCAAAATTTGAACAGAGCAAGTTTCGCAATCTCAGCTATTACAGTGCAGAAAACATGTTTATATAGAACTAAATTAGTCCATACGAGAAGTATACACGCTACCAAGTTAGTCCAGATAAACTGTATATGTAGTAACAGGCAAAAACAGAAGTGGGCAGTGCCTAAAACAAGTTACAGGACGCAATGTAATGCAGGGGCAGCTGAATTGGGAGGTTCAGGAATTGGGTCCTTCGAAGGAATGCCCGAACAAGAGTTAGAAAGAGAAAATAGGCTTAAGAAGAA…
>TRINITY_DN18971_c0_g1_i1_1
CAAATCCTCAGCCAAATTGATGTCTGCAAGCCTTGCATTTGAAATCCTAGTACGAGTAAAACGATAAGCCACAAAGAGACCACAATTGCAGCAGAAACAGCGGTGAAGCAGTTGCAGAACAAGCTCAATGGATTCTGCAACAGTTAAAAATTAGCTCATAGATTCTTATCTCTGTTGGAAGTCTTTGAATAGATCATCCTACAAACCTGGAAAACCACCTGGAAAACCACAAATCTGTCTTTGTCTTGTACACCTCGTCCACTCCTTTTGTTGTTATGCACGTTGAAAAGTGTGGGAAGGCGAAGCAAATAATAAAGCAGAAAGGTGGTCACGGGGGTCCTACGCGCAAGCCCTGTGATTAACACGCAAAGACACAATATCTAAGGCGGTGGAAAATAC…
>TRINITY_DN18958_c0_g1_i8_1
CTAATGTTGGTGATGATCTTGTTTTTCTTATATAGAACTCCAATGCCCAAATATAGAGACCAAGAAAACATTACTCTTGTCTGAACTTTGTGTGGTGTGTATGATATAACATGGAGCAAGTGAAAGTCCTCAGCTCAGAGACGAGTCCATTCGGCATGCGCGTCTTAATTGCCTTGGAAGAGAAAAGTGTAAAATATGAATACCAACAAGAGGATCTGCCCTTCAATAAGAGCGACCTACTCCTGCAAATGAATCCTGTGTACAAGAAAGTACCTGTCCTCATCCACAATGGCCAGCCCATATGCGAGTCTCTAATCATTCTTGAGTACATTGATGAGACCTGGGGCTCCGAGAAGATTTTGCCATATAACCGCGCCCTTGCCCGTTTTTGGGCTGACT…
>TRINITY_DN18985_c0_g1_i1_1
GATCTGTCAAAGAAAAATTTATACCCACGTTAAGATTTACGTGCAAACAATAATTCAATAATTTCCTGATGAAAGTTCCCAATTGTAGGGTGGGAGAAAGAGAGATATAAAATGAAGATGGAGAAACTGCCAGATTTGATGGACGAAGCAAAAGACAGGACACTATTGTATTTGTTTCTTACCGCAGCCCTTGCTTACATTCTTTCACTGACAAGTAACTCTGCTTGGTTCAACATTCCAGTATCCATTCTTATTATATCTATGCTCAGACATTTTTACTTGGAGTTCAAGCTTCAATGGAGGATGGTTCCTATTCATCAGGAATCTTATCATTCTCATCTTAAAATTAGACAACCCTCTCATAGTGATCCAATCCTTTCACCTCCATCCATTTCAAAG…
>TRINITY_DN18928_c0_g1_i2_1
GTTATCTGTGTCGCTTTTTAACCAGACGAAAGCATTTGTTTATAATTATATAGTTAGGTTTTGGTTTTTACGGGGTTTTATAGAAAAGAATCGTGGGAGCTGTTATTCTTAAACTGCTTTGCTTTCTACTCTTAGCGCCTGCGTCCGGAAGAGCAACTGAAGGATCCTGTTATTTGCCCTTGCATCATGCCAAGGTATTATTGTGACTATTGCGACACTTATTTGACACATGACTCGCCTTCTGTCAGAAAGCAACATAATGCAGGGTACAAGCACAAGGCAAATGTTCGATCATATTATCAACAGTTTGAAGAGCAGCAAACTCAAAGTTTGATAGATCAGAGAGTCAAGGAACATCTTGGCCAGACAGCTGCATTCCAGCAACAAGTTGGTGCAGCT…
>TRINITY_DN18954_c0_g3_i8_1
ATTTCAGTCTTATCTAGTTCATCATGTTTATGCATTTTTTCCATCCTTTAGAGGGTGCCCTTGTGAGTTTTAGTTTGAGCAAAACATCCCAGAGATATTAGTATCATGGGTTGAGATCAGGCTACTTACAAAAACCTCTCAGATATGTGGCGAGGCTGTTAATAGATGACTGGATAGGGGGAGCTTATTTATGATTTTTAATCCTCTAACATATAAAAAAAGGTAATGCCTATACTAGATTCAGGATAAGAACAGGATAAGCCAAACAAGTGAAGGCTGAGTAAAGCAACCTAGCTTTCAAATGGAGGCACAGAATGAATATCGTCGACTTAACAGGGGAAAATCAGGGTGGAGGGTAAGAGTAGGGAGAAGAGGGCAAGCAATCAGGTCCAAGCTTTT…
>TRINITY_DN18995_c0_g6_i1_1
TGACCGTCAAATTTAACTTGAATGCTGTTCGCGAGTTCTGCACGGTTATAGCGATTTTTACGATGTCGAAAAAACCTGTAGCTTTTCCCGATCCTAGTTTCCTCTTTTTATCTAAAATTAGTACAAGAGTCCAAGATTTACGTCAGAAACAGCAGTTACTGAGGTGACATTTCCTGCGTCAAAATGTGCAGGCTTTAAATTTGAGTGATGGAGGGTTAAAAAAGTACGATGTTCACTTTAATAATACAAACGTGTGTAAAACTCTTCATTTGGTGATTTGAGTGGTGGAGAGCTTTTATTTGTGTGAAGACTCTTTCTTGCAGCATAGACTGTGAGTATCGGCTATTTAATTAGGTTTTAGAAACTAGGAAATCCACATAGGTACCTATATGCATTTAC…
>TRINITY_DN18995_c0_g1_i4_1
GTTTTATATTGTTTCAACATTGCTGGTTGTGAAATCTGCCGATCTACAATGTTTTTGCCACCTGATTCTTCAGTATCTTTGTTTGAAACACCCGAATCTGCTAGGCCTCCGTTACTTTGACTATTCTGCTTCATTAGAACCCACCCTTGATTGGCTACCGTAAAAAGACTCTTTTGTTTTAAGATTATGATTTGCTTTGACTGAAAGATTGCAATGTTTTCTTGTGCATACAAAAGGAAAACAAAAAGATGCAAGACAGGCGGGGCCAACTGTTTCCGCTTGCGACTACAAAATCCTCGAAAGCCCATGAAAATCTTCAGTGACCAGCACATCAAAGGCCTAAACCGGCACCGAAAAGGTTGAGGTAGGTGTCCAGGGAGAGGGGGAAGGGAGGGTAGG…
>TRINITY_DN18995_c0_g7_i1_1
TGGAGAGCTGCTGTTTGTGTGAAGACTACCTTCTTTTTTGCACTCTGCAACTGCAAATCTGAATAGATACCTAAATTAGTACAATTTAATACAAGGAGTTCATTCTAAATTGGTGGGCAGTCATTGGTGAAAGCCACTCTTTAATCACTGGCGACAACTTCTAACGGCAAGATTCACGCCGGGTACTGCACACAACTCTGAATTGTTGAATTAGGGTAGCACAGTACGATATTTGCCTTAAAATAATCCGAACAAAAATACATCTTCATATGGTGATTTTTGAGTGGTGGAGAGCTGCTGTTTGTGTGAAGACTCTTTCTTGCACTCTGCAACTGCAAATCTGAATAGAAGAGGAAAAAAAATGGTGAGGGGAAAGGTGCATCTGAAAAAGATAGAGAA…
>TRINITY_DN18943_c0_g2_i1_1
AATTTTTCTAGCCATTGCTTATTTCAGTTTTTTTTCTTTGTACAGTTAGTAGTTACTAAAGATAGAAAATGTCATTCCCTTTACTTTGATGTCCCATTATATGGACTAGCATCTGAAGACCTCAAAGAGGTGGTGTGTTATTTCATATCCTCTTTTAGTAGACATTGACTTTGTTTTTATAGGTGGACCAGGTCTTCTCATGTTTGTCAGAGGGATTCTTGAAATTCTCTTTTGCTGCTAGCAGGAATAATCTTTTGCAAATTGCATGGAAGCCAACACTTGCACTCCTTGGTCAAATTGCCTTCTCTTTGTTTCTCTCTGGATTTTCATCAGCTTGCCTATAAGTCAGCATGTTAATATTCTGCCATGACATAACCACAAACTGACAAGACCAATATC…
>TRINITY_DN18964_c0_g1_i5_1
AAAACTCTGCCATAAGAGTCGATTCCTCAGAGAGATATAAGCAGAAGATATATTAATAGTCCATCTTACAGCAAGTCGTAGAGAAGTTACCAATCTTTTTGCAGAAAATCGAAGGCATACAAGTACGCAATCCATTATTTCTAAGCACACAATAATGGCGGCCATGGCTTCAATGATGATGAAAGCACCCTCAGCCCTTAACTGCGGGGCAGTCAAACGGAATAGTGTGTGTAATATCAGTAGATTGCCTCACAGCAGCCTCAAAATCAAGTGCATGGCAAAGGATCCACAGGAAACGTCCCCTACTGAAGGCGTTTCATCGTCAACATCTACAAAGGTAAGAAAGATTTTAGATGCCCAGTATATATTTAATGATTATTGTATATTCATACCCATGTG…
>TRINITY_DN18960_c0_g1_i3_1
CAGAAAGAGAAACTCGCTTCAAAGTTTACTGTGCAAGCAGCAGATAAATCCAGTATAGAAGCCGTGCCGTCAATTGAAAAGGATGGTTGGAGGTCGGAATTTCTCGTGATTTGGTGAAGAGATGGCGTGTGGGAAAGTATAATCCATGTGAGCGACAAGAAGCCACGGCCGCCGCCGCGCCTGTCGCTGCCTCTTCCTCCAGCGTTGCCTTGGGCATCTGTGCTACAAATTGCTGTAATTGCGGCATAAAATTATTCAAAGTTGTTAGTTTGAATCCCCCGACCTGAACTCTGGAGGCTCTCTACTTATAATTAGGTCTGTAAGTTATAGCAATTTAAAGGTCGGGGAAGGGAGAATTGTGGAATTGTGGTAATGGAGCTGGCAACCGTCTCTATGTCT…
>TRINITY_DN18949_c0_g1_i2_1
GTTGAACTAATACGGTGAACGATTTATAGCTAATATTTGGAGTCGTTGGAATAAACGTACTTCTTTTCCTAAGCCGCACCACACATACTAGAGGTCATGAAAAAAATTATTCTAGATGGGCGTGATTTTTTTATTTTCTTCTCAGTGGCAAACCCTACCAATATGGATAGCTAAGGTCATGGCGTGAAGTTCTCTTGGTGACAAAGCTCTTTGTATGGCGTGCTTTCTAGATTGCGTGGAGTAGAGTTTTTATTGTGGTGTGGATTCCCTGCATGATTTTCTCTCTTCCGGAAAAAGGCGAAGATGCTTGGGCTTGCAAAGGCAACCGGCAGCGCAGCGGTTGCCCTGAATGTGAGGAGGTTTTGTCTCGGGCTGCGCTGTTTTTCACCGGCCTTGAAT…
>TRINITY_DN3673_c0_g1_i1_1
GTTCAAACACTGAGCTTAACCTGGGGAAAGTTCATAGAATTATGTATTTTATAAATGATGTTTGATGATTCAGTGTTTCTCATAAATCAATCAAGCACACAGATAGATAGATAGTCTATTTTAGGAAAAACAACTTAGCTCTTTCTTTTCCAAAGATTCTCTGCAATGTGTATCAGTATAGATTATCAGTAATCCAGCCTTTTGAATTGCGTTGAGCTTGTTGCTTGTATCTCCTAAGTCAGCTCCTTAAGGCCATTTGAAACCATTGTAGATTGATGCTTCAATCTAGGGCACCATGATGTCCTAAGAACTACATCACTGAATGAGGCTAGGAAATGTGAAG
>TRINITY_DN3607_c0_g1_i2_1
GATAAAGCGAAAGAAGAAATGCGAGTAGCGGGGAGAGATGTAGATATGGCTGTTGTCGGATGCAACACTTAACCACAGGAGGGAGTTGTTTAACAGGGTGATTTGCAGCTGTTAGTGATTGCACAAAATTTGCAAGGTGTGTTAACCCATATATAGTGAATAGACAAATGATTGCTATTATTGCACAAACGTCATGGCAACTTCCATGGGTAGGATTACATAATGCATGTCCAAGGAAGAGGCCAAAAATATCAATACCATCTTCAAAAACCTGTCACAATATTAGTGGTTCAACAACTTTGATGATTTCCTGTTGTGAGTCAAGCAAAGGAACTGCAATTACATTTTCCCGAAGGAATCTTCTTTCTTGTGCTTTGTTCTTCACTGTTTCATCCCATG…
>TRINITY_DN3602_c0_g1_i1_1
GTTTTCGGAAGATTTGTCAGGATCAGTAATTTAACTTTTCAGGTTTTTAGAGCTAATTTATGTGCTTCTGGAGTAGTAATTTTAATATATTACCAGATTCGATGTCGTTCACTAATTTATGTGAAATTTTACTTCTAAAATTTCAGCTATGATGGGTTTCACTTGAGTAATTGAAAAACGAATTTGATTGGACTCAAATGTATACTCATGTCTCGTGTTCTGACTGTGTAGTCTCCCTGACCATCTTTATCAATGCTACAGTTGTCTATGTTGTTTGAAGCAAAGTGGTATGAAGCCATTTTTTCGTGTAGTGAGTAAGCCAAGTTGAATTTGAGGTTCTTGATGTGGACTTAAATCAATTTTGTCAATTGTGCG
>TRINITY_DN3617_c0_g1_i1_1
TCGGATTCTGCAATATTTCTATCTACCTTGGTGCATGCTGGTCATGGTCTTGGATAGCAGCTGAGTCCAATTCACTTGACCTTGGTAGTTAATCTTTGTAGGTGTACTTCAAAATTAGGAATTTTAAAGGCTTTTGAGCCATCATAGCTTCAAGGGGATTATATATTTGCTACTTGACAGAAGTAAGTTAACATTGATGTTCGTTAGTTTGAAGAAAGGTTGATTTGATATAAAGGAATTTGAATTTTTTAAACATTCTTCTCTTTCAACTATTTCACTATTGGGTAGAAAATTAATCATGAATTGGTGGGAGGC
>TRINITY_DN3680_c0_g1_i2_1
AACATTTTTACAGAGCTTCTAGAATCGGGAATCTCTGCTGGCTGAGCAGGTAATTAAGGTGGTAAGAAAGCAGTAGCAGGCTTCATTCAGAGAGGAGGAGGCCTGCTATATTTTCAAAGCTGAATCTCCAACTAGTTTGTTCGAGGAGGAATAAATTATAATTGTTGGAGGAGAATAAATTATAAAGGTGGAAAAGATTATTCAGCCAAAATTCATAGCAGAAGAATTCATTCAAATATCGTATGGCGATTGAGATGTGGAGAAAAATCAAGTCTATGATATTTCAAAAGATGGCACACGAGTCCAATCCTGGGAGTAGCAGTGAATCTCCAAGCTCCATCAGTCTTGGCAGGACGGATTCATATGATGAATCACATCCAATTAATGGGAAAAGGAAGC…
>TRINITY_DN3635_c0_g1_i1_1
CTCCTCTTTTCCGTCAATGTGCGGACGAAACTCCAACCGGGGCTTCCCGAGGGTTTCTACGGAAACGGATTTGTATTAGCCTGTGCTCAAACAACGGTTAAAGATTTGACAGAGAGGCCCCTGTGGTACGCAGTAAAGGTTGTGCAGAGAGCCAAGGAAATTCTCACAGACGAATACATTCGATCGATTGTGGATACTCTGGGGGATTCGAGACGCCGACCTGATCTTAATGGAAGCTTGGTGATTTCACAGTGGTCACGATTAGGGCTTATGGATGTAGACTTCGGATGGGGAAAGGCATCGCATGTCGGGAATCTGTCTAGTGACATATACTGCAT
>TRINITY_DN3629_c0_g1_i1_1
AAAAGAATTAAAAAACGAAACATACCTACTTCAATTTAAAATTGAAAGGCCGTCTAACAAGTTCGATAACAGAATTCACAGAGCAATTGAATACTCTGTTTGATCTTGACCCGCTCCTTGCCCATTTCAATGTCCATGAAAGATTACAGAGCCTCTCATTAGACTGGTAACCTCGCTTCCTGCTTTACATTTTCCCCTCTCTTCGCTTCAATTGCTACTGCAAAACAGGAAACCGGAAAAGATGGCGCCGAGAACAAAAAGCGGCAAATTTAGTGGCTACAGATCTTCATACTGGAAGATCGTGCTGGTGTTAACGGTGACAATGTTGATAAAGATCGGAGCAGCGCAAAATGATTCGAGTTCCTGTGTAAATTCGATTGTGCCCTGTGCAAATTATTT…
>TRINITY_DN3612_c0_g2_i1_1
CTTAAAAGTAAATATCTGATACATCGTTTGTTATTTGAGATTTTTGGATGCCTGAAATAGATAACTTCCTAAGTGCGTTGAAATATAAACGTTGTTGGATTTGGAAAATTATGCAGTTTCTTCAACGAAAAGCTCCTTTGCCATGGCAGTTTCTTAAGAGTTTATTGGCATAATTTTCAGTTGAGTGACTGTGAGCTTGGTTTGTAAGTTTGCACAGTGATTCTGATCACTCCATTATGGATTGGGGGGGAGAAATAACGAAAATTATACTTGTTTAAAATTGTGATCAACAACATTTTTAAACTTTTACCTCCTTTTTTATGGAGGATTAC
>TRINITY_DN3623_c0_g1_i1_1
AGAGAGGCCCGGATAGACAAAGGAAAAAGTGCCCCAAAGAGGCCAAGAATAACAAAGACGAAGGATGCTCAACAGGAAATCCGGCGCGAGGTTCAGCAGGAAGCCCAGCAGGAGGAGCCTCCACAAAAGAGAACGAGGACAGGAAGGGAACATTCACTAGTCAGCTCCGCGAGCGTACAAGAAGTAGAAATGTTCCCACATCCCGTGGGCCCACTTCCAGGAAACGTTCCAACACCTGATATACTCAGCATCAATGCTTCACAGGGCCGTCAATCTGCCAAGAAGTCAGAGGCAAGAGGTTTCCCCGCGCCTGGAAGAAGTTCGCCAGGATAATTTCATAGAGACTATCCCTGGCGAAATGGAAGAGGAATCTCAAGAGCGGGAGCATGCAG
>TRINITY_DN3603_c0_g1_i1_1
TTGAAGGAGGCAATGCACATTCTGCTTAGTATAAACAAGCTTCATGTAGACCCCTCTCTATATCTTCAACTGTTGCAAACCTGCATTGCCAAGAATGCCATTTCAGAGGCTAAGCAAATCCACCTTCACATCAATGACAATGACACAGGATTTAAATTATCCACACACACTAATTTACAAAGCAAACTTATTAGTATGTATGATAAGTTGGGAAGTTTACAGAACGCTCGCACAGTTTTTGACAACATGAGTGAACCAACTCTCAGCTCATGGAATACAATAATTGGAGCTTACAGACGACATGGGTTCCCACAAGAGGCATTGGTACTCTTTCACCAAATGCAACAAACGAGTGTTAAACCTGATAGCTTCACCCTTTCCAGCATCCTTCCAGCTTGT…
>TRINITY_DN3683_c0_g1_i1_1
TTTTGTTACAAAATTTAATCGATTCAGAGAAAGATGTCTCAGTACTGAGAAAAGCTGAAGTAATTTATAGCGAGTGCTGTAGTGATAAATATGTAGCTCGCATTTTCAATGATATTACGAAAGAAATCACATTTGAACCAAGTAAAGTATTGGATGAACTGAGGAAGGAGGCGAGAAAACATTATGACAATAGATATAAGGTATGGATGAGCCAGATTAAGGAAGAATATTTCTCCAAGCCATGGTCGCTTCTCTCTTTTCTGGGGGCCATACTTATTTTGGGTTTGACCATTCCACAAACTGTGAACTCTTTTAGGCATTAAAGTAGAATTATTTATATATCGATGTAATTTGTATTAGGATGTCCACTCAACACACCCAAGTCCGAAGGAATAAGAC…
>TRINITY_DN3622_c0_g1_i1_1
CCCAACAGAGTGGTGGGCAGCGGCACAAATCTGGATTCTTCCCGCCTGCGCTTCAGCATTGCAGAGCAGCTCAATGTTAATGCTCAGGATGTTCAGGCGCTCATTGTGGGTGAGCATGGGGACAGCTCTGTGGCACTCTGGTCCACCGCCGCCATTGGAGGTGTTCCCCTGCTTTCGTTTCTGGAGACGCAGCAGAGGCCTTTTCCGTTGGATGTTCTTCACCAGGGGGTTATTAATGGCGCTTATGAGGTGATTAAATTGAAGGGGTATACTTCTTGGGCTGTGGGTTACTCTGCTGCTAGTTTGGCCAGAAGCGTGCTGCGGAACCAGAGGAGGATTCATCCTGTTTCTGTGCTAGCTAAGGGG
>TRINITY_DN3675_c0_g1_i1_1
GCTTCCAATACTTATATTTTCTTTAACAAAGAACTCAACTTGTCTGTGAAGACAAAAGTCCAAGCTTGCAGAAGTTTGCAGCAGATTTAATCTTCACACACTTAAATGCTTGGTTTGTTCTTGTAGATATTAATGTGACCAGCAACCATCAAGTTTACTAATCGCCCTTATTTATTTCTTCCAAATATTGATCCACCAAGAATGAAATCACCTTAATTAATAATGCAATGCCCAGCAAAATCACAGTCACGCACCAGGCCCAATGCATATCAACCAAGAATAATATATATCTAAGCAGCCATCCAAAGAGTCCAAACCCCAAGAAGCTGAAGCTCACACCAAACAATGGAAACCCTCGCCAAAATAGACTAGCTAAACTGTCACATCCCCTCCTATATA…
>TRINITY_DN3687_c0_g1_i1_1
GAAGTTTAAGCTTCTCAACTTCTATGTTATGTGTGAGAACTTGAAGGATGCACGCCAACTGTTTGACACAATACCCAAGCAAAAAACCCATGCCTTCTTGTGGAATGTTATGATTAAGGGGTATGCTAGCGGTGGGTTCTCTGAGAAAGCTATTGGTATGTATTACCAAATGTATTTGGTGGGTATTGAACCGGATAATTTCACCTTTCCCTTTGTTCTCAAAGCTTGTACAGATATTTCTGCTCTTCAAGAGGGTATGGAAATTCAGGGTTATATAATTAAGGGAGGATTTGAGTCTGATGTTTATGT
>TRINITY_DN3685_c0_g1_i1_1
CAAAGAATGTGCAAAATTTGTCATTTGGCTATTTTAGAACAAAAGTTTCAAATTACTTATAAACTTGAATGTATTCCAAAGCATATCTTACACATTATATCTCTGGTTTACTTCTTGTTTTGAAGTACCTGAATGTGAAATGATTTTCTTTACATATCATGATATTTTTAATGAAATATTTTACAACTACAGTATGACAAATTTTGTAGCCTCCCCTCACCACCAAAGAAAAAAGACAAAAAAAAAGCATATGCTGCAGCGTTCTGCTGCTCCTCACCAGTGCATCCCCTCGCTAAAAAGGAGATGTAGCCTGGCGACACATCCCACTCCTCCCCAAAAAAGACAAATTCAAATCACATAATATCTAGCATGGTTGGAAATTAATGTTTTTTGGGCACT…
>TRINITY_DN3694_c0_g1_i1_1
ATTGCTTACTGAACCTTATCAAACTCCGAATGCCATATATTTTAGTCATGCAGTCAGACTGTGAAAGATAAGTTCCATGGTCGAAAGGGAAACAGCCCAGATCTTCAGCTAAGGTCCCAAAATTCAGATTAAGTGGGAAAGGATGTATAATTGCTAAGACAGCCAGGACGTTGGCTTAGAAGCAGCCATTCATTTAAAGAGTGCGTAATAGCTCACTGGTCGAGTGATTATGCGCCGAAAATAACCGGGGCTAAAATCTGATACCGAAGCTAAGGATTAGTTTTAACTAGTGGTAGGGGAGCATTGTGTAAAGGGTGAAGCCGAAACGTAAGTATCCGGTGGACGTTACACAAGAGAGAATGCTGGC
>TRINITY_DN3665_c0_g1_i1_1
TCTTGAGGCAAATGAAGCTTATAAACAATCATATCTAATTACTGACATTTTGTCAAATAGTTGACATACAACTTCAGTATCCAATTGTATAAGGTACAGCCCTATATGCTTTGATCCTTATTCATATAATAGCTCAATGAAACAATACAAACTCAAAACACATGGTCTGATAATGATTACTAATTCTCAGATTTTCTGAGGACAAGAGGCACTCACATAACTCATGCAAACAATTTGAAATTACAGTGAAATAAGGATGCCTTAGGAACCTGATAAATTCGCCCACGTGAAGCGATGAAGAAGCAAACTACATCCAAGATCAAAGTTCCTCCAACATGCAATATCGAACCATGCCTAGTGCCGTCCCTGCTGCTGCCAGTAGTAGGTCTGAGAACCCAG…
>TRINITY_DN3668_c0_g1_i1_1
GTAGGAAGATACAGCTTTCTGGTGCCCCATTCTTGATGTACATTATATTCCTTATGTAATCTATCAGCTTTTTTGTTTAAAAAATTGAAAAAACGAGATAACAAAAATTTAATCAATGTGCTACCTGTAAGTATGGACTTCAGTCGCAATTTGAATGAAAACGGGAAGAGGATAAGGATTGTTATAAACATTGCGATGGTGGTACTTATTTACCTGGACGCAGGCATAATGACGTAGTGTTCTTCATTTATTGATGGGGATACTATCACACAGAGAGATACCAGTAGCTTAAATTAGAAGCATCTCAGATAAATTGAGAAATATGATCGTATTTCTGTGAATGGGGTAAGAGACTAATACAATAAAACGTACGGATCCA
>TRINITY_DN3628_c0_g1_i1_1
AATCATTTTAGCCCTGCCAAACTTTCTTATCTGTACACTATTTCAGGGCAGGGCATATAATAATGGCAGCACAGGGACACGTCCGCTCTTAGTCAAAGCATGGGCCTTTGTTTAAGCCTTTAAATGGCGGAAGCCGAGAAATGATGAATGAAGGGCGGCAAATGCAAAGAGAAGTTGCGGAGGCTGCTATGCTAATTGTCAGGGGCAGCGGCTTCAACTGTTTTCATGGAGAAAAGTGGGGTATTTAAGCGGCACGGCCTTAATGCGCGCAGGAGCCGCGGACGGCGTGACCTGGGGCTATTGTTGTGCTCTGGCCTCTTGTTTGTTGCTGTGAGGGTTTCAAACCCAGGGTTTTTTGGTCGATGAGCATGGCGCCTTAGTAGTAATGGCGCCGAGGCA…
>TRINITY_DN3630_c0_g1_i1_1
CCAATGCACCCAAGAGGCCTCCTTCGGCCTTCTTCTTGTTCTGTTCTGAGTACCGCCCCAAAATCAAAGGCGAGCATCCTGGCTTATCCATTGGTGATGTTGCAAAGAAACTAGGAGAGATGTGGAACAACACTGCAGCAGATGACAAGCAGCCCTATGAGAAGAAAGCTGCCAAGCTGAAGGAGAAGTATGAGAAGGATATTGCTGCCTACAGAGCTAAAGGAAAACCTGATGCAGCGAAAAAGGGGGTGGTCAAGGCTGAAAAGAGCAAGAAAAAGAAGGAAGAGGAAGATGATGAGGAGGATGAAGAGG
>TRINITY_DN3639_c0_g1_i1_1
TTTTATTCTAATTTTGTTTATAGAATGTGAAACTTTTTGGATTTTATTTTTGCTGTTTAACATTAGTATCAGAGCAGCTATGATAGAGGGCCCGGTGAAATGGAGGCGGCATTAATATTGGCTATATCGGTTGCTGCACAGTTCTTAGGAGGTACCATGAAAGTTTTTTGAGAGAGTTGCAGCCTTTTGCAAAATATTGTTACCGCCATCTTCCAATACATTGGCACTGAACAAATGTGGTGGTGCTGAGAAAAGAAAACGTTTAGAGAGAAGAGAGCATTGAATAAGGTAAGTTTGATAGCATTTGTGACTGTGATCTGAAATATGCTGAGTAAGAAGGCGGTTGAAGTGTGATATAAGGTGTCTGGCATTTTTAGGTAGATGTTGAGAGAGATAAGA…
>TRINITY_DN3671_c0_g1_i1_1
TTCTGACAGGAATAATTACTCACTAAAACATGTGTGAATATTGAAGAATGGGAAGGCTGATTGTTTGTCATCAGGTTTGGCCACCTTATACCCTTGAGTGTAGATGATCTCACCCAAATAATCTCACTTCAATAATTCATATAAGCACCACAGGTGGTTTGAGGAAGGGTTAATGACTTTAGGAAATGAAGAACATATCATTTATTTGGGAAAATTTAAAAAGGAGGGAAATGGCCATGCATATAGTTGTAATTGGATTATAGCTGGAGTAAATAAATTGAGGTTTTAGGAGTAGGATAGATGCGACCAATCTGGCCAGAGTATGAAAATGTGAAAGTGTTGCATTTAATTTTTAATCTCCTAGTGCTTCATTGATCTGTCTGTTTTGTTCAGTATATT…
>TRINITY_DN3666_c0_g1_i1_1
TTCAGAAGCTGAAGGAAACTCTCATCATGCTTCAAGTTATAGCTACCCTATTAAAGAACCTTGTGAAAAAACAGGAGTTGCACATGCCTCAACTCCTTGTCCAGAAGAGAGCAAGCTTACAAAGCCACAAGAAAAAGATGAAAGAGCACTACTAGAGAATGTATTCACTGTGCGCAGGCAAAGCACAAGGGTTCGCCCCTTAACCACAAAAGCATTGGATGCTTTTGCAAGTGGAGTTTTTGACATTAAACAGCGGAAACGACGTAGTGAGAAAAACTTGAATTTGGATGGCCATCGCACCAAATCTCTTTCCAAATTGGTCCAAGATGTAGAAACATCTTCATTCAATGCTTGTAGGTCCG
>TRINITY_DN3625_c0_g1_i1_1
TGGAAGTCAAGGAAAATTTGGGGGAGATAAAGCCTCATTCGGAAATAATGCTTACTGGTGTCGGCGAAAAAGATAAGATTACAGGAGGTGATGACATTTTGGAAGATAGCCAGAGAAGACCACACTGCACCATTACAACTCCATTGGATAATAGAGCAGGAAAAGGGATACTCAAACGAGTATTTGAGGATTTTGACAAATGGATGGGTGCGGATAAAGAGAAGGAAGTAAGGGAGGCGAGTCCCCAGGCCAAATGTTGTAAAATGGATAAGATTCAGCCATCTGATGACATTTTGGAAGCCGTGATTACCAAGGAGGCCAAGGGTGAAGAAGATGCAGAATTACAAGAGGTACACGAGGAGATGGAGGTTCAGGTGAGG
>TRINITY_DN3614_c0_g1_i1_1
AGAAGCCAAAAGACAAAGAAACACACACCAAGAGCAAAAATGAAAGGAGAAAGGGGGGTCCCTGTTTCAGATGTGGCGTGTGTGCAAGGAACAATAGAACCATTGTTTGTATTCAAATGAGGGCTTATCCTATGTTCAGCTAAGTTGGGGTGTGTTTTTTCTAATTATGATCTGCAACAGGAAATTAAAATGTTTGTAGTTGCACTCAAATAAGGGGAAAACTGTTCAGATAAAATTTTAAACATTTCTTAATTGTTTAATTCAAGTTTTTGGGTCATGTTTTAATGTTCAAACTGTGGGCGTTTTCAATATCATGTGTTGGATTTATTTTTTTTGTCTATTTTCTTGGGCAAGTAGATTGGCATTAGCA
>TRINITY_DN21909_c0_g1_i1_1
CCCCCATAGTGTTTTGGGAAAGTTTCTACGCCGTTGTATACTTTCATTCAATCTGCTATCTTTTGAGGAAACATGCCATCTTCTGACCAACCTCAAGGCATACTATAGACAGTTCATTAAGTCTGCTTCCAAGGAGCCTATGTACTTTAAGACTCCATTGACAAAAAGTGTTCAAGAGGATAACAGGGATGTATTTGATGATGAGAATTTTGGATATTACAATTCATTTTCCGGTCCACAACAACATGGAGATGGAATGGGGAGAAGAGAACGAGGAAGCCATCATTTGGATGTTTCTGATCCATTTGCTCAACTAGTTGGAGATACAGGTGAATCAAAAGATTTCCAAGATAGCGATTGGTCTCAATTGAGTCCATTAGAGAGTGGACAGGATTTGGA…
>TRINITY_DN21989_c0_g1_i1_1
ATTTTTGAAGAGAATCTGAAACGCTTAATTAAACATGGGATTTGAAATTCCCAACAAAAATCAAAATATACCCTAAAGGAGAAATGGGTGGTTCCCTCCGCTTTATTCCACGCTTTCTCACTTGCACCTCATTTCGATTGCAATGGCGGCAGCACTCTCAATAACGAGATCATTCTCATTGCAGTCAGACGTTACTAAAATTTCTACTATTTCATCTGCTGGATTCCAAAACCTTAAATCCTCCTCTTCATTATCTCATAAACATTACATTTATTCGTCAGAAACATTATATCTGCAGAAGTACATAGCAGGGGCAGCCAGAGCGCGGACAATAATGGCTTCAACATCAACAAAAACGGGCTCTCTATTGGTACACGCCCAACTTACAGAGTCAAAGCA…
>TRINITY_DN21967_c0_g1_i1_1
TGAATTAAATAGTTGTTTATTCTTGAAAGAAAGTTAAGCATCTTTGCATTGTTATTCAGTGTTTACAAGTGAAAGGATTAAATTATTTATTGAAATAGTTAATTCCATTTGGAGGGGCTAAAAAAGGTACTTGAACTCCATTTGGAGGGGCTAAAAGAAGTGCATGAATTCCATTTGGAGGGGCTAGAAAAAGTAGTCTAAATTCATCGATGCATGAATAACTTTGGTTCTTACCTTTTGGGAAATAACCTACCCTTTGGGGGGTATCATTACAAACATACCCACCCTGGATATCAACTTGGCTTTGTACTTTTGTACAGCTTGTACCCTAGCACATTAGACACTACTAAATGTAAATAGTAGTGCTGCATAAACTATTCATACTCAC
>TRINITY_DN21902_c0_g1_i1_1
GGAAAATCATATATATTTGGGATTCTGTCCTTTTAAAGTTTTGAGTTTTTGGGATCTCCGTTAAGTCTAATTTCTGATATTTGGCATAAATACACTCCTTTGGGGTCATGTAATTTCAGAGTTTTGGAGTTGTATGTTGTTTGTGCAGCTGAGTAAGAAGCAAGTTGCAAAGCAAGGCAATCATGGTAGAGTATTGTGGAAGTGCTTTGAAGTTCCACAATGTTTTTGGAGATCTCTTTGAAGTGAATTGGTTTGTAAATATTGGAAGGAGACCATATTTACCCTGATTGGGTTTCTCCAGGGTAATCTCTAGTGTTGAATTTATGTTTTCTTGCAGGTTTCAGTTCTCTAGTTGTTTTCAGTTC
>TRINITY_DN21920_c0_g1_i1_1
TTCAACCCAGCTGGGACATTAACAAATTTTATTTTCCTTCCCAAATATATATTAGGCCTCGCGCAGCTCATGCCAGAGATAAGTGACACGAAATTAAATACTCCATGTCCTTAGCTTTTCCGTAAATTCATTTCGTCCCTCACATCGACCGTTTGCAGCAAGATGGGACCGCAAACGCTAATTTGCAGGCCAATTCCCTGCTTTTCAACTTCTTTTTCTTGTCATTCTGTGAAATTTTACAAACGCCCAAACACCCATTTGATTCATTTTTTCTGTACTAAGGATTCCAGAGCTTCGAAAACTGTGTTTTCTTCACCCTCTTGCTCGTATTCAAACAGTGGAAGCATAGATATAGAGCGGTCTGCCAGTGGAAAATTAACGCACTGCTTAAGGCTTTCA…
>TRINITY_DN21953_c0_g1_i1_1
ATTTCTACAAATACATAGACTACCCAATTTATTTATTTCTGAATTTTCATGGAGGTTATGCAAAGCATCCGCTCTACAAGTTTTGCTCTTAATTCCAGAAACATCAACACCTACTTGCCTTCTCAAGCAATTCCAAGGCCGAGGATATTTTATGGGTGCAAAGCAGTGTCAACGGTTACCTATAAGAATTTCAATATGACAGTGCCACCACCTGCCCATCCAACTTATGATCTCACAGCTATAATTAGATTAGCTCTAGCTGAAGATGCAGGGTATATAGGAGACATATCTTGTTTGGCGACCATTCCAGTTGAGCAAGAAGCAGAAGCACATTTTCTAGCAAAGGAAGATGGTGTGATTGCTGGAATTGCAATGGCAAACATGATATTCAAGGAAGTG…
>TRINITY_DN21965_c0_g1_i1_1
ATGGAATTTATCCTCCTCAAGATGTCTACAATTATTCCAGCGTGCAGAGTTGCAGAGATAACTGCTTGAAGGATAGTTCATGTGTTGCTGCAACAGCCATTAATGATGGGTCTGGCATCTGCAGGATTAAAAGGACTGATTACATCAGTGGATATAGTTATGATTCTCTTCCTGCAATTTCATTTCTTAAGGTATGTCTTACGCCAGAAGCAGTGTCTGATCATGCTATTCATTTGCATCCTAATCGACCGAGTCCAAATTCGTTAACAACATTTCAATCTCCTTCACCTAATGCATCTAGCTCAAGAACCCCTGGTCTTTTTGGCTCCTGCATTGGGGTAGCAATCATCGCAACTTTTGGTGCATTTCTAGCCATACAAATAGGAGTTGGTTGGTACA…
>TRINITY_DN21979_c0_g1_i1_1
GAGATCATGTAAATGAAGTGATGCCGAGGGTTTTGGAATTGATTTGAGAACCTAAGCAAGATCATGTAAATTACTTATAAGTGGAACTATGTGTTTCGGAATTTCTCACAAGCATCTAGCTTTGAATAAGTTAGTTATCTTGTAAATTTAATATTTATTGGTAGTTTGTGAGGGTTGTATAACATGAAATTGTGCAGTCCAGTTTGCGGAGTGTTTGGGGGCTTTTTTTTGTAGGCAGGGTTGTGCTTGAATCATCTATCATGTTTGCTTTTATTTTGCATAAATTGTAGGTTATGTATTGATTTTAACTGGGATCAATCAAATATTTAGCACTGTGGGTTTCGGAATCCTTGCTTGGTAAGTGTTTTGTTATCTTGTAAATATATTGGTAACAGCTTT…
>TRINITY_DN21982_c0_g1_i1_1
AGGAGTTCCCCTCGGTGGCCGGGTCGAGGAGCCCGAGGTACCCCTCCGTGCTGTTGGGCGGGAGGTCCGGGACCGGGCGAGAGAGAAAGAAGGTCATTCCTTCACCATATAGGCGGTTGTTGAAGGTTTTGATGATGAATTCGAAGTGGGTCGTGAAGTTTGCTGTGACTCCCGTTGCCGAGTCCCATAGCCGGACCAGGTGCTGGTAAGTTGCTCGACCCGCGCTAATTTTTAGAGACCCGTCGGCCTGGTTTTTGGTTAGCTGGATGACGTTCTGTGAGGCAAAGGCATCGCCCGTGTAGTTTATGTCTTTGGAATTTGGGGAGAATGCTGTCAGATTGAAGTTCAGTGCGGGTGCGTATGGAATTAGGGTTAGGGTTATGAGGATTGAGAGAATGA…
>TRINITY_DN21955_c0_g1_i1_1
GTAAATAATAGTTTTTGCTCATCCTTAAAAATCAGCTTGTCAGGGTTTTTAGTGTGTATGCTTACACTTGCAGGGTTTTCCTCCACATTGTTGTCATACCAGGACATCAAAAAGATCAGATTGTTTATGAGTGATAGACCTCATCTTGTGTCCACAGAAGTGCTGTTGTGTTGTCTTGCTACAAGGTTAAGGCTGCCCTTTATTGCCCCACCATCCTTGACGACTGCAATACTCTTGCTGAGGAGTTGGACTCATCTTTATTTTCAAGAGACTTCAGTTATTGGAACGAATTCATGTCTACTTGGTTCATGAAGATGGACATGGTAGTTGGAGGTACGTGTCAAAGGAGACTCCATGTTTGTTGAAGGAAGCAAGCTAGAAGACTGAACATTGAACATT…
>TRINITY_DN21935_c0_g1_i1_1
TGACTAGAAACCCTTTAACCTCACTCAACCTCAGTCAATAGCCATTGGTTCTTTTAATACCTCTTAGAAATTTTCTGAGCTTAAGAATGATTTGCAATGGAATCGACCTTGAAGCTATGCAGGACTTGAAGCGTGGATTTTTCTTCCAACAAAACCAGGTGAACAACATTATTACCCAAAACAAACATGTGCAATTTTGGATTAGAAACATTTACAAATGCTTGTTACAAGGTATCAGATCAGAAACATCAACACTGTCTCCACGTTAAAACAATTACTGCAGTTCAATCAACATACATACAACGACTATGGCTACGACAATCTACGGTTTAAAGCTATACACTGCATGGAGGTAGACTTCACTTCCTTTGCTTCTCTTTTAAAGCAATGCACCAAGAC…
>TRINITY_DN21995_c0_g1_i1_1
TGAACTTCCAGCTTCCATCCACCCCAGCTTTACCAGACACCATGGAGAAGGTCCTTGTTCTTCTGCTTGTGTCCCTCCTTGCAGTGGCCTATGCAGCTCCCGGACCCCGGGGTCTTATTATCAACCTGGAGGACGGTGAGATCTGTTTGAACAGTATGCAGTGTAAGAGCAGATGCTGCCAACATGACACCATCCTGGGCATTGCCCGTTGCACACACAAGGCCATGGAGAACAGCGAGTGCTCCCCAAAGACCCTCTATGGGATCTACTACCGGTGTCCCTGTGAGCGGGGCCTGACCTGTGAGGGGGACAGGAGCATCATCGGCGCCATCACCAACACCAACTATGGCATCTGCCTCGACTCCAGGCGCTCCAAGCAGTGAGATCACGCAGTTAGCT…
>TRINITY_DN21946_c0_g1_i1_1
ATTTGACACTCCAAAACTGAAAGTGTTTTCTAGTAGTGGAAAAGAAAATGTACCATTTCCTCGAAAAATGGGTACTTCATCCACTTTAAATACTCCAAAAATAAAAGAACATTCTTCTCTGCTGAAAGTACCCATGAAGACACCTACTAGGATGATTAAGCAAGCTTCTACAGCATCTCGTCCTGCTAGAAATGCTCCTCCCTCCATTGCAAATCAGAAAAATCCCTCCAAAGTCTCCAAGTTGTTATCTCCCTCAAAAAGCAAGAGTCCCAAGCACTGCTCATCCTTAAAGAAACCAACTTGGTTCCATAGAAGCTGTATTGCATTACATTCACCTTCGGCTCCTACCACTCGCAACATAAGTCTACTTTCAAGACACAGGATTCATTCGCCAGTGCA…
>TRINITY_DN21981_c0_g1_i1_1
AATAATTTAATTCAATTCGCTTGAAAGTTTTCCCTTCCATAAACAAATTCCGACGCCTTGGTGGATGCTTGTCCTCTATTTGTGTCAATTTCAGTTCGGTTTTCGTTGCTGTGTGAAAAGAAAGGAGCGATCGTAAGCAATGAGGGGTACAGTAGTCAATCGTCTCGTGGCGGCAGGGTTACTATCCTCAAGACCAGCCCAAAAATTCCATGGCGCTGCCTGGGCTTTGGCTACCAGACGGTATGCAGCCACAGCGACGTTGGCAGATGAGGAATCAGAACTGATGCCATTTCCAAGGGAGGGTCCAGGAGTTATGTATGCACTAAATTGGGCCCTTGCATCTAAAAAGGTTTTCCCAAAGGGTGAAGTCTATCACAACTCGAAAGATGTTGATTTGAA…
>TRINITY_DN21966_c0_g1_i1_1
GGACAACAAGCCTGGTCCAGTCATCGAAAGAAACTGGGGTTTGCTCTACCCAAATGGGTCTGAATTATATCATATAGATATGACTGGGAAACTTGACGATTCAGAGTTCAAATCCCTCAAGTCTGTTAGGCCTTTCCCTGCACAGCCTGTTGTTACCTTTCCTCGTCCTATCCATTCATCTATAAGTAGAACTTTTCCTAGGACCGGCCAAAGCCCGCCCCCATATTATTCTGCTGCCCCTATTTCCCAACCTTCTGCAGGTTACTATCCACCTAATGTACCATCAAGTTCTCCAATACCTTCTATTCTTCCTTATCCTCCTCCATCTCCCATGCCACTGTACTCTTCACCTCCACCTCCTCCTATTGTAAACTTCCCACCACCCTGCATGCCTTATCC…
>TRINITY_DN21923_c0_g1_i1_1
TCTGTCCCAAGACAGTGGTATAGTATAAGAATAACATGTTAAGGCAGCCTCTCAAAAATGATGCAGATCCAAATATCTACTTCAAGGTAATTGATGATAAAGCCTTAATACAGTCATGATAATGCAGATCAAGCCAAAAGATACATTAACAGCCCCTTGATCAGAACAAAGCAGTAAGAGCAGAAGCATAGACTGAAAGTGTCTAAAGATCACAGTGAAAATGATTTCAGTCAGAGTAGCATTAAGGGAAGATATTCAAGCAAATCATGACCTTAAGACAGTGATGTTGCAGTCCTCACAGAGATTAAAGAGCAGAGATAGTAGCTACCAGCCCTACCACATTATCAATATGAAAGCCAGTCATCTATGAAAGGG
>TRINITY_DN21926_c0_g1_i1_1
CGAAATCGAACCAAGAATAATTTAACGAAAAAACTGCACGCCAAATAACCACCCGAACATCGGACATATCCAACGTTTTCTATCTTTCAACATTGCAAATATTTAAAATCATATCATTATTCGCAAGATTGCGTGTTCGAAACCTCTTCCTAGTTCTACATGAATCATATCATCAAGCTATCTCCAATGATTCATCCTATTTTTTAAAATCACTAGAAGCAAATTACAGTTGAAAGTTTATGCTCATCTTCAATGGCGCTGCTGAGGTTGCTGCGACAAAAAATTCCTCTTCGCTCACTTACCATTAATTCCTCTAACAGATCTTTAAATACATTGGTATTGGCTGAACATGAGGGGGGCTCAGTCAAAGCATCATCATTTAATGCAGTCGCAGCTGCA…
>TRINITY_DN21911_c0_g1_i1_1
GTTGACTATTCTCTACAAACCACAAAGACATTGGAACACTATACCTATTATTCGGCGCATGAGCTGGAGTCCTAGGCACAGCTCTAAGCCTCCTTATTCGAGCCGAGCTGGGCCAGCCAGGCAACCTTCTAGGTAACGACCACATCTACAACGTTATCGTCACAGCCCATGCATTTGTAATAATCTTCTTCATAGTAATACCCATCATAATCGGAGGCTTTGGCAACTGACTAGTTCCCCTAATAATCGGTGCCCCCGATATGGCGTTTCCCCGCATAAACAACATAAGCTTCTGACTCTTACCTCCCTCTCTCCTACTCCTGCTCGCATCTGCTATAGTGGAGACCGGAGCAGGAACAGGTTGAACAGTCTACCCTCCCTTAGCAGGGAACTACTCCC…
>TRINITY_DN21956_c0_g1_i1_1
AGTAAGTTATGCCTTCAACATTTTCAAGGCATTTGAAGATTTGTACGTTTCGTTCAACGCTATTTTTATCATCACGTGTTTACTCTTTGAATGTTTAAACTGGCTTTAATAATTGGTGTAAACCACGGTCTAGATTCATTTAAAACTGTTTGGAAAGGATGTACTTACACTTTTACACATACCACTGTGAGCTTATTCAGTAACCCTAAAATATTGTATGCCCTTCACTGCATATTACTATATTTTATGGTATCCCGCTCTATTCTCAAGATTTGGTGACATTCGCGATTATTCTTGCGACAAAGTTTATTCTTAGTTTGCTACTTAGAGGGATTGGCTGATACAAACAACAGCTCATTTTACGCAGTCATCTTTCCTCTGGATTTTGCAGCTTCTCCC…
>TRINITY_DN21971_c0_g1_i1_1
CATGAAACATAGTTTTTACTATTTTAAGAGTGTGATGAATAGGCTTCTGCAAGAGTTTGTAGAATTTTCTGTTTACTTTACTTACAACCTGGAACTCAAAGTCAAACCTTGTTTTCAGAGGATGTTTTAGATTTAAAAAACAGTGTTAACTAGGGCGCTGACCCTTAACAAAGTCATATACTATCAAAAAGAAAGAAATCTCGTAGGCAAAAAGACAACACATTGGAGCAAGTCTTGGATTAACAAGTTTGAACAAAGGAAACCTGTCCAACCATCAACAACAAAGACCCAACTCAAGAAGGGGTGTGGAGACC
>TRINITY_DN21932_c0_g1_i1_1
TAGTTATTTGGGGAAAATTTACAGATATAATGGATAATATCCGATGATAGGAGGAGAAGAGAGAACGCAGATAAGAAAATGGCTTCGTGCCTTTCACTCTACTTTCGCACAGTGCCATCTGCTCGTTTGCCGTCCTCCACATTAAAAAATCCCAGCAATTCATTTCCCTCGTTCAAAATTTCAACTTCTTCTTCACGAAATGAGTTGTTTTCAGGTGCTTCTGTCAGGCCTCTTAAGATGTTCTCCAGAAGGCCAGTTGTTGTCATCGTTGCTGCAACTAAGAAACCCGACTCTGCGGAAAAGAGGCATCGTCAATCGGAGAAGAGACGGATCTACCACAAATCCCACAAGTCAGAGATGAGGACCCGCATGAAAAAGGTTCTAGTAGCTCTAGAAAAG…
>TRINITY_DN21963_c0_g1_i1_1
AAAATTTCTGCTTCTCCTTTCTAAGGTATTGCTGATTCTCTGTAGATGCTTGGAAATGTTGTAAGGAAACATGGTTGTATCAAAATTTTCTGCTTTCCTTCCTTTTAAGGTATTGCTATATATTTAAGTAGATAGGTTGAAATGAAAGCACGAGTACAGATTTGTTAAATAAATAGGCCTATGACAAATGTCATTTGTTGTACACGATTCTATCCTATTTTGAATTCGGCAATTGTTTATCCAAGCTATGGAAAGACCTTGTCAAGGAAAAAACATTGATATAGTTATATGAAATACCTGTGATAATTTATAAAAAAAAATGTAATGTAGAAAGAATGGATTAATAGTTGTTAATTAGTCTTTAGGTGAGCATCAAACACTAAGAACTGAAATTGCTTG…
>TRINITY_DN21990_c0_g1_i1_1
TTTAAACCTTCACAAATGTCTTTTTTGGCCTCATAGTAATGAGTTTAACATGGTGTGGATATCAGACAGAGGTAGGCGGACAATCCTACCCCATCAATTGGTAGATAGTTTAATCTCCTCAATTTTTGGTTGGTTTGTTTTAAACCATGCAATATTTTGTGTGTTACTGATATCTTGAAGGGTGAAATGTCCAAATGTGTGAATCTGTTCGTCCAAAATACTGTTAATCTTTTCCTTTTATATCTGTCCTTAACTGTCACCAGTTCAGTGAACTGGATATGATTTCAATTATCAATGTTAAAGGGTGTCTGGTGGAGG
>TRINITY_DN21988_c0_g1_i1_1
TCTTTTTATAAAATTTTATACTGATATTTTTTGGGCCTGTGAATTCCAATTAGCTACTTTTTTTTATTTTTTATAATAAACCTTTTTAAAAATCCTCTCTTTTGATTAACTTGAAATATGAGAAGTGTTTCCAGTTTAAGAACTTTCACAGATGGAGGTTGTTTAGAGTGCAGGCTGAGCGAGGAAGGAGAAACATTTACTTTTTAAGCCATGACAATTTTGATTCCATCTCGTCGCCCGTCTTTGCCGCCGGGCCGCCTGAAAGCTGGGGCAAATCCACACTACAGCTTGTATAAGCAGATTATCGGCATTAAAATATGTCCGTCTAAGATAAAATACGAGTGGTGGCGTTTGAGAGCATGGAGAGGGGAGTGGAAAGAATTCGAGGACGCAGTGCAG…
>TRINITY_DN21986_c0_g1_i1_1
CTCTGAAAGAGAAAAGCATAAATATCAGAAAAAGAGTCCTAAGAAGAATTTTCCGTTTGGTGGTGTTTCTCTTAATTTCTTCAGGAAAAATATTTTAGCCCTTTTAAAAAATATAGATGAATAGGCAAATACTATGTAAATCCTACTTAACTAATACTCCACGTTGAATGGGTAAGATAACTTGAACTTGCCTAAGTATTTGGTCGTTGCATCATCTGCAGCAAGTCATAGTATAGCAAGAGCTGCAGGAAACTGTCTAGCTTAAAGCTCTAGAGTGAGGACACAATTTGTGGAGAAAGAAAATGAGCCAG
>TRINITY_DN21908_c0_g1_i1_1
GCGGAGAGGGATTCCAGTGAAGGACAATGTATTACTAAGTAAGTCAGATAGAAAGTTGGAAAGCAATTATTTTGGGATTTTACCTGTATTACCAGATGATGTTGCTTTGCAATGCCTTGCAAGAGTTCCTCGGATGTATCATCCTGTGCTTCGTTGTGTATCCAAATCATGGTGTCAATCAATTGATAGCCGGGAGTTCTTGGAGCAAAGGCAGTTGCTTGGTTGCTCTGAGGATTGGCTTTATCTTCATGTTGGGACTTCACCTCACTTGGACGAAAGGAATGTAGGGAAGAGAAATAGATGGCAACTTGTTGGTGGCTACAGTCAATGGCATGCACTGGATCCTCAGAGATATAAATGGTACACACTTCCACCAATACCGTATGATCAAGCTGTTAC…
>TRINITY_DN21978_c0_g1_i1_1
ATTCTACTGAATGGCAGTTAAACTAAGCAGCATGGAAAATGAGAATGACCTTGTGAGCCCAACAGGAGAGATTTTCCACACTCCTTCATTTGGCATATGCATTCACGTCGTTTCTGAGCTCGACAAACCAGTCGACATCTCTCATGCAAAGAAAGCCATCCAAGAAATCCTTCTCCCTCGAGGCCCGCGGTTCTCCTCTATTGTGACCAAGAATGAGAAGGGGGAGCTGCAATGGCAGACAACAGAGGTAAATATTGATGACCATGTATTTGTTCCAGAGTTTCCTGCTGGTCACACTGTATACGATAAGTTTGTGGAGGATTATGTTTCTGATATGCATACAAGAAAGCTTCCTTGCTCTCGCCCTCTGTGGGAGTTCCACTTCCTTAACTACAAAAC…
>TRINITY_DN21993_c0_g1_i1_1
GGTGGAACCAACTCTAACTGTGCTGGCATGGTTTTTGAGTTTGGATCACCATTTCTCTCATTATTAACTTCCTGTGTTTTCCAACAAAAATGAGGATAAGTTCCAAGCGGGACGGAGAGCACTCACTGAATATTCAAGAAGACTCATAGCTTACAATGTTACCATGGAGGTGAACATGATTATGGAGGTCTCTAAGGAGAAATTCATGCAGTTAATGAAGAATGGAACAGCAGAAGTGAATAGAGGAGAGATTAAATGCACATTGGCCCAAAAATGATGCTGACATTATACCCTTCAAGAGAGGCTACTTGGAATTACAGAGGAAGTACAACAACAACAATGGCAGGAAGTATGATTTTAAC
>TRINITY_DN21954_c0_g1_i1_1
AACTATGTTGCATTCCTTTGAGGTTCAATATCGTGATAAGTTTCGTGGATGGGTGGGATTCTCTGTTAGAACAGCCCATCACATTATAGCGGGAGCAGACATTCTATTAATGCCATCAAGATTTGAACCTTGTGGACTAAACCAATTGTATGCAATGCAATATGGAACCATTCCTGTTGTTCATGCCGTTGGGGGGCTGAAAGATACAGTCAAGCCTTATGATCCACTTGCAAACTCTGGCACTGGGTGGACATTTGAACCTGCAGAATCAGCAGCATTGATCGATGCACTTGGGAATGCCTTACGGAC
>TRINITY_DN21907_c0_g1_i1_1
AATACAAAAAGGTTGTCACTGCGCAGGTTTTGTTCTGACGACGTTAGGGTTGCAGCAACAGCAAAAATGCTGATTTTACATGCAGGAGAAGGCAATAAAAATGCAGCTAAGGCACTCATTGCTGCAGAGTATGCTGGTGTAAAAATCAGCCGAGCACCAAATTTTGAGATGGGTGTAACAAATAAAACCCCAGAATTTCTCAAAATGAATCCTATTGGCAAGATTCCTGTTCTGGAGACACCTGATGGGCCTGTTTTTGAGAGTAATGCCATTGCACGTTATGTTGCACGATTGAAAGGTGATAACTCCCTATTTGGGTTTTCTTTAATTGATTATGGTCATGTTGAACAGTGGATTGATTTTTCTTCTTCGGAGATTGATATAAATATCTCACGATGG…
>TRINITY_DN21929_c0_g1_i1_1
GCTAGGGAGATCTGACAAGTTTAAAAGTCGAATAGAACAAGTGTCTTTTTTCAGCCAAACTGTGTTCGGATCTCCGTGTGTTACTGATGAATTTTCCCGAAATATCTTCTTGGGTTGTAGATGATGCTTGTGTTGGAGAAAAAGCAAGGGTTGATGAGAGGCCGGAATATGGTGAGTACAAGTATAGCGGCAGGCTTGGCGCAAGTCCTAATGCCGATCAAACTCATGTTGCATCCAATGACCTCTCTCGGAGAAAGGCAGTCAAATCCACGGTGGTTAGCCAAAAAGTTCAGAAAAAACCTAGAAAGAAGGGATTGCCTGCGAAAACAGCTAAGGGAAGAACAGTTCATCTGGATTTTGCCTCTAAATTGCCTGCAAAGGCTTTCAATGTGTACAGAA…
>TRINITY_DN21968_c0_g1_i1_1
TAAGAGTCTAAAGTAAAAGTTGCCTTGGCCTTTACCACTAAACTAGGAGTCTAAAGTAAGAGTTTAGGAGGACCCCTAATTTTGGTTATATAAGTAGTCATGTTCAATTCCTCCAAAAAAAACAAAACAAAGGTGAAATATGATCTCGACTAAAAATATACTACCAAACAATTAATCCGTTTAAAACGTGCCTATTTTTTTCTCTTTCTCTAGCACAAGAACATCCATCCCTATTTATTTACTATGAGCATAGCAACGGTATGTTTTGTTAGCCCTTGATCCCAAAGATCTGCTAGACAAAATCTCCACCGTACAACACAACAAGGTGACCTTCATCGATCTGATTATCACGCCCGGGATAATCGGTCATTAGATCATTCTAGACCCTAGATAATGACT…
>TRINITY_DN21997_c0_g1_i1_1
CCAACATTTAGAGGCGAGAAGACAGCCAATGCAAATAAAAATTCTATTCGAGGATTCGAGGTGATTGATGGGATTAAGGAGAAATTGGAGAGTGATTGTCCCGGCGTTGTTTCATGTGCTGATATACTCACTGTTGCAGCTCGTGATGCTGTAATACTGGATGGAGGGCCATATTGGGATGTTCCTCTAGGAAGGAAGGATTCAAGGTCTGCAAGCTTGGATGAAGCTAACAGTAATATCCCCACCCCAAATTCAACACTACTCAACCTCCTTGGGAAGTTTTTGTTGCAAGGTCTTTCTGCCACTGACATGGTTGCACTCTCTGGTGCACACACAATTGGACAAGCTAGATGCACAAGTTTCAGGGACAGGATTTACAAGGG
>TRINITY_DN21937_c0_g1_i1_1
GTTGGTTTTGCAAGTGTAAATGATGGAGTTGTGAAAGTTTCGGACAGTTGCTAAAGGGTTTCAGAGAGTACTTACATACTCCAGAATTGGGTTTTACAAGGGTTTTGGAGAGCTTTGAGAGATTATCAGGAAGTGAATAGCTCTCCGAATTACGGTGGCAGAGCTTCCTGTCTTTTGCAGTAATGGGTGTAGGCTTAACTGCCGTGGCGGAGGAAGATGGGCAGCTCCATTTAGACACAGAAAACGGTGAAGAAATCAGACATGTTCAGTCACAAGTGGCCATTGTGCTGGGGAATCGAAACCCCGAGCAGCCTGGGACGCTCTACATCACCACCAAGAGGTTGATTTGGTTGAGCGAGGAGAATAAACAACATGGTTATGGTGTTGATTTCCTGTCAA…
>TRINITY_DN21910_c0_g1_i1_1
CCACAAAATTGAGCTTGAGGTCATTCCTGAGGTTGATCTTTACAAATGCGAGCCGTGGGACTTGCCTGAGAAATCTTTTCTTCCAGGAAGAGATCTGGAATGGTACTTCTTCAGTCCAAGGGACAGGAAGTATCCAAATGGTTCACGAACAAACAGAGCGACAGAAGCAGGTTACTGGAAGGCTACGGGAAAGGACCGCAAGGTTACTTCTCATATGCGTTCCATTGGAATGAAGAAAACTCTGGTCTTTTACAGAGGACGTGCTCCTCATGGTAGTCGAACAGATTGGGTCATGCATGAGTATCGTCTTGATGAGAAGGAATGCGAAGGCTCAGGATGTTTGCAGGATGCATATGCTCTGTGTCGAGTTTTCAAAAAAAGTGGACCAGGACCCAAAAC…
>TRINITY_DN21999_c0_g1_i1_1
AATTAATGCAGAGACATGGTTTTATGTTAAAATTACTTCTCACGTATACTCATTAACAGTTTCGTGCCATTAAATCTTATCGTGTTGCAGGCCAGTGGAGTTGCACGAATAGGATGTGGAAGTTTGATGAACCACCTCCTCCGCCGTCGCGGAAGACTGTGAAGAAAAAGCCAAAGAAAAAGCGAAACTACGACCATGCCAAATTGAGAGCAACCAAAGATGGTGAAAACTCCACCATGTACGTGCCCTCTAAATCCGCCTCCGACCTTTCCGAACAGAAACAAACTGAAGACATCATCGACCCTGAACTCCGCTATACTTTCCAAAGAAATTTTCAGTTCATCCGGAAGGTTTTCAGTGTCGACCCTTATTTAAAACCTCTTCCTGCGCCGATAGGGC…
>TRINITY_DN21945_c0_g1_i1_1
TGGCTGTGTACACCATGCTCACATTGTTTTCTCCTCTTCATATACATGGAAATGTGATATAATAGTTTCAAGATAAATTGCCATGTCAATAATAAATGCACAGTTTGCATTTATATGGATACATTTTTGTAAGCTTTATTTGGGACTCTTATTGTGATTGACCTACCAAACATTCTATGAGAGGGGATACAAACACTAAGCAATGTTTTCAGCCAGGTCATTGAGAATGGCATTAATCACCCCTCAATAATTAGAATGTGGGTCTAGTTGCATGATATTCTACATGAGTGGATGACAATGGACGTGTATTTCCTTTGAAAACATTGAGCTAGCAGAACTTTTAGAGGGAAAATTTGGACGGGAGAATCCATGTTATCAGAAAGCCCACACTGGCAAAGT…
>TRINITY_DN21912_c0_g1_i1_1
AAAAAACAATGACGGTAATACTGTCTTACACCTTGCGGTAGCTGGGTTTAGAGCCTCTGGTTTTAGGAGGCTTAATAAGCAAATGAATATTGTGAGACACTTAGTCTCAGATAAAACTATAGATTTGGCAAGCATTATCAATTGCAAGAACAAAGAAGGAAGAACTGCAATGCATCTTGCTGTCCTCGGAAAGGTGATTCACAAAGGACTCGTGGAACTACTTATGTCAGCACCAGGGTTAAATATCAATGTTTGTGATAAACATGGAATGAGTGCTGTTGATATACTTGAATTAAACCTCGTCTCTGGTATAACATCAGACCCACTGCTTAAGCAACTTGCTTTAGCAGGTGGAAAACCAATGCGTTCCGAGGACTCCTCTGTAAGTGAGGCAAACAT…
>TRINITY_DN21919_c0_g1_i1_1
TACTCTTCCTTGGCTTCAAAAAATTGTTGGTGCCCGGGAAAGACGAGTGAGTCTACTCTACTCTACTCTACTCGACCATACCCTTTTCGCTCATCTCCATAGCGCTTATCGATTTCCTCCGATTAAGGGGCGGACGTCACAGACAAGGACAGAAAGGCATCATCTTTCTCACTGTGCTTCCCTTATTCTCTGGTTCTGGTTTTTCATGGCCTGAAGAGGAGCAGAGCAGGGGGAGTAGAGAATGATGATGTTGATGTGGTTATAGGGTTTCAGAAAAAAAGATGGAATATAACAAGGACGAAGCATGCAGGGCTATGGAGATAGCGGAGAGGAAATTAGCCGCGCAGGAGGTGGCGACGGCCAAGAAATTTCTAGTCAAGGCACAGCAACTGTACCCAT…
>TRINITY_DN21906_c0_g1_i1_1
TGATTATTCTTGATTTATGACATTGTCTTTAAGTTGATTTATTTTCAATAATATTGGCGTTGTGAAGATGGCTCGTTGACAAGATGGACATATATGTTCACGTGCCGGCTCATTCACAAGCTACATATGTATATGGACACCTTTATCTCATTCATGCATATGTATATGGACACCTTTATCTCATTCACAAGCTACAAATGCATATGGACACCTTATATAGAAGTAGTGAACAAGGGCATCGTAAGCATGCATTTTTATTACATTCCAATCACAGGCCCACCTATCTTTTTACAGAAGTAGTTATCTCACTGCTCTTCCCCAGCCTTGATATACATATAGTACTTGCATTGGAAGGCATGCAAGGGTTATACTATAAGTAAGTAAATATGATAAGGAG
>TRINITY_DN21901_c0_g1_i1_1
TTCATTTAATGATATAAAAATCATTTATTAAAGCCCAAAGTGGGAGCTAACATATGGAGGTATAAGGATATCAAAGTAACTTTATATTAATGATACTTCAAATGATCCCCATCACATCCACAAGACCAACTTGCCAAGTGTCACACTCACTGTCCATTCCATGGCTCTCAACATTAACTGCCTTAGCCAATCGGCCACTTGCAATATATGTATCCAATAGAAAAAGGTGCTTCACTCTACTGCATTTGATCTGATCTGATGCCTGGTAGGCTCCTAAGTCACTTGGAACACTCTCAGCACTATTGCATGTTAACTTGTAGCCATTCAGAACGTGGCCAAATAGAACATCTGCAACACTGCTACAGGTCATCTTGCAGCCAACCATAAGAACTATAGCAC…
>TRINITY_DN21917_c0_g1_i1_1
CACAAACACGGAAAAAGAACACTCGGACAAATCTCCACCTATAAAATGTCTGTTTGTTCTAAGTCTTCTTGATTTTTAAGTTAAAATATTTGCCTTGCTTGAAAGAAAAAATGTCCGGCGTGAGGGTTCAGGGTTTAGCCTCTCTCCTCAGCAAATCCGTTCGAGCAGGTATAGTGGCCTCTCGAATACAGAACGACGGACTCGCCAATTTAACACAATCGCAATACAGCAGAACGTTTTCCACATTACCTGCAAGAGGCCTCAATGGTGGAGAAGGAGAGGAGAGGAGATGGTCAAGGGGGCCTCTGGTGGCGGCGGGGGCATTTTCTTTTTCCTTTGCGGCCTCATCCTCCTTCTCCACTGCGGTTGCCAAGGAGCGCCCGCTGCATGAATTCGTTC…
>TRINITY_DN21916_c0_g1_i1_1
CTTGTTTTGTATTTTGGATCAGAGCAGAGTACACAAGAAAGAGAAGAAACTCTGAGAGTCAGAATGGAGCTTCTCCATGTCATTCCATGGCTTCTATTCTTAACCAGTTCTCACCTGTTGTCTACCATGGAGGCAGCAAAACCCACATCTGGTGCTCCGTCCTTTCCATACCCATTTATAACCTTGGACTTGGAGAAAGCAGCTGCAAGAAAATACGATTATATAATCGTTGGAGGAGGTACATCTGCGTGTCCTCTGGCTGCAACTCTGTCACAAAATTACACTGTTCTGGTACTGGAAAGAGGAGGATCTCCTTATGGAAATCCTGAGATTGAGAGCGGTGAATATTTTGGGAAGCCATTGATGGAAACAGATAAGTTCACTTCCATAGCTCAGGGA…
>TRINITY_DN21939_c0_g1_i1_1
CAATGATAAGACCCGCTTCATGGGGAAGGGTGTCTCACAGGCTGTTGAGCACATCAATAAAACTATTGCGCCTGCTCTGGTTAGCAAGAAAGTGAATGTTGTGGAGCAAGAGAAGATTGACAAGCTGATGATCGAGATGGACGGCACAGAGAATAAATCTAAATTTGGTGCAAATGCCATCCTGGGAGTGTCCCTGGCTGTCTGCAAAGCTGGTGCCGTGGAAAAGGGGGTGCCCCTTTACCGCCACATTGCTGACTTGGCCGGCAACCCTGAAGTCATCCTGCCTGTCCCGGCTTTCAATGTGATCAACGGTGGTTCTCATGCTGGCAACAAGCTGGCCATGCAAGAGTTCATGATCCTGCCTGTGGGGGCATCCAGCTTCCGGGAAGCCATGCGCAT…
>TRINITY_DN21934_c0_g1_i1_1
GGTGCCGTGACTGTTGCGGATGATACGAGTGATATTCAACTCAGGATCGATAAAACCCTAAACCCCAGTGAAAGTCAAAGGCCACCGCAACGTGTTAGCAGCGCAGCTGCTGACCCAAAGGCGGGAGATGAAAAATCAAAGATTTCTGTCTGCGGAGCGTTAAAGAAAAGAGAAAGTCCATCTGTGGCGATGGCCATGGACTTCACCTCTTCAACTCAGAGAAGCTCATCAAGAAGAGGGGCGAGCCATTCCCGATTTCGATTTTATAGAGACTTGGCTTCACCCGTGAAGATTGATTTTTCCTCGCACCCGCAGAACTCTCCATTTTCTGGGTCATGGCTCGACGGTCCTCCGCCTCCTCCTACGCGCTGTCTCGACGATCAGGTCGAAGACGCTTCG…
>TRINITY_DN21936_c0_g1_i1_1
TTTATAGGATTGTGACTAGCTTTTAGAATTTTCAACTAACTTTCCAGGAGATCCAATCTCCTTTTCTTTATGTTGAGTAAATAGTCTCTCTTTTAAATACTAGCATCAAGTTGTGTAGAATTTGTTAGCAGCTTCTACAAATTTTAATTATCCAGCTCGGTTCTTTCTAAAAGTTTGAATTTCTTAGCGCCAGTTTTTCTAATAGACATATGACATCCTAGAATCCCATCTGTCATTTGAAGTCAAGTGTTATTTGTACTGTGAAGTTATCTAGAATCGCTAGCACCTATTAAAATTTACAATTATTCATCTGCACAAGACATAATCATTCTGTAGAATACCAGTTTGGTGACTGTATTGTGAAGTTATCTTGAATTTAATAGAAGACACCCCATTTGA…
>TRINITY_DN4731_c0_g1_i1_1
[truncated: 18,097 more rows]
